# Supplementary material for: Insulin enables acquisition of the IL7R+ memory phenotype in PD1+ T cells in RA tissues
Source: Cell Death Dis. 2026 May 25;17(1):506. doi: 10.1038/s41419-026-08916-6 (PMC13201554; doi:10.1038/s41419-026-08916-6)
Supplement: Supplementary file 5 — Supplementary Table ST1 [file 41419_2026_8916_MOESM5_ESM.xlsx]

## Sheet: ST1 Patient Demographics
Supplementary Table ST1. Demographic information of patient material used.
Cohort	SampleID	condition	Age, y	Gender	BMI, kg/m2	HbA1c, %	Insulin, pmol/L	CRP mg/ml	Hb g/l	WBC, x10^9/liter	PLT, x10^9/l	Tender Joints	Swollen Joints	DMARDS	Statins	Anti-hypertensive	Anticoagul	DM	Smoking, ever
Cohort_1	R356	ALG	50	F	25.9645	33.151	2250.88	3.6	127	4.4	274	0	0	none	0	0	0	0	0
Cohort_1	R357	ALG	26	M	27.9778	18.3546	2315.31	1.4	156	3.7	240	0	0	none	0	0	0	0	0
Cohort_1	R359	ALG	44	M	23.4568	16.7929	302.97	0.5	152	4.3	217	0	0	none	0	0	0	0	0
Cohort_1	R361	ALG	69	M	28.9051	19.2386	165.462	4.7	153	6.1	190	2	0	none	0	0	0	0	0
Cohort_1	R362	ALG	68	F	24.8016	27.3628	506.962	0.5	145	6.9	214	11	0	none	0	0	0	0	0
Cohort_1	R363	ALG	71	M	25.1063	45.9465	1063.4	0.53	163	4.9	171	0	0	none	0	1	1	0	0
Cohort_1	R364	ALG	65	M	38.6427	32.157	566.7	1.9	159	4.9	240	2	1	none	1	0	0	0	1
Cohort_1	R365	ALG	78	F	26.1012	34.0506	2707.38	1.3	147	5.6	312	10	0	none	0	1	0	0	0
Cohort_1	R366	ALG	65	F	23.3377	33.2977	185.864	1.2	151	7	321	7	1	none	1	1	0	0	1
Cohort_1	R367	ALG	75	F	37.3668	2.08	836.66	8.2	142	8.3	289	2	1	none	0	1	1	1	1
Cohort_1	R369	ALG	55	F	39.8902	26.9127	454.18	1.1	152	8.8	235	8	0	none	1	1	0	0	1
Cohort_1	R371	ALG	65	F	19.5059	54.4998	362.86	2.8	144	5.8	317	1	0	none	0	0	0	0	0
Cohort_1	R372	ALG	38	F	19.0306	42.2858	453.474	0.5	140	3.7	248	0	0	none	0	0	0	0	0
Cohort_1	R373	ALG	48	F	22.6811	27.7228	857.022	0.9	142	4	316	5	0	none	0	0	0	0	1
Cohort_1	R374	ALG	30	F	21.8724	30.3922	183.798	0.9	137	4.6	255	2	0	none	0	0	0	0	0
Cohort_1	R375	ALG	40	F	26.0407	33.2242	462.566	1.3	145	6.9	226	4	1	none	0	0	0	0	1
Cohort_1	R376	ALG	28	F	28.3045	26.7171	405.856	0.91	134	5.8	289	0	0	none	0	0	0	0	1
Cohort_1	R377	ALG	32	F	32.7735	51.7817	2003.18	0.79	126	5.3	267	8	2	none	0	0	0	0	1
Cohort_1	R378	ALG	60	M	31.6026	44.4883	834.958	6.7	164	9.4	181	3	0	none	0	1	1	1	1
Cohort_1	R382	ALG	77	F	23.6244	29.0848	2040.91	0.94	148	6.6	292	7	1	none	1	1	0	0	0
Cohort_1	R383	ALG	25	F	33.0904	45.0081	1740.85	2	142	7.7	478	20	0	none	0	0	0	0	1
Cohort_1	R384	ALG	37	F	28.431	38.8493	3228.76	1.6	147	3.9	167	6	0	none	0	0	0	0	0
Cohort_1	R385	ALG	49	F	20.6174	44.4883	290.454	1.7	137	3.7	207	4	0	none	0	0	0	0	0
Cohort_1	R386	ALG	41	F	27.491	46.9236	610.968	0.69	138	5.9	296	24	0	none	0	0	0	0	0
Cohort_1	R387	ALG	59	F	22.8374	49.4724	775.384	2.8	143	5	419	1	0	none	0	0	0	0	0
Cohort_1	R392	ALG	20	F	18.5773	41.3731	221.164	0.95	153	11.7	202	15	0	none	0	0	0	0	1
Cohort_1	R393	ALG	68	F	24.2672	50.7669	207.32	1.5	124	4.9	241	1	0	none	0	0	0	0	0
Cohort_1	R394	ALG	30	F	24.3091	99.4952	636.22	0.5	140	3	275	15	0	none	0	0	0	0	0
Cohort_1	R395	ALG	27	F	22.8516	41.2616	702.046	0.5	144	5.9	361	0	0	none	0	0	0	0	0
Cohort_1	R396	ALG	37	F	31.0563	30.0854	730.484	2.2	127	5.9	237	0	0	none	0	0	0	0	0
Cohort_1	R397	ALG	77	F	25.6206	29.4891	503.996	0.74	147	7.1	301	0	0	none	1	1	1	0	1
Cohort_1	R398	ALG	64	M	32.3192	29.8441	2401.44	2.1	151	9.5	227	10	0	none	0	1	0	0	1
Cohort_1	R399	ALG	64	F	25.5121	42.4026	348.824	64	135	6.2	217	5	0	none	0	0	0	0	1
Cohort_1	R400	ALG	35	F	22.6337	31.9514	232.502	4.1	140	6	326	24	0	none	0	0	0	0	0
Cohort_1	R401	ALG	28	M	25.097	52.304	2220.26	0.5	142	4.9	208	0	0	none	0	0	0	0	0
Cohort_1	R402	ALG	57	F	32.5567	3.08	408.416	0.89	129	6.2	180	7	0	none	0	1	0	1	1
Cohort_1	R403	ALG	54	F	32.3309	29.9041	364.71	4.6	130	4	367	12	1	none	0	0	0	0	0
Cohort_1	R404	ALG	19	F	23.2835	35.4077	383.856	0.5	116	2.7	258	8	0	none	0	0	0	0	0
Cohort_1	R406	ALG	27	F	28.8447	34.0506	1353.87	3.6	140	4.5	247	13	0	none	0	0	0	0	0
Cohort_1	R408	ALG	52	F	33.5046	60.1611	1292.05	6.5	131	5.8	225	4	0	none	0	0	0	0	1
Cohort_1	R410	ALG	47	F	23.3984	35.325	383.302	37	114	9.8	478	4	0	none	0	0	0	0	0
Cohort_1	R411	ALG	69	F	17.919	51.1008	985.48	6	122	7.5	402	7	0	none	0	1	0	0	1
Cohort_1	R413	ALG	77	F	29.6875	52.1288	282.722	3.9	156	7.3	271	27	0	none	0	1	0	0	0
Cohort_1	R414	ALG	86	M	22.0188	52.658	2936.69	4.4	138	6.5	163	14	1	none	0	1	0	0	1
Cohort_1	R420	ALG	47	F	26.6137	59.4762	767.998	1.1	143	4.4	227	6	1	none	0	0	0	0	0
Cohort_1	R421	ALG	40	F	36.3861	57.9357	2221.65	3.1	107	3.5	252	26	1	none	0	0	0	0	1
Cohort_1	R422	ALG	61	M	24.0377	44.106	1284.94	7.4	157	9.2	295	8	0	none	0	0	0	0	1
Cohort_1	R423	ALG	30	F	28.7013	54.8832	3422.78	2.5	152	4.8	308	2	0	none	0	0	0	0	1
Cohort_1	R424	ALG	39	F	44.6291	48.6953	1279.78	3	114	6.1	250	5	0	none	0	0	0	0	1
Cohort_1	R429	ALG	58	F	32.2376	41.3731	2501.31	5.2	133	6.6	354	0	0	none	0	0	0	0	1
Cohort_1	R431	ALG	48	F	24.1415	78.0272	508.998	2.2	129	5	170	21	0	none	0	0	0	0	0
Cohort_1	R432	ALG	52	F	33.1278	85.5999	1280.21	2	130	4.4	271	4	0	none	0	0	0	0	1
Cohort_1	R434	ALG	41	M	25.2094	50.1115	380.316	1.9	142	5.5	271	0	0	none	0	0	0	0	1
Cohort_1	R435	ALG	52	F	31.6955	20.0038	595.38	2.2	149	4.6	288	4	0	none	0	0	0	0	0
Cohort_1	R437	ALG	46	F	21.5065	27.3628	698.794	0.79	141	4.5	215	8	0	none	0	0	0	0	1
Cohort_1	R438	ALG	81	M	25.9109	49.0033	1247.78	8.2	133	8.5	246	10	0	none	1	1	1	0	0
Cohort_1	R440	ALG	52	F	27.5439	37.789	1248.2	0.5	136	4	202	18	0	none	0	0	0	0	0
Cohort_1	R360	RA	57	F	31.8878	11.9234	600.348	26	122	8.8	399	11	12	none	0	0	0	0	1
Cohort_1	R407	RA	50	M	29.771	31.3492	2236.54	1.3	147	5.1	243	7	6	none	0	0	0	0	0
Cohort_1	R409	RA	59	M	29.6262	66.5287	3264.31	33	142	6.3	250	0	0	none	1	1	1	1	1
Cohort_1	R416	RA	49	F	31.3744	2.2	764.162	13	124	4	255	20	6	none	0	0	0	0	0
Cohort_1	R417	RA	77	M	20.9042	57.722	2524.61	44	129	12.2	427	0	14	none	0	1	1	0	1
Cohort_1	R418	RA	46	F	29.0329	60.6263	1402.56	0.5	143	6	425	22	14	none	0	0	0	0	1
Cohort_1	R426	RA	40	F	22.284	37.6954	292.95	2	125	3.5	239	0	4	none	0	0	0	0	0
Cohort_1	R430	RA	77	F	25.7173	93.6558	718.298	2.2	116	8	399	0	7	none	1	1	0	1	0
Cohort_1	R433	RA	63	F	22.3081	98.2706	652.938	3.5	139	6.7	362	5	11	none	0	0	0	0	1
Cohort_1	R439	RA	76	F	19.8616	22.784	918.736	22	107	3.7	275	1	25	none	0	0	0	0	0
Cohort_1	R442	RA	78	M	30.1489	36.0828	656.148	1.4	148	5.5	211	4	10	none	0	1	0	0	1
