# Supplementary material for: Insulin enables acquisition of the IL7R+ memory phenotype in PD1+ T cells in RA tissues
Source: Cell Death Dis. 2026 May 25;17(1):506. doi: 10.1038/s41419-026-08916-6 (PMC13201554; doi:10.1038/s41419-026-08916-6)
Supplement: Supplementary file 6 — Supplementary Table ST1.1 [file 41419_2026_8916_MOESM6_ESM.xlsx]

## Sheet: Sheet1
Supplementary Table ST1.1. Patient material.
Condition	Tissue	Treatment	Method	GSE No	No. of individuals (F/M)	Mean age, years	Comparison	Timepoint	Reference
RA, cohort 1	CD4+, PB	Treatment naive	RNAseq	GSE282517	11 (8/3)	61	Cross-sectional	–	12
Healthy, cohort 1	CD4+, PB	–	RNAseq	GSE282517	57 (44/13)	51	Cross-sectional	–	12
RA, cohort 2	CD4+, PB		RNAseq	GSE190349	24 (24/0)	53.83	Cross-sectional	–	3
RA, cohort 3	CD4+, PB	JAKi	RNAseq	GSE201669	34 (34/0)	54.32	Cross-sectional	–	12
RA	CD4+, PB	Methotrexate	RNAseq	GSE176440	28 (20/8)	59.5	Paired	0 and 3 months	27
RA	CD4+, PB	Tocilizumab	RNAseq	GSE113156	6 (4/2)	62.8	Paired	0 and 6 months	29
RA	PB	Abatacept	RNAseq	Zenodo 8250013	22 (19/3)	67	Paired	0 and 3 months	28
T2D	PB	Metformin	RNAseq	GSE153792	17 (11/6)	61.1	Paired	0 and 3 months	24, 25
RA	CD4+, Synovial tissue	−	Single-cell RNAseq	Synapse, syn52297840	70 (52/18)	57.2	Cross-sectional	–	49
RA	CD4+, Synovial fluid	−	Single-cell RNAseq	EGAD00001007586	8 (6/2)	–	Cross-sectional	–	50
RA	CD4+, PB	−	Single-cell RNAseq	EGAD00001007586	8 (6/2)	–	Cross-sectional	–	50
T2D	PB	−	Single-cell RNAseq	GSE165816	7	–	Cross-sectional	–	23
Healthy	PB	−	Single-cell RNAseq	GSE165816	3	–	Cross-sectional	–	23
Healthy	CD4+, PB	HDACi	RNAseq	GSE132053	3		Paired	–	54
Healthy	CD4+, PB	Insulin	RNAseq	GSE282515	6 (0/6)	42.3	Paired	–	–
Healthy	PB	Insulin, HDACi	Flow cytometry	–	29 (16/13)	45.2	Paired	–	–
Healthy	CD4+, PB	–	ChIPseq, survivin	GSE282301	6 (0/6)	–	–	–	–
Healthy	CD4+, PB	–	ChIPseq, H3K27ac	GSE282301	6 (0/6)	–	–	–	–
