# Supplementary material for: Insulin enables acquisition of the IL7R+ memory phenotype in PD1+ T cells in RA tissues
Source: Cell Death Dis. 2026 May 25;17(1):506. doi: 10.1038/s41419-026-08916-6 (PMC13201554; doi:10.1038/s41419-026-08916-6)
Supplement: Supplementary file 7 — Supplementary Table ST2 [file 41419_2026_8916_MOESM7_ESM.xlsx]

## Sheet: Sheet1
Supplementary Table ST2. Correlation between markers of BIRC5Hi CD4 T cell clusters and metabolic pathways
gene_set1	gene_set2	rho	pval
glycolysis	proliferating	0.89	2.7e-06
PPP	proliferating	0.9	2.7e-06
TCA	proliferating	0.92	2.5e-06
OxPhos	proliferating	0.89	2.7e-06
glycolysis	cd4_tph	0.75	4e-05
PPP	cd4_tph	0.75	3.7e-05
TCA	cd4_tph	0.71	0.00014
OxPhos	cd4_tph	0.7	0.00022
glycolysis	cd4_gzmk	0.57	0.0043
PPP	cd4_gzmk	0.59	0.0032
TCA	cd4_gzmk	0.61	0.002
OxPhos	cd4_gzmk	0.58	0.0036
glycolysis	cd4_gnly	0.69	0.00031
PPP	cd4_gnly	0.7	0.0002
TCA	cd4_gnly	0.72	0.00011
OxPhos	cd4_gnly	0.71	0.00014
glycolysis	vdelta1	0.41	0.045
PPP	vdelta1	0.44	0.034
TCA	vdelta1	0.46	0.025
OxPhos	vdelta1	0.43	0.035
glycolysis	vdelta2	0.6	0.0023
PPP	vdelta2	0.62	0.0017
TCA	vdelta2	0.63	0.0013
OxPhos	vdelta2	0.62	0.0015
HAT_complex	proliferating	0.903	2.7e-06
HDAC	proliferating	0.899	2.7e-06
HAT_complex	cd4_tph	0.737	6.2e-05
HDAC	cd4_tph	0.726	9.1e-05
HAT_complex	cd4_gzmk	0.553	0.0058
HDAC	cd4_gzmk	0.55	0.0056
HAT_complex	cd4_gnly	0.666	0.00052
HDAC	cd4_gnly	0.683	0.00034
HAT_complex	vdelta1	0.397	0.056
HDAC	vdelta1	0.401	0.053
HAT_complex	vdelta2	0.568	0.0044
HDAC	vdelta2	0.579	0.0036
