# Supplementary material for: Insulin enables acquisition of the IL7R+ memory phenotype in PD1+ T cells in RA tissues
Source: Cell Death Dis. 2026 May 25;17(1):506. doi: 10.1038/s41419-026-08916-6 (PMC13201554; doi:10.1038/s41419-026-08916-6)
Supplement: Supplementary file 8 — Supplementary Table ST3 [file 41419_2026_8916_MOESM8_ESM.xlsx]

## Sheet: Sheet1
Supplementary Table ST3. Differentially expressed genes in insulin-stimulated CD4+ cells versus control cultures. CD4+ cell cultures in background were activated with ConA/LPS
gene_name	ensembl	baseMean	log2FC_ins_vs_ctrl	pvalue	padj	cisRE_SurvK27ac	DEG_YM155
	ENSG00000288775	0.0739816		0.876691		FALSE	FALSE
	ENSG00000290905	0.0739816		0.876691		FALSE	FALSE
	ENSG00000288063	0.0739816		0.876691		FALSE	FALSE
	ENSG00000287226	0.0739816		0.876691		FALSE	FALSE
	ENSG00000291115	0.0739816		0.876691		FALSE	FALSE
	ENSG00000288584	0.0739816		0.876691		FALSE	FALSE
	ENSG00000289190	0.0739816		0.876691		FALSE	FALSE
	ENSG00000287592	0.0739816		0.876691		FALSE	FALSE
	ENSG00000286710	0.0739816		0.876691		FALSE	FALSE
	ENSG00000288976	0.0739816		0.876691		FALSE	FALSE
	ENSG00000289836	0.0739816		0.876691		FALSE	FALSE
	ENSG00000290775	0.0739816		0.876691		FALSE	FALSE
	ENSG00000288755	0.0739816		0.876691		FALSE	FALSE
	ENSG00000290423	0.0739816		0.876691		FALSE	FALSE
	ENSG00000287887	0.0739816		0.876691		FALSE	FALSE
	ENSG00000287501	0.0739816		0.876691		FALSE	FALSE
	ENSG00000287500	0.0739816		0.876691		FALSE	FALSE
	ENSG00000287429	0.0739816		0.876691		FALSE	FALSE
	ENSG00000290980	0.0739816		0.876691		FALSE	FALSE
	ENSG00000286642	0.0739816		0.876691		FALSE	FALSE
	ENSG00000288830	0.0739816		0.876691		FALSE	FALSE
	ENSG00000288859	0.0749306		0.875749		FALSE	FALSE
	ENSG00000286620	0.0749306		0.875749		FALSE	FALSE
	ENSG00000286320	0.0749306		0.875749		FALSE	FALSE
	ENSG00000288046	0.0749306		0.875749		FALSE	FALSE
	ENSG00000286380	0.0749306		0.875749		FALSE	FALSE
	ENSG00000286463	0.0749306		0.875749		FALSE	FALSE
	ENSG00000289908	0.0749306		0.875749		FALSE	FALSE
	ENSG00000289966	0.0749306		0.875749		FALSE	FALSE
	ENSG00000286936	0.0749306		0.875749		FALSE	FALSE
	ENSG00000289565	0.0750249		0.892125		FALSE	FALSE
	ENSG00000287049	0.0750249		0.892125		FALSE	FALSE
	ENSG00000286606	0.0750249		0.892125		FALSE	FALSE
	ENSG00000286405	0.0750249		0.892125		FALSE	FALSE
	ENSG00000286823	0.0750249		0.892125		FALSE	FALSE
	ENSG00000287545	0.0750249		0.892125		FALSE	FALSE
	ENSG00000288665	0.0750249		0.892125		FALSE	FALSE
	ENSG00000288100	0.0750249		0.892125		FALSE	FALSE
	ENSG00000291070	0.0750249		0.892125		FALSE	FALSE
	ENSG00000288790	0.0750249		0.892125		FALSE	FALSE
	ENSG00000286025	0.0750249		0.892125		FALSE	FALSE
	ENSG00000287738	0.0778459		0.889722		FALSE	FALSE
	ENSG00000286898	0.0778459		0.889722		FALSE	FALSE
	ENSG00000286868	0.0778459		0.889722		FALSE	FALSE
	ENSG00000286403	0.0778459		0.889722		FALSE	FALSE
	ENSG00000287413	0.0778459		0.889722		FALSE	FALSE
	ENSG00000288840	0.0778459		0.889722		FALSE	FALSE
	ENSG00000286171	0.0778459		0.889722		FALSE	FALSE
	ENSG00000286076	0.0778459		0.889722		FALSE	FALSE
	ENSG00000289746	0.0778459		0.889722		FALSE	FALSE
	ENSG00000289263	0.0778459		0.889722		FALSE	FALSE
	ENSG00000291094	0.0778459		0.889722		FALSE	FALSE
	ENSG00000290695	0.0778459		0.889722		FALSE	FALSE
	ENSG00000286197	0.0778459		0.889722		FALSE	FALSE
	ENSG00000289928	0.0778459		0.889722		FALSE	FALSE
	ENSG00000290814	0.0778459		0.889722		FALSE	FALSE
	ENSG00000287408	0.0778459		0.889722		FALSE	FALSE
	ENSG00000289066	0.0778459		0.889722		FALSE	FALSE
	ENSG00000290723	0.0778459		0.889722		FALSE	FALSE
	ENSG00000286041	0.0778459		0.889722		FALSE	FALSE
	ENSG00000289513	0.0778459		0.889722		FALSE	FALSE
	ENSG00000289855	0.078225		0.890997		FALSE	FALSE
	ENSG00000288050	0.078225		0.890997		FALSE	FALSE
	ENSG00000290072	0.078225		0.890997		FALSE	FALSE
	ENSG00000287390	0.078225		0.890997		FALSE	FALSE
	ENSG00000289430	0.078225		0.890997		FALSE	FALSE
	ENSG00000289198	0.078225		0.890997		FALSE	FALSE
	ENSG00000289690	0.078225		0.890997		FALSE	FALSE
	ENSG00000290101	0.078225		0.890997		FALSE	FALSE
	ENSG00000291029	0.078225		0.890997		FALSE	FALSE
	ENSG00000291309	0.078225		0.890997		FALSE	FALSE
	ENSG00000288047	0.078225		0.890997		FALSE	FALSE
	ENSG00000289592	0.078225		0.890997		FALSE	FALSE
	ENSG00000287922	0.078225		0.890997		FALSE	FALSE
	ENSG00000289455	0.078225		0.890997		FALSE	FALSE
	ENSG00000289397	0.078225		0.890997		FALSE	FALSE
	ENSG00000287121	0.078225		0.890997		FALSE	FALSE
	ENSG00000291219	0.078225		0.890997		FALSE	FALSE
	ENSG00000291269	0.078225		0.890997		FALSE	FALSE
	ENSG00000290810	0.078225		0.890997		FALSE	FALSE
	ENSG00000287943	0.078225		0.890997		FALSE	FALSE
	ENSG00000286240	0.078225		0.890997		FALSE	FALSE
	ENSG00000287224	0.0818966		0.874497		FALSE	FALSE
	ENSG00000287450	0.0818966		0.874497		FALSE	FALSE
	ENSG00000291123	0.0818966		0.874497		FALSE	FALSE
	ENSG00000288066	0.0818966		0.874497		FALSE	FALSE
	ENSG00000289450	0.0818966		0.874497		FALSE	FALSE
	ENSG00000289986	0.0818966		0.874497		FALSE	FALSE
	ENSG00000287504	0.0818966		0.874497		FALSE	FALSE
	ENSG00000286713	0.0818966		0.874497		FALSE	FALSE
	ENSG00000287699	0.0818966		0.874497		FALSE	FALSE
	ENSG00000286763	0.0818966		0.874497		FALSE	FALSE
	ENSG00000289220	0.0818966		0.874497		FALSE	FALSE
	ENSG00000287302	0.0818966		0.874497		FALSE	FALSE
	ENSG00000286789	0.0818966		0.874497		FALSE	FALSE
	ENSG00000290843	0.0818966		0.874497		FALSE	FALSE
	ENSG00000290952	0.0818966		0.874497		FALSE	FALSE
	ENSG00000286897	0.0818966		0.874497		FALSE	FALSE
	ENSG00000289599	0.0818966		0.874497		FALSE	FALSE
	ENSG00000289221	0.0818966		0.874497		FALSE	FALSE
	ENSG00000286263	0.0820642		0.888693		FALSE	FALSE
	ENSG00000287354	0.0820642		0.888693		FALSE	FALSE
	ENSG00000287384	0.0820642		0.888693		FALSE	FALSE
	ENSG00000289581	0.0820642		0.888693		FALSE	FALSE
	ENSG00000289099	0.0820642		0.888693		FALSE	FALSE
	ENSG00000289914	0.0820642		0.888693		FALSE	FALSE
	ENSG00000286654	0.0820642		0.888693		FALSE	FALSE
	ENSG00000290050	0.0820642		0.888693		FALSE	FALSE
	ENSG00000290044	0.0820642		0.888693		FALSE	FALSE
	ENSG00000290776	0.0820642		0.888693		FALSE	FALSE
	ENSG00000288883	0.0820642		0.888693		FALSE	FALSE
	ENSG00000287579	0.0820642		0.888693		FALSE	FALSE
	ENSG00000287044	0.0820642		0.888693		FALSE	FALSE
	ENSG00000286550	0.0820642		0.888693		FALSE	FALSE
	ENSG00000289851	0.0820642		0.888693		FALSE	FALSE
	ENSG00000290834	0.0820642		0.888693		FALSE	FALSE
	ENSG00000287736	0.0820642		0.888693		FALSE	FALSE
	ENSG00000288699	0.0820642		0.888693		FALSE	FALSE
	ENSG00000290882	0.0820642		0.888693		FALSE	FALSE
	ENSG00000287821	0.0820642		0.888693		FALSE	FALSE
	ENSG00000286907	0.0820642		0.888693		FALSE	FALSE
	ENSG00000287735	0.0820642		0.888693		FALSE	FALSE
	ENSG00000287522	0.0820642		0.888693		FALSE	FALSE
	ENSG00000290396	0.0820642		0.888693		FALSE	FALSE
	ENSG00000288017	0.0820642		0.888693		FALSE	FALSE
	ENSG00000290598	0.0820642		0.888693		FALSE	FALSE
	ENSG00000290821	0.0820642		0.888693		FALSE	FALSE
	ENSG00000290841	0.0820642		0.888693		FALSE	FALSE
	ENSG00000289549	0.0848104		0.873313		FALSE	FALSE
	ENSG00000286481	0.0848104		0.873313		FALSE	FALSE
	ENSG00000286081	0.0848104		0.873313		FALSE	FALSE
	ENSG00000289924	0.0848104		0.873313		FALSE	FALSE
	ENSG00000287411	0.0848104		0.873313		FALSE	FALSE
	ENSG00000288714	0.0848104		0.873313		FALSE	FALSE
	ENSG00000287300	0.0848104		0.873313		FALSE	FALSE
	ENSG00000288696	0.0848104		0.873313		FALSE	FALSE
	ENSG00000287139	0.0848104		0.873313		FALSE	FALSE
	ENSG00000287514	0.0848104		0.873313		FALSE	FALSE
	ENSG00000290549	0.0848104		0.873313		FALSE	FALSE
	ENSG00000291167	0.0848104		0.873313		FALSE	FALSE
	ENSG00000288603	0.0848104		0.873313		FALSE	FALSE
	ENSG00000286401	0.0848104		0.873313		FALSE	FALSE
	ENSG00000289636	0.0848104		0.873313		FALSE	FALSE
	ENSG00000286402	0.0848104		0.873313		FALSE	FALSE
	ENSG00000286092	0.0848104		0.873313		FALSE	FALSE
	ENSG00000286504	0.0848104		0.873313		FALSE	FALSE
	ENSG00000290660	0.0848104		0.873313		FALSE	FALSE
	ENSG00000289687	0.0848104		0.873313		FALSE	FALSE
	ENSG00000287280	0.0848104		0.873313		FALSE	FALSE
	ENSG00000287351	0.0848104		0.873313		FALSE	FALSE
	ENSG00000289729	0.0848104		0.873313		FALSE	FALSE
	ENSG00000286559	0.0848104		0.873313		FALSE	FALSE
	ENSG00000289160	0.0848104		0.873313		FALSE	FALSE
	ENSG00000288723	0.0867979		0.891556		FALSE	FALSE
	ENSG00000287316	0.0867979		0.891556		FALSE	FALSE
	ENSG00000287649	0.0867979		0.891556		FALSE	FALSE
	ENSG00000287841	0.0867979		0.891556		FALSE	FALSE
	ENSG00000287541	0.0867979		0.891556		FALSE	FALSE
	ENSG00000287376	0.0867979		0.891556		FALSE	FALSE
	ENSG00000286229	0.0867979		0.891556		FALSE	FALSE
	ENSG00000287272	0.0867979		0.891556		FALSE	FALSE
	ENSG00000289517	0.0867979		0.891556		FALSE	FALSE
	ENSG00000290614	0.0934271		0.890601		FALSE	FALSE
	ENSG00000289871	0.0934271		0.890601		FALSE	FALSE
	ENSG00000291111	0.0934271		0.890601		FALSE	FALSE
	ENSG00000290829	0.0934271		0.890601		FALSE	FALSE
	ENSG00000286536	0.0934271		0.890601		FALSE	FALSE
	ENSG00000288023	0.0934271		0.890601		FALSE	FALSE
	ENSG00000290026	0.0934271		0.890601		FALSE	FALSE
	ENSG00000290036	0.0934271		0.890601		FALSE	FALSE
	ENSG00000289965	0.0934271		0.890601		FALSE	FALSE
	ENSG00000286284	0.0934271		0.890601		FALSE	FALSE
	ENSG00000287490	0.0934271		0.890601		FALSE	FALSE
	ENSG00000287254	0.0934271		0.890601		FALSE	FALSE
	ENSG00000289985	0.0934271		0.890601		FALSE	FALSE
	ENSG00000286773	0.0943547		0.873921		FALSE	FALSE
	ENSG00000289694	0.0943547		0.873921		FALSE	FALSE
	ENSG00000288524	0.0943547		0.873921		FALSE	FALSE
	ENSG00000289982	0.0943547		0.873921		FALSE	FALSE
	ENSG00000289326	0.0943547		0.873921		FALSE	FALSE
	ENSG00000291025	0.0943547		0.873921		FALSE	FALSE
	ENSG00000287972	0.0943547		0.873921		FALSE	FALSE
	ENSG00000286256	0.0943547		0.873921		FALSE	FALSE
	ENSG00000288560	0.0943547		0.873921		FALSE	FALSE
	ENSG00000289886	0.0943547		0.873921		FALSE	FALSE
	ENSG00000286810	0.0943547		0.873921		FALSE	FALSE
	ENSG00000287777	0.0943547		0.873921		FALSE	FALSE
	ENSG00000289968	0.0943547		0.873921		FALSE	FALSE
	ENSG00000287448	0.0943547		0.873921		FALSE	FALSE
	ENSG00000287431	0.0943547		0.873921		FALSE	FALSE
	ENSG00000286194	0.0943547		0.873921		FALSE	FALSE
	ENSG00000286293	0.0943547		0.873921		FALSE	FALSE
	ENSG00000287680	0.0943547		0.873921		FALSE	FALSE
	ENSG00000289254	0.0943547		0.873921		FALSE	FALSE
	ENSG00000290166	0.0943547		0.873921		FALSE	FALSE
	ENSG00000287157	0.0952457		0.874898		FALSE	FALSE
	ENSG00000287532	0.0952457		0.874898		FALSE	FALSE
	ENSG00000286655	0.0952457		0.874898		FALSE	FALSE
	ENSG00000290612	0.0952457		0.874898		FALSE	FALSE
	ENSG00000286932	0.0952457		0.874898		FALSE	FALSE
	ENSG00000286218	0.0952457		0.874898		FALSE	FALSE
	ENSG00000286530	0.0952457		0.874898		FALSE	FALSE
	ENSG00000289265	0.0952457		0.874898		FALSE	FALSE
	ENSG00000290707	0.0952457		0.874898		FALSE	FALSE
	ENSG00000287424	0.0952457		0.874898		FALSE	FALSE
	ENSG00000288691	0.0952457		0.874898		FALSE	FALSE
	ENSG00000289643	0.0952457		0.874898		FALSE	FALSE
	ENSG00000288081	0.0952457		0.874898		FALSE	FALSE
	ENSG00000286723	0.0952457		0.874898		FALSE	FALSE
	ENSG00000287799	0.0952457		0.874898		FALSE	FALSE
	ENSG00000286300	0.0952457		0.874898		FALSE	FALSE
	ENSG00000287185	0.0952457		0.874898		FALSE	FALSE
	ENSG00000286282	0.0952457		0.874898		FALSE	FALSE
	ENSG00000287325	0.0952457		0.874898		FALSE	FALSE
	ENSG00000289284	0.0952457		0.874898		FALSE	FALSE
	ENSG00000289741	0.0952457		0.874898		FALSE	FALSE
	ENSG00000289338	0.0952457		0.874898		FALSE	FALSE
	ENSG00000287556	0.0952457		0.874898		FALSE	FALSE
	ENSG00000288393	0.0952457		0.874898		FALSE	FALSE
	ENSG00000288013	0.0952457		0.874898		FALSE	FALSE
	ENSG00000289560	0.0952457		0.874898		FALSE	FALSE
	ENSG00000289487	0.0952457		0.874898		FALSE	FALSE
	ENSG00000286575	0.0952457		0.874898		FALSE	FALSE
	ENSG00000287609	0.0952457		0.874898		FALSE	FALSE
	ENSG00000286520	0.0952457		0.874898		FALSE	FALSE
	ENSG00000287904	0.0952457		0.874898		FALSE	FALSE
	ENSG00000287650	0.0952457		0.874898		FALSE	FALSE
	ENSG00000286473	0.0952457		0.874898		FALSE	FALSE
	ENSG00000290455	0.0952457		0.874898		FALSE	FALSE
	ENSG00000290414	0.0952457		0.874898		FALSE	FALSE
	ENSG00000289910	0.0952457		0.874898		FALSE	FALSE
	ENSG00000290973	0.0952457		0.874898		FALSE	FALSE
	ENSG00000287719	0.0952457		0.874898		FALSE	FALSE
	ENSG00000287288	0.0952457		0.874898		FALSE	FALSE
	ENSG00000291231	0.0952457		0.874898		FALSE	FALSE
	ENSG00000288106	0.0952457		0.874898		FALSE	FALSE
	ENSG00000286440	0.0952457		0.874898		FALSE	FALSE
	ENSG00000286486	0.147963		0.832388		FALSE	FALSE
	ENSG00000289811	0.147963		0.832388		FALSE	FALSE
	ENSG00000287189	0.147963		0.832388		FALSE	FALSE
	ENSG00000287932	0.147963		0.832388		FALSE	FALSE
	ENSG00000290087	0.147963		0.832388		FALSE	FALSE
	ENSG00000287712	0.147963		0.832388		FALSE	FALSE
	ENSG00000286483	0.147963		0.832388		FALSE	FALSE
	ENSG00000287511	0.147963		0.832388		FALSE	FALSE
	ENSG00000287245	0.149007	0.0202031	0.99242		FALSE	FALSE
	ENSG00000288736	0.149861		0.835813		FALSE	FALSE
	ENSG00000288553	0.149861		0.835813		FALSE	FALSE
	ENSG00000287656	0.149861		0.835813		FALSE	FALSE
	ENSG00000290429	0.149861		0.835813		FALSE	FALSE
	ENSG00000288807	0.149861		0.835813		FALSE	FALSE
	ENSG00000290105	0.15005		0.849331		FALSE	FALSE
	ENSG00000290080	0.15005		0.849331		FALSE	FALSE
	ENSG00000286662	0.15005		0.849331		FALSE	FALSE
	ENSG00000291257	0.15005		0.849331		FALSE	FALSE
	ENSG00000289492	0.15005		0.849331		FALSE	FALSE
	ENSG00000287434	0.151827	0.0734542	0.99147		FALSE	FALSE
	ENSG00000286565	0.152207	0.0804641	0.993684		FALSE	FALSE
	ENSG00000287917	0.152207	0.0804641	0.993684		FALSE	FALSE
	ENSG00000286692	0.152777	0.0550652	0.992263		FALSE	FALSE
	ENSG00000287417	0.152777	0.0550652	0.992263		FALSE	FALSE
	ENSG00000286437	0.152871		0.784165		FALSE	FALSE
	ENSG00000289084	0.153156	0.0620751	0.992621		FALSE	FALSE
	ENSG00000287750	0.153156	0.0620751	0.992621		FALSE	FALSE
	ENSG00000290285	0.153156	0.0620751	0.992621		FALSE	FALSE
	ENSG00000288048	0.155692		0.857968		FALSE	FALSE
	ENSG00000288588	0.155692		0.857968		FALSE	FALSE
	ENSG00000286676	0.155692		0.857968		FALSE	FALSE
	ENSG00000287695	0.155692		0.857968		FALSE	FALSE
	ENSG00000289052	0.155692		0.857968		FALSE	FALSE
	ENSG00000286756	0.155692		0.857968		FALSE	FALSE
	ENSG00000288984	0.155692		0.857968		FALSE	FALSE
	ENSG00000286158	0.155692		0.857968		FALSE	FALSE
	ENSG00000286867	0.155692		0.857968		FALSE	FALSE
	ENSG00000287236	0.155692		0.857968		FALSE	FALSE
	ENSG00000290054	0.155878		0.769521		FALSE	FALSE
	ENSG00000289934	0.156046	0.149586	0.992564		FALSE	FALSE
	ENSG00000289595	0.156046	0.149586	0.992564		FALSE	FALSE
	ENSG00000286058	0.156071		0.783287		FALSE	FALSE
	ENSG00000286631	0.156071		0.783287		FALSE	FALSE
	ENSG00000287205	0.15645		0.853389		FALSE	FALSE
	ENSG00000286496	0.15645		0.853389		FALSE	FALSE
	ENSG00000289062	0.15645		0.853389		FALSE	FALSE
	ENSG00000286241	0.15645		0.853389		FALSE	FALSE
	ENSG00000288162	0.15645		0.853389		FALSE	FALSE
	ENSG00000289237	0.15645		0.853389		FALSE	FALSE
	ENSG00000290230	0.15645		0.853389		FALSE	FALSE
	ENSG00000290965	0.15645		0.853389		FALSE	FALSE
	ENSG00000286312	0.15645		0.853389		FALSE	FALSE
	ENSG00000291128	0.15645		0.853389		FALSE	FALSE
	ENSG00000291052	0.15645		0.853389		FALSE	FALSE
	ENSG00000287370	0.156827		0.768792		FALSE	FALSE
	ENSG00000289443	0.156995	0.131197	0.986856		FALSE	FALSE
	ENSG00000286979	0.157089		0.783338		FALSE	FALSE
	ENSG00000289452	0.158792		0.768574		FALSE	FALSE
	ENSG00000287143	0.158792		0.768574		FALSE	FALSE
	ENSG00000289389	0.159743	-0.0731832	0.989824		FALSE	FALSE
	ENSG00000287617	0.159835	-0.176871	0.991511		FALSE	FALSE
	ENSG00000289988	0.160289		0.782463		FALSE	FALSE
	ENSG00000289391	0.160289		0.782463		FALSE	FALSE
	ENSG00000286209	0.161728	0.212104	0.991996		FALSE	FALSE
	ENSG00000287449	0.162656	-0.12362	0.994619		FALSE	FALSE
	ENSG00000289228	0.162656	-0.12362	0.994619		FALSE	FALSE
	ENSG00000287041	0.163035	-0.11661	0.996655		FALSE	FALSE
	ENSG00000287255	0.163035	-0.11661	0.996655		FALSE	FALSE
	ENSG00000286592	0.163035	-0.11661	0.996655		FALSE	FALSE
	ENSG00000287600	0.163793		0.8403		FALSE	FALSE
	ENSG00000287084	0.163793		0.8403		FALSE	FALSE
	ENSG00000286569	0.163793		0.8403		FALSE	FALSE
	ENSG00000286395	0.163793		0.8403		FALSE	FALSE
	ENSG00000290397	0.163793		0.8403		FALSE	FALSE
	ENSG00000286734	0.164128		0.861605		FALSE	FALSE
	ENSG00000290718	0.164128		0.861605		FALSE	FALSE
	ENSG00000287238	0.164128		0.861605		FALSE	FALSE
	ENSG00000286221	0.164128		0.861605		FALSE	FALSE
	ENSG00000287907	0.164128		0.861605		FALSE	FALSE
	ENSG00000286024	0.164128		0.861605		FALSE	FALSE
	ENSG00000290318	0.165023		0.784737		FALSE	FALSE
	ENSG00000288053	0.165023		0.784737		FALSE	FALSE
	ENSG00000290836	0.166707		0.766871		FALSE	FALSE
	ENSG00000286071	0.166875	-0.0474883	0.990491		FALSE	FALSE
	ENSG00000289170	0.166875	-0.0474883	0.990491		FALSE	FALSE
	ENSG00000290062	0.166875	-0.0474883	0.990491		FALSE	FALSE
	ENSG00000286349	0.167409	0.336675	0.994127		FALSE	FALSE
	ENSG00000291017	0.167409	0.336675	0.994127		FALSE	FALSE
	ENSG00000287842	0.168336		0.769061		FALSE	FALSE
	ENSG00000288811	0.168336		0.769061		FALSE	FALSE
	ENSG00000286829	0.168358	0.318285	0.993065		FALSE	FALSE
	ENSG00000289381	0.168358	0.318285	0.993065		FALSE	FALSE
	ENSG00000291103	0.168358	0.318285	0.993065		FALSE	FALSE
	ENSG00000290590	0.168452		0.784866		FALSE	FALSE
	ENSG00000289377	0.169227		0.769839		FALSE	FALSE
	ENSG00000287577	0.169227		0.769839		FALSE	FALSE
	ENSG00000289064	0.169227		0.769839		FALSE	FALSE
	ENSG00000286234	0.169621		0.844509		FALSE	FALSE
	ENSG00000286399	0.169621		0.844509		FALSE	FALSE
	ENSG00000286225	0.169621		0.844509		FALSE	FALSE
	ENSG00000286280	0.169621		0.844509		FALSE	FALSE
	ENSG00000288860	0.169621		0.844509		FALSE	FALSE
	ENSG00000288258	0.169621		0.844509		FALSE	FALSE
	ENSG00000289518	0.169621		0.844509		FALSE	FALSE
	ENSG00000290355	0.169621		0.844509		FALSE	FALSE
	ENSG00000286743	0.169621		0.844509		FALSE	FALSE
	ENSG00000287561	0.169621		0.844509		FALSE	FALSE
	ENSG00000289057	0.171608	0.0334185	0.995912		FALSE	FALSE
	ENSG00000288936	0.171608	0.0334185	0.995912		FALSE	FALSE
	ENSG00000288587	0.171652		0.783985		FALSE	FALSE
	ENSG00000289557	0.171652		0.783985		FALSE	FALSE
	ENSG00000286034	0.172201	-0.277474	0.992164		FALSE	FALSE
	ENSG00000287684	0.173092	-0.291034	0.989073		FALSE	FALSE
	ENSG00000288816	0.173596		0.851394		FALSE	FALSE
	ENSG00000290113	0.173596		0.851394		FALSE	FALSE
	ENSG00000286796	0.173596		0.851394		FALSE	FALSE
	ENSG00000286121	0.173596		0.851394		FALSE	FALSE
	ENSG00000289109	0.173596		0.851394		FALSE	FALSE
	ENSG00000287843	0.173596		0.851394		FALSE	FALSE
	ENSG00000288086	0.173596		0.851394		FALSE	FALSE
	ENSG00000289457	0.175324	0.190037	0.993292		FALSE	FALSE
	ENSG00000289146	0.175324	0.190037	0.993292		FALSE	FALSE
	ENSG00000287618	0.175324	0.190037	0.993292		FALSE	FALSE
	ENSG00000288043	0.175324	0.190037	0.993292		FALSE	FALSE
	ENSG00000287481	0.175324	0.190037	0.993292		FALSE	FALSE
	ENSG00000287997	0.175491		0.782152		FALSE	FALSE
	ENSG00000289354	0.175491		0.782152		FALSE	FALSE
	ENSG00000286974	0.177142		0.768127		FALSE	FALSE
	ENSG00000289068	0.177142		0.768127		FALSE	FALSE
	ENSG00000286896	0.17731	-0.214902	0.985725		FALSE	FALSE
	ENSG00000289876	0.17731	-0.214902	0.985725		FALSE	FALSE
	ENSG00000290806	0.178237	0.1396	0.997179		FALSE	FALSE
	ENSG00000287931	0.180056		0.767185		FALSE	FALSE
	ENSG00000288029	0.180056		0.767185		FALSE	FALSE
	ENSG00000287544	0.180056		0.767185		FALSE	FALSE
	ENSG00000287035	0.180225		0.784423		FALSE	FALSE
	ENSG00000289835	0.186854		0.854834		FALSE	FALSE
	ENSG00000289623	0.186854		0.854834		FALSE	FALSE
	ENSG00000290765	0.186854		0.854834		FALSE	FALSE
	ENSG00000288065	0.187782	-0.0142539	0.995189		FALSE	FALSE
	ENSG00000289697	0.188673	-0.0278135	0.991993		FALSE	FALSE
	ENSG00000287309	0.188673	-0.0278135	0.991993		FALSE	FALSE
	ENSG00000287533	0.188673	-0.0278135	0.991993		FALSE	FALSE
	ENSG00000290060	0.188709		0.842356		FALSE	FALSE
	ENSG00000287131	0.188709		0.842356		FALSE	FALSE
	ENSG00000288022	0.188709		0.842356		FALSE	FALSE
	ENSG00000287182	0.188709		0.842356		FALSE	FALSE
	ENSG00000287731	0.188709		0.842356		FALSE	FALSE
	ENSG00000288580	0.188709		0.842356		FALSE	FALSE
	ENSG00000290972	0.188709		0.842356		FALSE	FALSE
	ENSG00000289744	0.188709		0.842356		FALSE	FALSE
	ENSG00000287635	0.188709		0.842356		FALSE	FALSE
	ENSG00000286593	0.188709		0.842356		FALSE	FALSE
	ENSG00000288888	0.1896		0.767669		FALSE	FALSE
	ENSG00000289142	0.190491		0.838873		FALSE	FALSE
	ENSG00000286645	0.190491		0.838873		FALSE	FALSE
	ENSG00000287527	0.190491		0.838873		FALSE	FALSE
	ENSG00000288910	0.190491		0.838873		FALSE	FALSE
	ENSG00000291133	0.190491		0.838873		FALSE	FALSE
	ENSG00000286983	0.190491		0.838873		FALSE	FALSE
	ENSG00000286434	0.190491		0.838873		FALSE	FALSE
	ENSG00000291163	0.190491		0.838873		FALSE	FALSE
	ENSG00000286250	0.190491		0.838873		FALSE	FALSE
	ENSG00000286217	0.190491		0.838873		FALSE	FALSE
	ENSG00000287659	0.221945		0.825823		FALSE	FALSE
	ENSG00000290811	0.221945		0.825823		FALSE	FALSE
	ENSG00000287291	0.223843		0.720126		FALSE	FALSE
	ENSG00000290904	0.224031	1.0202	0.989325		FALSE	FALSE
	ENSG00000286899	0.224792		0.829571		FALSE	FALSE
	ENSG00000287706	0.224792		0.829571		FALSE	FALSE
	ENSG00000289630	0.225075		0.842904		FALSE	FALSE
	ENSG00000287004	0.225075		0.842904		FALSE	FALSE
	ENSG00000288778	0.225075		0.842904		FALSE	FALSE
	ENSG00000290787	0.226188	-0.919536	0.971866		FALSE	FALSE
	ENSG00000290840	0.226188	-0.919536	0.971866		FALSE	FALSE
	ENSG00000290898	0.229673	1.07345	0.998444		FALSE	FALSE
	ENSG00000290449	0.229673	1.07345	0.998444		FALSE	FALSE
	ENSG00000287552	0.230432	1.08046	0.993623		FALSE	FALSE
	ENSG00000287952	0.230717		0.735228		FALSE	FALSE
	ENSG00000288932	0.230976	-0.859638	0.8766		FALSE	FALSE
	ENSG00000286911	0.230976	-0.859638	0.8766		FALSE	FALSE
	ENSG00000289061	0.231925	-0.868803	0.966726		FALSE	FALSE
	ENSG00000290006	0.231946	0.873566	0.986454		FALSE	FALSE
	ENSG00000286373	0.232774		0.718919		FALSE	FALSE
	ENSG00000286003	0.233538		0.852316		FALSE	FALSE
	ENSG00000289020	0.233538		0.852316		FALSE	FALSE
	ENSG00000287554	0.233538		0.852316		FALSE	FALSE
	ENSG00000289536	0.233538		0.852316		FALSE	FALSE
	ENSG00000291262	0.233538		0.852316		FALSE	FALSE
	ENSG00000287145	0.233917		0.734315		FALSE	FALSE
	ENSG00000288627	0.234672		0.71782		FALSE	FALSE
	ENSG00000287349	0.234675		0.847333		FALSE	FALSE
	ENSG00000287276	0.234675		0.847333		FALSE	FALSE
	ENSG00000289035	0.23486	0.823129	0.962628		FALSE	FALSE
	ENSG00000288685	0.23486	0.823129	0.962628		FALSE	FALSE
	ENSG00000287701	0.23486	0.823129	0.962628		FALSE	FALSE
	ENSG00000288837	0.23486	0.823129	0.962628		FALSE	FALSE
	ENSG00000286383	0.236659	-0.787896	0.976876		FALSE	FALSE
	ENSG00000290119	0.237756		0.732391		FALSE	FALSE
	ENSG00000287916	0.237756		0.732391		FALSE	FALSE
	ENSG00000289472	0.237968	0.930326	0.890404		FALSE	FALSE
	ENSG00000288757	0.238347	0.933827	0.962424		FALSE	FALSE
	ENSG00000289627	0.238514		0.731984		FALSE	FALSE
	ENSG00000286614	0.238514		0.731984		FALSE	FALSE
	ENSG00000289994	0.239059	1.1312	0.996447		FALSE	FALSE
	ENSG00000291135	0.240502	0.87638	0.992774		FALSE	FALSE
	ENSG00000289983	0.240502	0.87638	0.992774		FALSE	FALSE
	ENSG00000287347	0.240689		0.670833		FALSE	FALSE
	ENSG00000288040	0.24126	0.88339	0.986805		FALSE	FALSE
	ENSG00000288582	0.24126	0.88339	0.986805		FALSE	FALSE
	ENSG00000291221	0.241974		0.736289		FALSE	FALSE
	ENSG00000287190	0.242318		0.719346		FALSE	FALSE
	ENSG00000289918	0.242318		0.719346		FALSE	FALSE
	ENSG00000289336	0.24249		0.734769		FALSE	FALSE
	ENSG00000286145	0.244158		0.672528		FALSE	FALSE
	ENSG00000286584	0.244405	0.669275	0.98403		FALSE	FALSE
	ENSG00000289726	0.244405	0.669275	0.98403		FALSE	FALSE
	ENSG00000288091	0.244551		0.721572		FALSE	FALSE
	ENSG00000287937	0.2451	0.918365	0.873413		FALSE	FALSE
	ENSG00000286531	0.24569		0.834458		FALSE	FALSE
	ENSG00000290007	0.24569		0.834458		FALSE	FALSE
	ENSG00000288640	0.245857	-0.997051	0.972611		FALSE	FALSE
	ENSG00000288079	0.246025	1.00295	0.997556		FALSE	FALSE
	ENSG00000289641	0.246025	1.00295	0.997556		FALSE	FALSE
	ENSG00000286863	0.246193		0.856252		FALSE	FALSE
	ENSG00000287998	0.246193		0.856252		FALSE	FALSE
	ENSG00000289386	0.246193		0.856252		FALSE	FALSE
	ENSG00000290739	0.246193		0.856252		FALSE	FALSE
	ENSG00000290960	0.247467	-1.12362	0.982366		FALSE	FALSE
	ENSG00000289344	0.247577	1.23049	0.991514		FALSE	FALSE
	ENSG00000289998	0.247577	1.23049	0.991514		FALSE	FALSE
	ENSG00000289528	0.247846	-1.11661	0.986825		FALSE	FALSE
	ENSG00000286742	0.248604		0.716373		FALSE	FALSE
	ENSG00000287966	0.248939	0.952512	0.997482		FALSE	FALSE
	ENSG00000287663	0.248939	0.952512	0.997482		FALSE	FALSE
	ENSG00000287810	0.249305	-0.738506	0.866068		FALSE	FALSE
	ENSG00000286739	0.249833	0.960354	0.876502		FALSE	FALSE
	ENSG00000286468	0.250047	0.722526	0.995314		FALSE	FALSE
	ENSG00000288709	0.250926		0.737819		FALSE	FALSE
	ENSG00000288970	0.250938	0.708966	0.999429		FALSE	FALSE
	ENSG00000286410	0.251124		0.671791		FALSE	FALSE
	ENSG00000289709	0.251442		0.733359		FALSE	FALSE
	ENSG00000288979	0.251517		0.720544		FALSE	FALSE
	ENSG00000287678	0.251696	0.715976	0.993465		FALSE	FALSE
	ENSG00000288569	0.253168	-0.773822	0.863763		FALSE	FALSE
	ENSG00000287862	0.254431		0.839027		FALSE	FALSE
	ENSG00000290422	0.254431		0.839027		FALSE	FALSE
	ENSG00000289634	0.254431		0.839027		FALSE	FALSE
	ENSG00000286153	0.254431		0.839027		FALSE	FALSE
	ENSG00000290789	0.255156	1.26617	0.88441		FALSE	FALSE
	ENSG00000289569	0.255156	1.26617	0.88441		FALSE	FALSE
	ENSG00000288577	0.25566		0.732634		FALSE	FALSE
	ENSG00000289847	0.256419	-0.966581	0.986057		FALSE	FALSE
	ENSG00000289247	0.25739	-1.19559	0.863163		FALSE	FALSE
	ENSG00000286576	0.258148		0.716795		FALSE	FALSE
	ENSG00000288949	0.258483	0.798658	0.999975		FALSE	FALSE
	ENSG00000289752	0.259039		0.717466		FALSE	FALSE
	ENSG00000287816	0.259207	-1.11008	0.857718		FALSE	FALSE
	ENSG00000288021	0.260394		0.845161		FALSE	FALSE
	ENSG00000287132	0.260394		0.845161		FALSE	FALSE
	ENSG00000286755	0.260836	1.33667	0.995149		FALSE	FALSE
	ENSG00000286594	0.261229	-1.12647	0.855397		FALSE	FALSE
	ENSG00000287005	0.26212	-1.13362	0.856443		FALSE	FALSE
	ENSG00000289382	0.26212	-1.13362	0.856443		FALSE	FALSE
	ENSG00000288011	0.263048	-0.8604	0.986051		FALSE	FALSE
	ENSG00000291211	0.263048	-0.8604	0.986051		FALSE	FALSE
	ENSG00000289173	0.26364		0.719774		FALSE	FALSE
	ENSG00000286274	0.263975		0.720061		FALSE	FALSE
	ENSG00000287587	0.264473		0.719132		FALSE	FALSE
	ENSG00000288785	0.264531		0.67091		FALSE	FALSE
	ENSG00000289384	0.264866		0.720874		FALSE	FALSE
	ENSG00000289322	0.264866		0.720874		FALSE	FALSE
	ENSG00000290729	0.268841	0.866005	0.990857		FALSE	FALSE
	ENSG00000287658	0.268918		0.731525		FALSE	FALSE
	ENSG00000290919	0.269678	-0.915721	0.863073		FALSE	FALSE
	ENSG00000286367	0.270569	-0.922996	0.875009		FALSE	FALSE
	ENSG00000290023	0.270774	-1.20134	0.975306		FALSE	FALSE
	ENSG00000288806	0.272556	-1.2149	0.970744		FALSE	FALSE
	ENSG00000286675	0.273652		0.733503		FALSE	FALSE
	ENSG00000286586	0.273652		0.733503		FALSE	FALSE
	ENSG00000290567	0.275302		0.716835		FALSE	FALSE
	ENSG00000286757	0.275302		0.716835		FALSE	FALSE
	ENSG00000289522	0.275507	-1.12044	0.946264		FALSE	FALSE
	ENSG00000288585	0.280281		0.848911		FALSE	FALSE
	ENSG00000288622	0.281209	0.985746	0.991236		FALSE	FALSE
	ENSG00000286663	0.2821	0.972186	0.962382		FALSE	FALSE
	ENSG00000286322	0.283919	-1.02781	0.946345		FALSE	FALSE
	ENSG00000290847	0.284846		0.717258		FALSE	FALSE
	ENSG00000286273	0.285737		0.832908		FALSE	FALSE
	ENSG00000287559	0.285737		0.832908		FALSE	FALSE
	ENSG00000287901	0.285737		0.832908		FALSE	FALSE
	ENSG00000286849	0.285737		0.832908		FALSE	FALSE
	ENSG00000287007	0.285737		0.832908		FALSE	FALSE
	ENSG00000287258	0.295926		0.82221		FALSE	FALSE
	ENSG00000288592	0.298773		0.707514		FALSE	FALSE
	ENSG00000289122	0.3001		0.839376		FALSE	FALSE
	ENSG00000287957	0.3001		0.839376		FALSE	FALSE
	ENSG00000290112	0.30017	-1.5045	0.966233		FALSE	FALSE
	ENSG00000289330	0.305553	0.0550652	0.99239		FALSE	FALSE
	ENSG00000286449	0.3065		0.686698		FALSE	FALSE
	ENSG00000286562	0.307045	1.63121	0.833383		FALSE	FALSE
	ENSG00000291236	0.307139		0.717492		FALSE	FALSE
	ENSG00000288933	0.307798	-1.63349	0.832928		FALSE	FALSE
	ENSG00000289267	0.308743	-1.35447	0.968639		FALSE	FALSE
	ENSG00000289343	0.308743	-1.35447	0.968639		FALSE	FALSE
	ENSG00000287987	0.311384		0.849256		FALSE	FALSE
	ENSG00000286495	0.312092	0.149586	0.992861		FALSE	FALSE
	ENSG00000289014	0.312328	0.00528315	0.9189		FALSE	FALSE
	ENSG00000286533	0.313277	-0.00347373	0.917872		FALSE	FALSE
	ENSG00000288302	0.313445	1.67045	0.837873		FALSE	FALSE
	ENSG00000287798	0.31399	0.131197	0.978402		FALSE	FALSE
	ENSG00000291150	0.316757	-0.151873	0.916721		FALSE	FALSE
	ENSG00000286004	0.318313	0.16871	0.892863		FALSE	FALSE
	ENSG00000286543	0.32032	1.24068	0.982655		FALSE	FALSE
	ENSG00000291039	0.321513	0.19586	0.891598		FALSE	FALSE
	ENSG00000287863	0.323521	1.26105	0.832572		FALSE	FALSE
	ENSG00000286355	0.323869	0.0390897	0.86389		FALSE	FALSE
	ENSG00000289473	0.327586		0.831287		FALSE	FALSE
	ENSG00000287339	0.327586		0.831287		FALSE	FALSE
	ENSG00000287444	0.327922	0.0029485	0.984501		FALSE	FALSE
	ENSG00000289685	0.328257		0.853371		FALSE	FALSE
	ENSG00000291261	0.328257		0.853371		FALSE	FALSE
	ENSG00000286215	0.329026		0.624665		FALSE	FALSE
	ENSG00000289097	0.329349	-1.6827	0.770168		FALSE	FALSE
	ENSG00000289631	0.329641	1.78899	0.851931		FALSE	FALSE
	ENSG00000287896	0.330159	-0.0569321	0.992102		FALSE	FALSE
	ENSG00000286457	0.3305		0.708923		FALSE	FALSE
	ENSG00000289944	0.33425	-0.0362964	0.992633		FALSE	FALSE
	ENSG00000287051	0.335324	1.79707	0.988579		FALSE	FALSE
	ENSG00000289342	0.336673		0.670959		FALSE	FALSE
	ENSG00000286048	0.339242		0.836071		FALSE	FALSE
	ENSG00000289470	0.339242		0.836071		FALSE	FALSE
	ENSG00000287379	0.342319	-1.76443	0.820541		FALSE	FALSE
	ENSG00000287549	0.343216	0.0334185	0.996181		FALSE	FALSE
	ENSG00000290326	0.344184	-0.133622	0.862952		FALSE	FALSE
	ENSG00000286435	0.34478	-0.273965	0.883596		FALSE	FALSE
	ENSG00000290838	0.34516	-0.270464	0.998207		FALSE	FALSE
	ENSG00000289788	0.345646	-1.68343	0.767884		FALSE	FALSE
	ENSG00000288658	0.346763		0.623413		FALSE	FALSE
	ENSG00000287905	0.347191		0.84175		FALSE	FALSE
	ENSG00000289231	0.347634	1.8871	0.847176		FALSE	FALSE
	ENSG00000286903	0.347858	-1.44536	0.981499		FALSE	FALSE
	ENSG00000289000	0.350613	-1.79996	0.839677		FALSE	FALSE
	ENSG00000290691	0.350983		0.682655		FALSE	FALSE
	ENSG00000289461	0.35462	-0.214902	0.982555		FALSE	FALSE
	ENSG00000286904	0.355212	1.90325	0.992456		FALSE	FALSE
	ENSG00000286309	0.355306		0.725346		FALSE	FALSE
	ENSG00000288801	0.357995		0.712815		FALSE	FALSE
	ENSG00000288872	0.358506		0.724445		FALSE	FALSE
	ENSG00000290778	0.362692	-1.87149	0.817132		FALSE	FALSE
	ENSG00000290588	0.363997	0.0770037	0.916398		FALSE	FALSE
	ENSG00000287528	0.367079		0.724894		FALSE	FALSE
	ENSG00000288720	0.367801	-1.79986	0.965573		FALSE	FALSE
	ENSG00000290437	0.369862	-1.7054	0.921553		FALSE	FALSE
	ENSG00000286888	0.370716	-0.0799277	0.933827		FALSE	FALSE
	ENSG00000287631	0.373704		0.703265		FALSE	FALSE
	ENSG00000287521	0.374636	1.57071	0.986189		FALSE	FALSE
	ENSG00000286123	0.374653		0.824002		FALSE	FALSE
	ENSG00000290940	0.375125		0.837141		FALSE	FALSE
	ENSG00000286779	0.375125		0.837141		FALSE	FALSE
	ENSG00000290547	0.377419		0.83363		FALSE	FALSE
	ENSG00000287264	0.378016	-0.507999	0.89732		FALSE	FALSE
	ENSG00000289049	0.378866	-2.01788	0.813363		FALSE	FALSE
	ENSG00000287038	0.379164	-1.61278	0.921239		FALSE	FALSE
	ENSG00000289143	0.379164	-1.61278	0.921239		FALSE	FALSE
	ENSG00000288037	0.380983		0.829664		FALSE	FALSE
	ENSG00000286172	0.387448	-1.99172	0.805387		FALSE	FALSE
	ENSG00000290825	0.389229		0.847336		FALSE	FALSE
	ENSG00000287815	0.389229		0.847336		FALSE	FALSE
	ENSG00000287201	0.391211	0.717189	0.854805		FALSE	FALSE
	ENSG00000289837	0.3915	-2.01048	0.790247		FALSE	FALSE
	ENSG00000286587	0.394964		0.717074		FALSE	FALSE
	ENSG00000288692	0.395645	-2.09543	0.824579		FALSE	FALSE
	ENSG00000287071	0.396054	0.716159	0.982689		FALSE	FALSE
	ENSG00000287657	0.396404	2.10107	0.834508		FALSE	FALSE
	ENSG00000290611	0.39784	0.755981	0.853561		FALSE	FALSE
	ENSG00000289702	0.398257	1.94969	0.741697		FALSE	FALSE
	ENSG00000286064	0.398801	0.625677	0.997832		FALSE	FALSE
	ENSG00000287698	0.399126	0.642008	0.965367		FALSE	FALSE
	ENSG00000289593	0.399294	2.13659	0.734054		FALSE	FALSE
	ENSG00000286629	0.400791	1.89753	0.699498		FALSE	FALSE
	ENSG00000288225	0.402102	-1.96342	0.803329		FALSE	FALSE
	ENSG00000289242	0.403158	0.461342	0.999749		FALSE	FALSE
	ENSG00000287509	0.403957		0.597375		FALSE	FALSE
	ENSG00000289110	0.404296	0.468352	0.993673		FALSE	FALSE
	ENSG00000290226	0.404338	-2.05967	0.717752		FALSE	FALSE
	ENSG00000286329	0.405812	-2.06617	0.905168		FALSE	FALSE
	ENSG00000288680	0.406327		0.718647		FALSE	FALSE
	ENSG00000286069	0.407388	1.71248	0.775786		FALSE	FALSE
	ENSG00000289409	0.407967	-0.684956	0.894893		FALSE	FALSE
	ENSG00000288869	0.409228	1.93554	0.83322		FALSE	FALSE
	ENSG00000287709	0.410321		0.851569		FALSE	FALSE
	ENSG00000291119	0.410321		0.851569		FALSE	FALSE
	ENSG00000287271	0.412397		0.704943		FALSE	FALSE
	ENSG00000289883	0.412564	-2.00983	0.806804		FALSE	FALSE
	ENSG00000286375	0.412857	1.75513	0.820439		FALSE	FALSE
	ENSG00000289609	0.413501		0.648655		FALSE	FALSE
	ENSG00000286417	0.414007	0.431847	0.99834		FALSE	FALSE
	ENSG00000287093	0.415813	0.537474	0.994581		FALSE	FALSE
	ENSG00000286441	0.417087	-2.12362	0.97532		FALSE	FALSE
	ENSG00000286677	0.41857	0.405629	0.987735		FALSE	FALSE
	ENSG00000289639	0.422053	0.59187	0.866467		FALSE	FALSE
	ENSG00000286836	0.422564	0.87788	0.996115		FALSE	FALSE
	ENSG00000289402	0.422715		0.595749		FALSE	FALSE
	ENSG00000286493	0.424029	0.293929	0.992056		FALSE	FALSE
	ENSG00000289085	0.424274	-2.15386	0.636183		FALSE	FALSE
	ENSG00000290065	0.42482	0.730689	0.989772		FALSE	FALSE
	ENSG00000290656	0.425201	2.06761	0.804503		FALSE	FALSE
	ENSG00000290009	0.426632	-2.16365	0.816957		FALSE	FALSE
	ENSG00000286577	0.427056	-0.790492	0.892584		FALSE	FALSE
	ENSG00000288849	0.4301	-1.84943	0.756706		FALSE	FALSE
	ENSG00000291280	0.430682		0.603383		FALSE	FALSE
	ENSG00000287400	0.431744	-0.572467	0.890575		FALSE	FALSE
	ENSG00000290620	0.432831	-1.86109	0.721934		FALSE	FALSE
	ENSG00000286948	0.440369	0.391493	0.903423		FALSE	FALSE
	ENSG00000287714	0.441285	-0.445362	0.994692		FALSE	FALSE
	ENSG00000289131	0.44366	-1.9064	0.716804		FALSE	FALSE
	ENSG00000286134	0.444923		0.657075		FALSE	FALSE
	ENSG00000287402	0.449939	-2.16439	0.809278		FALSE	FALSE
	ENSG00000288059	0.450458	0.719845	0.939394		FALSE	FALSE
	ENSG00000288742	0.45335		0.712145		FALSE	FALSE
	ENSG00000287671	0.455791		0.656673		FALSE	FALSE
	ENSG00000289488	0.459316		0.707935		FALSE	FALSE
	ENSG00000290673	0.460836	-2.20651	0.688472		FALSE	FALSE
	ENSG00000290866	0.461997	-0.0340253	0.905546		FALSE	FALSE
	ENSG00000286342	0.46935		0.840513		FALSE	FALSE
	ENSG00000289901	0.469628	0.861625	0.923417		FALSE	FALSE
	ENSG00000289860	0.469882	0.563913	0.937301		FALSE	FALSE
	ENSG00000287512	0.469918	-0.599216	0.991618		FALSE	FALSE
	ENSG00000289578	0.473318	-0.787896	0.984108		FALSE	FALSE
	ENSG00000286633	0.476376		0.626186		FALSE	FALSE
	ENSG00000289947	0.479146	1.16239	0.763048		FALSE	FALSE
	ENSG00000290964	0.479563	2.27968	0.775352		FALSE	FALSE
	ENSG00000291265	0.479961	-0.995913	0.91571		FALSE	FALSE
	ENSG00000290077	0.480463	2.45795	0.806145		FALSE	FALSE
	ENSG00000289183	0.485527		0.589111		FALSE	FALSE
	ENSG00000287229	0.48708	-2.07501	0.747013		FALSE	FALSE
	ENSG00000287217	0.488388	0.112573	0.859778		FALSE	FALSE
	ENSG00000286990	0.488432		0.644043		FALSE	FALSE
	ENSG00000289115	0.488536	0.927623	0.801875		FALSE	FALSE
	ENSG00000288530	0.488978	-2.08195	0.745393		FALSE	FALSE
	ENSG00000286999	0.49137	1.20146	0.984859		FALSE	FALSE
	ENSG00000287221	0.493098	-0.0535463	0.894866		FALSE	FALSE
	ENSG00000290646	0.495446	1.11048	0.985674		FALSE	FALSE
	ENSG00000290031	0.496163	-2.48885	0.789797		FALSE	FALSE
	ENSG00000288533	0.496449	-0.956031	0.889126		FALSE	FALSE
	ENSG00000289129	0.49718		0.556197		FALSE	FALSE
	ENSG00000287743	0.498102	-1.0132	0.803004		FALSE	FALSE
	ENSG00000287244	0.50056		0.568049		FALSE	FALSE
	ENSG00000289742	0.501032		0.551832		FALSE	FALSE
	ENSG00000287002	0.502641	-1.04439	0.651618		FALSE	FALSE
	ENSG00000289936	0.503838		0.702905		FALSE	FALSE
	ENSG00000287192	0.504144	-0.212539	0.832198		FALSE	FALSE
	ENSG00000286337	0.507052	-1.11327	0.792012		FALSE	FALSE
	ENSG00000290070	0.509996	2.12252	0.665827		FALSE	FALSE
	ENSG00000286100	0.5105	-0.981151	0.803964		FALSE	FALSE
	ENSG00000290983	0.511626	-0.990733	0.889435		FALSE	FALSE
	ENSG00000289070	0.512301	-1.02944	0.811699		FALSE	FALSE
	ENSG00000286294	0.513824	-2.4773	0.744275		FALSE	FALSE
	ENSG00000289862	0.516053		0.712386		FALSE	FALSE
	ENSG00000289974	0.516562	-1.20274	0.776036		FALSE	FALSE
	ENSG00000289880	0.517479	-2.18233	0.977603		FALSE	FALSE
	ENSG00000287486	0.521693	-2.1966	0.646695		FALSE	FALSE
	ENSG00000290017	0.521735	-2.51151	0.954428		FALSE	FALSE
	ENSG00000290690	0.525174		0.834468		FALSE	FALSE
	ENSG00000287269	0.526865	-2.51985	0.643792		FALSE	FALSE
	ENSG00000288751	0.532562	-0.182101	0.745874		FALSE	FALSE
	ENSG00000289931	0.535784	-1.28766	0.815761		FALSE	FALSE
	ENSG00000286546	0.536675	-1.29103	0.97965		FALSE	FALSE
	ENSG00000289854	0.537858	-0.331847	0.835595		FALSE	FALSE
	ENSG00000290027	0.539692	0.895232	0.783342		FALSE	FALSE
	ENSG00000291234	0.540675		0.638504		FALSE	FALSE
	ENSG00000287113	0.541623	0.439694	0.983354		FALSE	FALSE
	ENSG00000286310	0.54314	-0.406761	0.86994		FALSE	FALSE
	ENSG00000288534	0.543608	0.524934	0.82209		FALSE	FALSE
	ENSG00000288814	0.545294	-0.416764	0.756035		FALSE	FALSE
	ENSG00000289898	0.5453		0.719293		FALSE	FALSE
	ENSG00000287534	0.546642	-1.20947	0.961674		FALSE	FALSE
	ENSG00000286186	0.550227	1.4429	0.727632		FALSE	FALSE
	ENSG00000286262	0.550369	2.51609	0.652795		FALSE	FALSE
	ENSG00000287619	0.553858	2.26755	0.741595		FALSE	FALSE
	ENSG00000286938	0.556654	-0.415584	0.796952		FALSE	FALSE
	ENSG00000290095	0.557402	-0.987746	0.840423		FALSE	FALSE
	ENSG00000288153	0.558095	-0.565207	0.674507		FALSE	FALSE
	ENSG00000286802	0.559389	-0.0623463	0.91435		FALSE	FALSE
	ENSG00000286456	0.560353	1.20867	0.877796		FALSE	FALSE
	ENSG00000291125	0.56149	2.30767	0.981832		FALSE	FALSE
	ENSG00000288551	0.564254		0.569926		FALSE	FALSE
	ENSG00000289162	0.564721		0.659626		FALSE	FALSE
	ENSG00000289617	0.566092	-2.3389	0.826029		FALSE	FALSE
	ENSG00000288948	0.566918	2.30806	0.649759		FALSE	FALSE
	ENSG00000286638	0.569678	0.53341	0.947171		FALSE	FALSE
	ENSG00000286501	0.569692		0.646764		FALSE	FALSE
	ENSG00000286127	0.570329		0.519099		FALSE	FALSE
	ENSG00000286747	0.571383	2.33791	0.748315		FALSE	FALSE
	ENSG00000286430	0.572444	-0.537231	0.752616		FALSE	FALSE
	ENSG00000289203	0.57313	-0.528298	0.756525		FALSE	FALSE
	ENSG00000286062	0.574102	-1.4988	0.931017		FALSE	FALSE
	ENSG00000287760	0.57462	0.344724	0.859816		FALSE	FALSE
	ENSG00000286288	0.579805	-0.466083	0.953501		FALSE	FALSE
	ENSG00000287773	0.580455	0.281995	0.930526		FALSE	FALSE
	ENSG00000291108	0.580491	-0.659106	0.753735		FALSE	FALSE
	ENSG00000287884	0.581212	0.260175	0.998936		FALSE	FALSE
	ENSG00000291276	0.585477	1.36429	0.835764		FALSE	FALSE
	ENSG00000287781	0.5857	-0.274443	0.915798		FALSE	FALSE
	ENSG00000286882	0.588026	-0.510916	0.841782		FALSE	FALSE
	ENSG00000286591	0.588421	0.42168	0.990204		FALSE	FALSE
	ENSG00000287643	0.590909	2.39578	0.573504		FALSE	FALSE
	ENSG00000291013	0.595128	-0.49833	0.964396		FALSE	FALSE
	ENSG00000287237	0.596853	2.65257	0.748953		FALSE	FALSE
	ENSG00000289029	0.597783	1.40578	0.99196		FALSE	FALSE
	ENSG00000291155	0.597924	0.0109793	0.758315		FALSE	FALSE
	ENSG00000287787	0.600275	-0.633154	0.872511		FALSE	FALSE
	ENSG00000291233	0.602851		0.710476		FALSE	FALSE
	ENSG00000286718	0.603571	0.281965	0.869546		FALSE	FALSE
	ENSG00000287089	0.605597	2.61838	0.972853		FALSE	FALSE
	ENSG00000287926	0.607975	-1.48181	0.882225		FALSE	FALSE
	ENSG00000286950	0.613618	1.50657	0.926158		FALSE	FALSE
	ENSG00000291041	0.615142	2.46453	0.899398		FALSE	FALSE
	ENSG00000286957	0.622952	0.735823	0.818046		FALSE	FALSE
	ENSG00000287878	0.625199		0.506857		FALSE	FALSE
	ENSG00000287894	0.625358	0.83345	0.654235		FALSE	FALSE
	ENSG00000288863	0.626436	0.739342	0.806507		FALSE	FALSE
	ENSG00000289915	0.627545	-1.54812	0.842766		FALSE	FALSE
	ENSG00000289610	0.627949	-0.748593	0.911706		FALSE	FALSE
	ENSG00000286314	0.629468	-0.757869	0.904438		FALSE	FALSE
	ENSG00000286196	0.63027	0.870005	0.800908		FALSE	FALSE
	ENSG00000288821	0.63111	1.2098	0.881347		FALSE	FALSE
	ENSG00000288526	0.631123	-0.0184923	0.946919		FALSE	FALSE
	ENSG00000286942	0.63192	-1.61296	0.97796		FALSE	FALSE
	ENSG00000289312	0.632133	-0.61694	0.85558		FALSE	FALSE
	ENSG00000291192	0.63288	-0.65138	0.699577		FALSE	FALSE
	ENSG00000286886	0.635168		0.611875		FALSE	FALSE
	ENSG00000286341	0.638181	0.498792	0.913153		FALSE	FALSE
	ENSG00000286572	0.639767		0.467995		FALSE	FALSE
	ENSG00000286339	0.644278	1.39893	0.959998		FALSE	FALSE
	ENSG00000289911	0.645388	0.702072	0.859621		FALSE	FALSE
	ENSG00000289376	0.650507	2.55931	0.561433		FALSE	FALSE
	ENSG00000290680	0.651931	2.563	0.730101		FALSE	FALSE
	ENSG00000286872	0.651948	-0.895867	0.940879		FALSE	FALSE
	ENSG00000286444	0.655102		0.382125		FALSE	FALSE
	ENSG00000286163	0.659076	-1.53757	0.891369		FALSE	FALSE
	ENSG00000289301	0.660577	0.0236045	0.840065		FALSE	FALSE
	ENSG00000287117	0.664777	-0.182584	0.646635		FALSE	FALSE
	ENSG00000287458	0.667722		0.448278		FALSE	FALSE
	ENSG00000287742	0.667875	-2.62026	0.48173		FALSE	FALSE
	ENSG00000287330	0.66875	1.81546	0.998393		FALSE	FALSE
	ENSG00000287378	0.668996	-0.163171	0.766596		FALSE	FALSE
	ENSG00000289691	0.6699	-1.72366	0.436807		FALSE	FALSE
	ENSG00000286239	0.670895	-0.194236	0.8212		FALSE	FALSE
	ENSG00000286485	0.674897	0.804837	0.686413		FALSE	FALSE
	ENSG00000286616	0.675774	-0.105473	0.982366		FALSE	FALSE
	ENSG00000290805	0.678236	1.81793	0.81066		FALSE	FALSE
	ENSG00000290051	0.679776	-0.236068	0.94519		FALSE	FALSE
	ENSG00000289688	0.680182		0.621966		FALSE	FALSE
	ENSG00000288925	0.683687		0.612112		FALSE	FALSE
	ENSG00000286563	0.685306	2.63114	0.613884		FALSE	FALSE
	ENSG00000288032	0.686188	-1.61988	0.676817		FALSE	FALSE
	ENSG00000288795	0.688908	0.80988	0.901931		FALSE	FALSE
	ENSG00000286830	0.693675	0.0187153	0.990038		FALSE	FALSE
	ENSG00000290531	0.70371	2.86739	0.50707		FALSE	FALSE
	ENSG00000286542	0.703737	-0.231934	0.933182		FALSE	FALSE
	ENSG00000286365	0.714412	1.0759	0.896577		FALSE	FALSE
	ENSG00000287713	0.715705	0.391428	0.908261		FALSE	FALSE
	ENSG00000286043	0.71636	3.09766	0.515456		FALSE	FALSE
	ENSG00000289260	0.718446	0.903893	0.952908		FALSE	FALSE
	ENSG00000286393	0.718718	-0.973732	0.843802		FALSE	FALSE
	ENSG00000290042	0.722065	-1.93061	0.724133		FALSE	FALSE
	ENSG00000286031	0.725851	-1.6696	0.48986		FALSE	FALSE
	ENSG00000289148	0.726186	-0.930679	0.758373		FALSE	FALSE
	ENSG00000287167	0.726841	1.96802	0.470587		FALSE	FALSE
	ENSG00000291230	0.731327	0.906398	0.670857		FALSE	FALSE
	ENSG00000290338	0.741432	-3.15096	0.355521		FALSE	FALSE
	ENSG00000289543	0.744814	-1.87094	0.562364		FALSE	FALSE
	ENSG00000287219	0.748323	0.357651	0.956396		FALSE	FALSE
	ENSG00000286819	0.748524	-0.419734	0.752078		FALSE	FALSE
	ENSG00000286918	0.750061	2.00181	0.990163		FALSE	FALSE
	ENSG00000288965	0.760633	0.402647	0.758603		FALSE	FALSE
	ENSG00000286182	0.763348	1.02788	0.682882		FALSE	FALSE
	ENSG00000290096	0.764395	0.964131	0.86157		FALSE	FALSE
	ENSG00000286115	0.775086	-1.20339	0.527274		FALSE	FALSE
	ENSG00000290563	0.781383	-1.30548	0.468718		FALSE	FALSE
	ENSG00000289870	0.781819	0.646258	0.953657		FALSE	FALSE
	ENSG00000288025	0.787012	0.189982	0.704107		FALSE	FALSE
	ENSG00000287356	0.789949	-3.18562	0.365529		FALSE	FALSE
	ENSG00000290090	0.791726	-0.373768	0.906807		FALSE	FALSE
	ENSG00000288531	0.799641	1.01367	0.887216		FALSE	FALSE
	ENSG00000286667	0.804238	-1.9635	0.85163		FALSE	FALSE
	ENSG00000288694	0.80543	-0.0243335	0.992637		FALSE	FALSE
	ENSG00000288972	0.807679		0.422283		FALSE	FALSE
	ENSG00000287778	0.813487	-0.394341	0.934758		FALSE	FALSE
	ENSG00000289280	0.817304	1.9372	0.790503		FALSE	FALSE
	ENSG00000287475	0.822771	-0.552904	0.849792		FALSE	FALSE
	ENSG00000289044	0.828501	-1.30983	0.705659		FALSE	FALSE
	ENSG00000286659	0.830136	1.20195	0.566705		FALSE	FALSE
	ENSG00000286847	0.832943	0.625424	0.717143		FALSE	FALSE
	ENSG00000288002	0.836459	1.39999	0.901618		FALSE	FALSE
	ENSG00000291034	0.836813	0.021537	0.986667		FALSE	FALSE
	ENSG00000290957	0.837792	1.76471	0.685106		FALSE	FALSE
	ENSG00000290692	0.841265	0.0562293	0.888814		FALSE	FALSE
	ENSG00000286943	0.84279	1.05052	0.735916		FALSE	FALSE
	ENSG00000288109	0.847064	-0.171251	0.97541		FALSE	FALSE
	ENSG00000290839	0.848974	0.481614	0.784901		FALSE	FALSE
	ENSG00000289317	0.849511	-0.670987	0.935924		FALSE	FALSE
	ENSG00000286248	0.861622	-0.801128	0.757221		FALSE	FALSE
	ENSG00000287277	0.862485	-1.42928	0.501		FALSE	FALSE
	ENSG00000288894	0.866808	-0.224851	0.686353		FALSE	FALSE
	ENSG00000286082	0.869987	0.73072	0.936651		FALSE	FALSE
	ENSG00000287336	0.869997	-0.189428	0.883309		FALSE	FALSE
	ENSG00000289447	0.871252	1.34831	0.464226		FALSE	FALSE
	ENSG00000287129	0.873665	-0.709288	0.953081		FALSE	FALSE
	ENSG00000290035	0.879048	-2.16483	0.566812		FALSE	FALSE
	ENSG00000289036	0.883987	-0.439906	0.973608		FALSE	FALSE
	ENSG00000287367	0.885955	1.8855	0.512889		FALSE	FALSE
	ENSG00000286286	0.891039	1.24435	0.635854		FALSE	FALSE
	ENSG00000290846	0.892814	-2.23472	0.268028		FALSE	FALSE
	ENSG00000286846	0.893766	-0.897885	0.586233		FALSE	FALSE
	ENSG00000288615	0.901078	0.0425889	0.940829		FALSE	FALSE
	ENSG00000289474	0.901251	-3.31937	0.31734		FALSE	FALSE
	ENSG00000286319	0.906908	-3.41279	0.299717		FALSE	FALSE
	ENSG00000291166	0.907043	2.12018	0.405445		FALSE	FALSE
	ENSG00000288923	0.911222	-0.881611	0.526061		FALSE	FALSE
	ENSG00000287765	0.911666		0.148439		FALSE	FALSE
	ENSG00000288799	0.912076	0.77785	0.804825		FALSE	FALSE
	ENSG00000287296	0.915467	-0.234067	0.68112		FALSE	FALSE
	ENSG00000290769	0.916016	-0.611661	0.97324		FALSE	FALSE
	ENSG00000286669	0.92431	-0.208324	0.972232		FALSE	FALSE
	ENSG00000289105	0.930755	0.0484396	0.693025		FALSE	FALSE
	ENSG00000286018	0.932079	0.965822	0.756197		FALSE	FALSE
	ENSG00000289286	0.932909	0.236753	0.86172		FALSE	FALSE
	ENSG00000286788	0.937378	0.930421	0.839872		FALSE	FALSE
	ENSG00000290242	0.939327	0.77302	0.662459		FALSE	FALSE
	ENSG00000291242	0.941059	0.030554	0.91973		FALSE	FALSE
	ENSG00000287055	0.944929	-0.0643922	0.698304		FALSE	FALSE
	ENSG00000287906	0.950706	-0.0246414	0.702167		FALSE	FALSE
	ENSG00000288695	0.952068	-0.576529	0.689895		FALSE	FALSE
	ENSG00000288255	0.958144	0.399127	0.796221		FALSE	FALSE
	ENSG00000287437	0.958491	0.084518	0.991193		FALSE	FALSE
	ENSG00000290592	0.958558	0.146506	0.848187		FALSE	FALSE
	ENSG00000291018	0.964137	0.696733	0.439758		FALSE	FALSE
	ENSG00000286296	0.969735	0.132405	0.876314		FALSE	FALSE
	ENSG00000288993	0.973986	0.458155	0.626148		FALSE	FALSE
	ENSG00000288683	0.976127	-2.3476	0.22651		FALSE	FALSE
	ENSG00000286527	0.976551	-1.54009	0.628855		FALSE	FALSE
	ENSG00000290912	0.982733	-0.142403	0.657297		FALSE	FALSE
	ENSG00000291264	0.986924	0.324468	0.810551		FALSE	FALSE
	ENSG00000286670	0.991204	1.53695	0.539929		FALSE	FALSE
	ENSG00000286732	0.993353	0.0624966	0.986125		FALSE	FALSE
	ENSG00000288730	1.00166	-1.59202	0.52766		FALSE	FALSE
	ENSG00000287069	1.00464	2.35996	0.986489		FALSE	FALSE
	ENSG00000288111	1.00518	-2.35738	0.434341		FALSE	FALSE
	ENSG00000290920	1.00945	1.69088	0.633124		FALSE	FALSE
	ENSG00000289942	1.00961	-0.241971	0.792686		FALSE	FALSE
	ENSG00000289478	1.01102	-1.03757	0.474582		FALSE	FALSE
	ENSG00000286880	1.01976	-2.46417	0.22994		FALSE	FALSE
	ENSG00000288007	1.0198	-0.71926	0.637176		FALSE	FALSE
	ENSG00000287022	1.02034	-0.121669	0.981527		FALSE	FALSE
	ENSG00000287249	1.02072	-1.82172	0.51276		FALSE	FALSE
	ENSG00000286970	1.02097	-0.573595	0.676648		FALSE	FALSE
	ENSG00000286128	1.02154	-1.10019	0.659613		FALSE	FALSE
	ENSG00000290728	1.02398	3.52399	0.420099		FALSE	FALSE
	ENSG00000286881	1.02632	1.7296	0.681647		FALSE	FALSE
	ENSG00000286832	1.02652	-1.41277	0.359355		FALSE	FALSE
	ENSG00000289011	1.02862	-0.481595	0.878072		FALSE	FALSE
	ENSG00000289290	1.03644	-0.0244922	0.922585		FALSE	FALSE
	ENSG00000291105	1.03977	-0.294108	0.678409		FALSE	FALSE
	ENSG00000289932	1.04346	0.0940573	0.841098		FALSE	FALSE
	ENSG00000289257	1.04404	-0.550017	0.755032		FALSE	FALSE
	ENSG00000289957	1.04506	-1.84225	0.882515		FALSE	FALSE
	ENSG00000289730	1.05401	-2.52853	0.21558		FALSE	FALSE
	ENSG00000287091	1.05677	1.723	0.575692		FALSE	FALSE
	ENSG00000289525	1.0568	-1.15019	0.311916		FALSE	FALSE
	ENSG00000291170	1.0574	1.78536	0.434744		FALSE	FALSE
	ENSG00000288898	1.06123	-1.12893	0.6244		FALSE	FALSE
	ENSG00000286301	1.06301	0.301168	0.600469		FALSE	FALSE
	ENSG00000288681	1.06515	0.567183	0.869829		FALSE	FALSE
	ENSG00000288881	1.0666	0.601796	0.814635		FALSE	FALSE
	ENSG00000289262	1.06827	0.649638	0.67222		FALSE	FALSE
	ENSG00000288729	1.06872	0.913922	0.766943		FALSE	FALSE
	ENSG00000286433	1.07028	3.3706	0.0961757		FALSE	FALSE
	ENSG00000287851	1.07105	0.403614	0.780781		FALSE	FALSE
	ENSG00000289551	1.07354	-0.18062	0.867167		FALSE	FALSE
	ENSG00000289041	1.08245	-0.75935	0.848314		FALSE	FALSE
	ENSG00000288964	1.09759	0.97238	0.51504		FALSE	FALSE
	ENSG00000288857	1.0993	-1.65401	0.598344		FALSE	FALSE
	ENSG00000287050	1.10047	-0.0105961	0.761185		FALSE	FALSE
	ENSG00000287919	1.10248	0.742746	0.678052		FALSE	FALSE
	ENSG00000289865	1.10431	0.0680601	0.700348		FALSE	FALSE
	ENSG00000287125	1.10446	-0.0705414	0.947527		FALSE	FALSE
	ENSG00000287853	1.10788	0.488214	0.95772		FALSE	FALSE
	ENSG00000286035	1.11456	-0.797088	0.552716		FALSE	FALSE
	ENSG00000289909	1.11894	-0.852592	0.65718		FALSE	FALSE
	ENSG00000290923	1.13347	-1.65168	0.30877		FALSE	FALSE
	ENSG00000287098	1.13347	0.918854	0.60475		FALSE	FALSE
	ENSG00000289341	1.13427	1.0537	0.395423		FALSE	FALSE
	ENSG00000287262	1.14127	1.4504	0.657279		FALSE	FALSE
	ENSG00000286926	1.14776	0.999726	0.507446		FALSE	FALSE
	ENSG00000287812	1.14812	1.19846	0.693256		FALSE	FALSE
	ENSG00000289134	1.15283	-0.421802	0.836525		FALSE	FALSE
	ENSG00000288957	1.15506	-0.0602108	0.928397		FALSE	FALSE
	ENSG00000288842	1.15591	0.781351	0.989183		FALSE	FALSE
	ENSG00000289872	1.15708	-0.428345	0.850181		FALSE	FALSE
	ENSG00000287566	1.16069	0.232399	0.804233		FALSE	FALSE
	ENSG00000290315	1.16363	0.0110204	0.560858		FALSE	FALSE
	ENSG00000287967	1.16833	-0.890412	0.544238		FALSE	FALSE
	ENSG00000290788	1.17384	-0.916704	0.505831		FALSE	FALSE
	ENSG00000288788	1.17708	1.51698	0.875873		FALSE	FALSE
	ENSG00000289367	1.17914	-1.48922	0.288551		FALSE	FALSE
	ENSG00000287548	1.18753	0.820135	0.793838		FALSE	FALSE
	ENSG00000288703	1.20979	-2.71095	0.133853		FALSE	FALSE
	ENSG00000288101	1.21223	-0.854596	0.851979		FALSE	FALSE
	ENSG00000287454	1.21802	-1.06337	0.601153		FALSE	FALSE
	ENSG00000287207	1.22054	-1.18017	0.297727		FALSE	FALSE
	ENSG00000286445	1.22225	0.890597	0.693203		FALSE	FALSE
	ENSG00000288971	1.22413	2.04537	0.549699		FALSE	FALSE
	ENSG00000287193	1.23219	-1.32807	0.367951		FALSE	FALSE
	ENSG00000289555	1.23337	-0.290176	0.906708		FALSE	FALSE
	ENSG00000286268	1.23671	0.00115236	0.683149		FALSE	FALSE
	ENSG00000286000	1.23838	-0.399438	0.550671		FALSE	FALSE
	ENSG00000286729	1.23912	-0.0957346	0.98738		FALSE	FALSE
	ENSG00000288986	1.24013	-2.17308	0.207561		FALSE	FALSE
	ENSG00000287427	1.24693	-1.54488	0.485628		FALSE	FALSE
	ENSG00000287529	1.24773	0.625035	0.698473		FALSE	FALSE
	ENSG00000287809	1.24892	2.1261	0.509925		FALSE	FALSE
	ENSG00000286415	1.25653	2.67439	0.240511		FALSE	FALSE
	ENSG00000288698	1.2568	-1.13176	0.457888		FALSE	FALSE
	ENSG00000288437	1.26645	-2.83078	0.169839		FALSE	FALSE
	ENSG00000287508	1.26788	-0.302765	0.873595		FALSE	FALSE
	ENSG00000287892	1.27545	0.746234	0.810212		FALSE	FALSE
	ENSG00000287724	1.30212	0.0553624	0.879936		FALSE	FALSE
	ENSG00000287338	1.30398	0.698443	0.884534		FALSE	FALSE
	ENSG00000289380	1.31595	-0.361513	0.476235		FALSE	FALSE
	ENSG00000287115	1.32513	1.71952	0.379919		FALSE	FALSE
	ENSG00000289830	1.33655	-0.123715	0.687225		FALSE	FALSE
	ENSG00000291038	1.33979	-0.36974	0.790415		FALSE	FALSE
	ENSG00000289159	1.34729	-1.135	0.872627		FALSE	FALSE
	ENSG00000286522	1.34772		0.127038		FALSE	FALSE
	ENSG00000287306	1.34859	-0.462531	0.554487		FALSE	FALSE
	ENSG00000291146	1.35063	-0.1577	0.870277		FALSE	FALSE
	ENSG00000288684	1.35281	0.519268	0.848143		FALSE	FALSE
	ENSG00000286011	1.36337	-0.225569	0.954007		FALSE	FALSE
	ENSG00000288062	1.36393	0.509069	0.65456		FALSE	FALSE
	ENSG00000289456	1.36398	-0.842211	0.588608		FALSE	FALSE
	ENSG00000289874	1.37114	0.910084	0.191671		FALSE	FALSE
	ENSG00000287464	1.38708	1.23374	0.635611		FALSE	FALSE
	ENSG00000289618	1.3906	1.3715	0.613129		FALSE	FALSE
	ENSG00000288704	1.39161	-1.27006	0.526097		FALSE	FALSE
	ENSG00000289900	1.39841	-0.401968	0.898471		FALSE	FALSE
	ENSG00000290039	1.40093	-1.60171	0.284673		FALSE	FALSE
	ENSG00000290083	1.40176	-1.68836	0.353378		FALSE	FALSE
	ENSG00000288745	1.40191	0.0922377	0.944703		FALSE	FALSE
	ENSG00000287811	1.40736	-2.15843	0.42277		FALSE	FALSE
	ENSG00000287165	1.41538	0.798358	0.692098		FALSE	FALSE
	ENSG00000287910	1.42767	0.857863	0.538743		FALSE	FALSE
	ENSG00000286507	1.42979	1.39142	0.38038		FALSE	FALSE
	ENSG00000286791	1.43368	0.958036	0.503371		FALSE	FALSE
	ENSG00000287543	1.43417	1.0707	0.392155		FALSE	FALSE
	ENSG00000287485	1.43523	0.0960201	0.725432		FALSE	FALSE
	ENSG00000287385	1.43781	-0.354487	0.948733		FALSE	FALSE
	ENSG00000286703	1.44129	-0.296695	0.997524		FALSE	FALSE
	ENSG00000289958	1.44884	0.890005	0.574864		FALSE	FALSE
	ENSG00000287637	1.45649	0.853224	0.773343		FALSE	FALSE
	ENSG00000287213	1.46005	2.25326	0.200232		FALSE	FALSE
	ENSG00000289121	1.46017	-0.303019	0.830137		FALSE	FALSE
	ENSG00000287564	1.46236	1.29192	0.180745		FALSE	FALSE
	ENSG00000286503	1.46871	0.763441	0.597639		FALSE	FALSE
	ENSG00000288787	1.47424	-0.472034	0.862245		FALSE	FALSE
	ENSG00000289202	1.4811	0.491545	0.890665		FALSE	FALSE
	ENSG00000290738	1.49298	1.05018	0.631586		FALSE	FALSE
	ENSG00000286088	1.52668	-0.146382	0.968864		FALSE	FALSE
	ENSG00000287616	1.53684	0.57252	0.464836		FALSE	FALSE
	ENSG00000290616	1.54267	0.64223	0.767876		FALSE	FALSE
	ENSG00000287310	1.5499	-0.974373	0.57764		FALSE	FALSE
	ENSG00000291012	1.55015	1.79719	0.934006		FALSE	FALSE
	ENSG00000290585	1.55432	-0.31262	0.813741		FALSE	FALSE
	ENSG00000286099	1.55655	1.00408	0.69679		FALSE	FALSE
	ENSG00000287611	1.55759	-0.3602	0.633506		FALSE	FALSE
	ENSG00000288067	1.56025	-0.126988	0.668558		FALSE	FALSE
	ENSG00000286622	1.5635	-1.67073	0.117786		FALSE	FALSE
	ENSG00000287961	1.57026	0.367823	0.832502		FALSE	FALSE
	ENSG00000287175	1.57174	0.253946	0.787384		FALSE	FALSE
	ENSG00000289583	1.57574	-0.85551	0.282262		FALSE	FALSE
	ENSG00000289849	1.57687	-1.33669	0.653137		FALSE	FALSE
	ENSG00000286362	1.57786	0.621289	0.411955		FALSE	FALSE
	ENSG00000288103	1.58013	-0.668115	0.851558		FALSE	FALSE
	ENSG00000286529	1.58137	0.668703	0.755164		FALSE	FALSE
	ENSG00000288611	1.59182	-0.0686042	0.907257		FALSE	FALSE
	ENSG00000286360	1.59194	0.170978	0.703877		FALSE	FALSE
	ENSG00000289207	1.59383	0.282119	0.791113		FALSE	FALSE
	ENSG00000286741	1.60415	-1.43527	0.272824		FALSE	FALSE
	ENSG00000291011	1.60498	-1.41072	0.766688		FALSE	FALSE
	ENSG00000289521	1.60598	0.545143	0.927487		FALSE	FALSE
	ENSG00000286646	1.60909	-0.347118	0.559124		FALSE	FALSE
	ENSG00000286311	1.61259	2.3101	0.121755		FALSE	FALSE
	ENSG00000290074	1.61658	-0.285156	0.730397		FALSE	FALSE
	ENSG00000290581	1.62135	1.14927	0.346913		FALSE	FALSE
	ENSG00000290897	1.63182	-0.550363	0.87901		FALSE	FALSE
	ENSG00000290709	1.6454	0.345756	0.769708		FALSE	FALSE
	ENSG00000286074	1.65	-0.0117413	0.582458		FALSE	FALSE
	ENSG00000286037	1.65939	-0.484743	0.729001		FALSE	FALSE
	ENSG00000289604	1.6606	-0.969891	0.640647		FALSE	FALSE
	ENSG00000288579	1.66724	-0.512835	0.497163		FALSE	FALSE
	ENSG00000286472	1.67343	-0.545926	0.712062		FALSE	FALSE
	ENSG00000286107	1.67665	-0.205022	0.373825		FALSE	FALSE
	ENSG00000286691	1.67676	-0.24309	0.85095		FALSE	FALSE
	ENSG00000289716	1.67945	-0.539775	0.442058		FALSE	FALSE
	ENSG00000287535	1.68041	1.9831	0.367593		FALSE	FALSE
	ENSG00000289038	1.68637	-0.0526009	0.687657		FALSE	FALSE
	ENSG00000286159	1.68641	0.353582	0.696896		FALSE	FALSE
	ENSG00000287234	1.68887	0.0466464	0.827979		FALSE	FALSE
	ENSG00000291181	1.69046	-0.398241	0.989355		FALSE	FALSE
	ENSG00000290457	1.693	0.865595	0.843595		FALSE	FALSE
	ENSG00000287624	1.69973	-0.755313	0.464179		FALSE	FALSE
	ENSG00000291308	1.7032	0.111659	0.9933		FALSE	FALSE
	ENSG00000289201	1.70957	0.80208	0.455995		FALSE	FALSE
	ENSG00000289412	1.70987	-1.33779	0.110348		FALSE	FALSE
	ENSG00000289388	1.71359	-0.759567	0.465029		FALSE	FALSE
	ENSG00000287895	1.71427	-0.779593	0.621348		FALSE	FALSE
	ENSG00000290441	1.72429	-0.640637	0.695184		FALSE	FALSE
	ENSG00000288545	1.74464	-1.18234	0.370191		FALSE	FALSE
	ENSG00000288262	1.74552	0.0159338	0.640556		FALSE	FALSE
ALOX12P1	ENSG00000264958	1.75793	3.23027	0.0360905		FALSE	FALSE
	ENSG00000287865	1.75835	0.0334315	0.762975		FALSE	FALSE
	ENSG00000288700	1.76479	2.02899	0.30753		FALSE	FALSE
	ENSG00000289114	1.76842	-1.23628	0.239488		FALSE	FALSE
	ENSG00000287805	1.77009	-0.437509	0.969404		FALSE	FALSE
	ENSG00000290020	1.77787	-0.135256	0.901476		FALSE	FALSE
	ENSG00000289720	1.78943	-0.287686	0.818154		FALSE	FALSE
	ENSG00000285996	1.79036	0.264263	0.843198		FALSE	FALSE
	ENSG00000289063	1.79774	-1.11654	0.316759		FALSE	FALSE
	ENSG00000290122	1.80374	-2.00149	0.24446		FALSE	FALSE
	ENSG00000289250	1.80819	-0.925963	0.133021		FALSE	FALSE
	ENSG00000289544	1.81533	-0.242343	0.990984		FALSE	FALSE
	ENSG00000290808	1.81623	0.131819	0.872655		FALSE	FALSE
	ENSG00000290644	1.81641	-0.22907	0.872474		FALSE	FALSE
	ENSG00000290443	1.8234	1.19742	0.592929		FALSE	FALSE
	ENSG00000290163	1.82592	-1.25946	0.115352		FALSE	FALSE
	ENSG00000286423	1.82693	2.51831	0.103182		FALSE	FALSE
FAM155B	ENSG00000130054	1.82884	3.49587	0.0466588		FALSE	FALSE
	ENSG00000289103	1.8391	0.486749	0.500435		FALSE	FALSE
	ENSG00000289209	1.84191	-1.11626	0.699056		FALSE	FALSE
	ENSG00000287786	1.85196	0.362215	0.744408		FALSE	FALSE
	ENSG00000289506	1.86008	-0.849456	0.374533		FALSE	FALSE
	ENSG00000290382	1.86738	1.16831	0.37196		FALSE	FALSE
	ENSG00000287080	1.86807	-1.81984	0.472391		FALSE	FALSE
	ENSG00000288593	1.86877	1.04965	0.39115		FALSE	FALSE
	ENSG00000290615	1.8734	0.555332	0.638671		FALSE	FALSE
	ENSG00000289093	1.87573	1.16639	0.318972		FALSE	FALSE
	ENSG00000290597	1.8784	1.20637	0.647007		FALSE	FALSE
	ENSG00000288719	1.87954	-0.185949	0.611499		FALSE	FALSE
AC010332.1	ENSG00000277977	1.88257	-2.7526	0.0310006		FALSE	FALSE
	ENSG00000290944	1.91121	-0.976243	0.815443		FALSE	FALSE
	ENSG00000288864	1.9118	-0.0264246	0.924637		FALSE	FALSE
	ENSG00000289923	1.93003	0.789688	0.233422		FALSE	FALSE
	ENSG00000289608	1.93235	0.788367	0.76311		FALSE	FALSE
	ENSG00000288966	1.94662	0.310278	0.766804		FALSE	FALSE
	ENSG00000289030	1.94788	1.61118	0.128054		FALSE	FALSE
	ENSG00000287127	1.95248	-0.694908	0.68644		FALSE	FALSE
SNORA80B	ENSG00000206633	1.95283	-2.83495	0.0324497		TRUE	FALSE
	ENSG00000290594	1.9572	-0.724869	0.433984		FALSE	FALSE
	ENSG00000289034	1.95847	-0.620768	0.855419		FALSE	FALSE
	ENSG00000289031	1.95988	0.932692	0.562539		FALSE	FALSE
	ENSG00000289130	1.96319	0.795512	0.559013		FALSE	FALSE
	ENSG00000287804	1.96543	-0.483839	0.755706		FALSE	FALSE
	ENSG00000286237	1.96978	1.33843	0.462403		FALSE	FALSE
	ENSG00000290040	1.9739	0.0080891	0.759771		FALSE	FALSE
	ENSG00000286828	1.97454	0.850446	0.429794		FALSE	FALSE
	ENSG00000288952	1.97985	-0.988211	0.806787		FALSE	FALSE
	ENSG00000286078	1.98897	-0.0177994	0.591034		FALSE	FALSE
	ENSG00000289863	1.99727	0.176049	0.664007		FALSE	FALSE
	ENSG00000288792	2.00582	-1.31714	0.0806375		FALSE	FALSE
	ENSG00000288056	2.01348	-0.101501	0.533694		FALSE	FALSE
	ENSG00000286489	2.01797	-1.68099	0.111685		FALSE	FALSE
AL589745.1	ENSG00000230731	2.0224	3.66315	0.0319108		FALSE	FALSE
MMADHC-DT	ENSG00000231969	2.02823	-2.83125	0.0182115		FALSE	FALSE
	ENSG00000145362	2.03111	1.08426	0.53007		FALSE	FALSE
	ENSG00000288927	2.03279	-0.775574	0.292754		FALSE	FALSE
	ENSG00000290263	2.03939	0.228088	0.63466		FALSE	FALSE
	ENSG00000286044	2.03952	-1.61022	0.378834		FALSE	FALSE
	ENSG00000286409	2.04148	0.461676	0.749873		FALSE	FALSE
	ENSG00000288995	2.0428	-2.06594	0.188581		FALSE	FALSE
	ENSG00000289962	2.05217	0.596993	0.429428		FALSE	FALSE
	ENSG00000287920	2.06534	-0.399337	0.853164		FALSE	FALSE
	ENSG00000287024	2.07125	-0.301686	0.858058		FALSE	FALSE
	ENSG00000289152	2.08128	0.0132964	0.92374		FALSE	FALSE
	ENSG00000288039	2.08205	-0.332157	0.914852		FALSE	FALSE
	ENSG00000289993	2.08302	1.02835	0.598369		FALSE	FALSE
	ENSG00000288031	2.08789	-1.22343	0.385662		FALSE	FALSE
	ENSG00000287086	2.09009	-0.0617902	0.948841		FALSE	FALSE
	ENSG00000290125	2.09129	0.0406717	0.669811		FALSE	FALSE
	ENSG00000286777	2.0953	0.888043	0.687126		FALSE	FALSE
	ENSG00000290545	2.09631	-0.086908	0.446566		FALSE	FALSE
	ENSG00000290916	2.09762	0.230045	0.920787		FALSE	FALSE
	ENSG00000286305	2.10128	-0.491143	0.742828		FALSE	FALSE
	ENSG00000289323	2.10598	0.271194	0.803194		FALSE	FALSE
	ENSG00000287421	2.11062	-1.07541	0.195482		FALSE	FALSE
	ENSG00000289283	2.11186	-0.354628	0.675965		FALSE	FALSE
	ENSG00000286193	2.11463	-0.794873	0.192353		FALSE	FALSE
	ENSG00000289485	2.11798	-0.150773	0.597269		FALSE	FALSE
	ENSG00000286626	2.12809	-0.436658	0.755348		FALSE	FALSE
	ENSG00000290102	2.13644	1.04553	0.379469		FALSE	FALSE
	ENSG00000289866	2.14796	-0.622651	0.517731		FALSE	FALSE
	ENSG00000287569	2.15073	-0.705801	0.802429		FALSE	FALSE
	ENSG00000289701	2.15192	2.98287	0.0930111		FALSE	FALSE
	ENSG00000287771	2.1547	0.412668	0.726248		FALSE	FALSE
	ENSG00000288900	2.16314	0.306387	0.920084		FALSE	FALSE
	ENSG00000290100	2.18409	-2.48994	0.0247563		FALSE	FALSE
	ENSG00000289108	2.19245	0.0692309	0.741234		FALSE	FALSE
	ENSG00000287070	2.19384	-0.31413	0.750277		FALSE	FALSE
	ENSG00000287513	2.19426	0.130441	0.794305		FALSE	FALSE
	ENSG00000291083	2.19834	1.08153	0.447306		FALSE	FALSE
	ENSG00000286608	2.20254	0.109333	0.9893		FALSE	FALSE
	ENSG00000290013	2.20299	-0.116821	0.841292		FALSE	FALSE
	ENSG00000290995	2.21116	-0.397231	0.325412		FALSE	FALSE
	ENSG00000290783	2.21587	-0.0376473	0.753075		FALSE	FALSE
STEAP4	ENSG00000127954	2.22523	2.95343	0.0146474		FALSE	FALSE
	ENSG00000289088	2.22734	-0.404535	0.57953		FALSE	FALSE
CRACD	ENSG00000109265	2.22743	-1.62384	0.0428918		FALSE	FALSE
	ENSG00000290046	2.23625	-0.0451866	0.656408		FALSE	FALSE
	ENSG00000286837	2.24311	-0.125177	0.813		FALSE	FALSE
	ENSG00000291026	2.26126	1.46048	0.755954		FALSE	FALSE
	ENSG00000288738	2.2684	0.765981	0.467536		FALSE	FALSE
	ENSG00000286277	2.26877	1.63935	0.192237		FALSE	FALSE
	ENSG00000286214	2.27948	-1.51945	0.208636		FALSE	FALSE
	ENSG00000289053	2.28862	-0.367663	0.755123		FALSE	FALSE
	ENSG00000291074	2.29515	0.139287	0.894695		FALSE	FALSE
FXYD1	ENSG00000266964	2.30776	2.71625	0.029858		FALSE	FALSE
	ENSG00000287601	2.31388	0.0661466	0.885644		FALSE	FALSE
	ENSG00000287257	2.33416	-0.293755	0.57595		FALSE	FALSE
	ENSG00000286540	2.34196	-1.21818	0.937227		FALSE	FALSE
	ENSG00000287419	2.34457	1.45132	0.283475		FALSE	FALSE
	ENSG00000286138	2.34556	0.849092	0.381159		FALSE	FALSE
	ENSG00000287133	2.3524	-0.600002	0.413192		FALSE	FALSE
	ENSG00000287654	2.35803	-0.0707535	0.977095		FALSE	FALSE
	ENSG00000289814	2.368	-0.376927	0.772526		FALSE	FALSE
	ENSG00000287782	2.39107	-1.23156	0.224102		FALSE	FALSE
	ENSG00000286167	2.39297	0.560254	0.570922		FALSE	FALSE
	ENSG00000288753	2.39609	0.403677	0.658689		FALSE	FALSE
	ENSG00000290078	2.40042	0.314953	0.920786		FALSE	FALSE
	ENSG00000289046	2.40217	-0.877142	0.300493		FALSE	FALSE
	ENSG00000287109	2.42092	1.36305	0.306371		FALSE	FALSE
	ENSG00000287337	2.42614	1.52436	0.300414		FALSE	FALSE
	ENSG00000288602	2.45456	-1.21635	0.322556		FALSE	FALSE
	ENSG00000290875	2.45691	-0.715551	0.874089		FALSE	FALSE
AC093330.2	ENSG00000279811	2.46197	-4.93669	0.00249957		FALSE	FALSE
AC108879.1	ENSG00000224610	2.47165	-2.74168	0.0307617		FALSE	FALSE
	ENSG00000286923	2.47165	-0.0219669	0.902414		FALSE	FALSE
	ENSG00000286965	2.47645	0.172703	0.902999		FALSE	FALSE
	ENSG00000289255	2.47662	-1.32187	0.124626		FALSE	FALSE
	ENSG00000291298	2.47671	-0.0843515	0.76867		FALSE	FALSE
	ENSG00000289147	2.47961	-0.57128	0.730639		FALSE	FALSE
	ENSG00000289943	2.48115	-1.90589	0.100617		FALSE	FALSE
SUGT1P1	ENSG00000226823	2.49246	-2.03063	0.0353188		FALSE	FALSE
	ENSG00000286607	2.51686	0.0652128	0.770591		FALSE	FALSE
	ENSG00000289089	2.52311	-0.579664	0.506124		FALSE	FALSE
	ENSG00000287284	2.52962	-0.236579	0.920363		FALSE	FALSE
	ENSG00000286080	2.55041	-0.0310561	0.934923		FALSE	FALSE
	ENSG00000290837	2.55177	1.15433	0.178027		FALSE	FALSE
	ENSG00000289319	2.5756	-0.479124	0.748094		FALSE	FALSE
	ENSG00000287146	2.58835	-0.440001	0.672822		FALSE	FALSE
	ENSG00000289888	2.59259	-0.000824825	0.959573		FALSE	FALSE
	ENSG00000290947	2.60451	-0.34101	0.790151		FALSE	FALSE
	ENSG00000286511	2.62309	0.190113	0.671707		FALSE	FALSE
AC004069.1	ENSG00000251259	2.62383	2.24679	0.0430762		FALSE	FALSE
	ENSG00000289206	2.62422	-0.239372	0.999905		FALSE	FALSE
	ENSG00000286364	2.62528	0.445812	0.895622		FALSE	FALSE
	ENSG00000289841	2.63482	0.925532	0.453054		FALSE	FALSE
	ENSG00000290055	2.63831	0.193985	0.984823		FALSE	FALSE
	ENSG00000290089	2.64565	-0.993924	0.286924		FALSE	FALSE
	ENSG00000287859	2.65214	0.259513	0.977337		FALSE	FALSE
TNPO1P1	ENSG00000225423	2.653	1.98628	0.0292808		FALSE	FALSE
	ENSG00000287676	2.6553	-0.264919	0.901721		FALSE	FALSE
	ENSG00000289600	2.65591	0.325952	0.520081		FALSE	FALSE
	ENSG00000288095	2.66262	0.0490985	0.882175		FALSE	FALSE
	ENSG00000288074	2.66802	-0.213013	0.910614		FALSE	FALSE
AL121601.1	ENSG00000232412	2.67158	2.14317	0.0354466		FALSE	FALSE
	ENSG00000286161	2.68174	0.125841	0.848033		FALSE	FALSE
	ENSG00000290459	2.69972	0.462641	0.774477		FALSE	FALSE
	ENSG00000290241	2.70246	-0.464522	0.555054		FALSE	FALSE
	ENSG00000288064	2.70266	1.30187	0.132955		FALSE	FALSE
	ENSG00000287043	2.70494	0.170823	0.962323		FALSE	FALSE
LRP3	ENSG00000130881	2.71115	-2.45794	0.0257328		FALSE	FALSE
	ENSG00000291182	2.71654	-0.65821	0.997731		FALSE	FALSE
	ENSG00000286205	2.73369	-0.214062	0.5862		FALSE	FALSE
	ENSG00000289757	2.74626	-0.0591307	0.747654		FALSE	FALSE
	ENSG00000287688	2.75323	-2.5703	0.0822329		FALSE	FALSE
	ENSG00000288911	2.75497	-0.122323	0.98302		FALSE	FALSE
	ENSG00000290848	2.75841	0.39187	0.390001		FALSE	FALSE
SUCNR1	ENSG00000198829	2.76064	1.3337	0.0420729		FALSE	FALSE
	ENSG00000289419	2.77468	-1.33995	0.0557921		FALSE	FALSE
AC011491.3	ENSG00000269802	2.78578	-2.01449	0.0373587		FALSE	FALSE
	ENSG00000291250	2.78931	-1.39928	0.168609		FALSE	FALSE
	ENSG00000288728	2.81275	0.254216	0.500447		FALSE	FALSE
	ENSG00000288598	2.81302	0.152585	0.95167		FALSE	FALSE
	ENSG00000290812	2.81491	1.17139	0.428428		FALSE	FALSE
	ENSG00000287286	2.81865	1.0696	0.369414		FALSE	FALSE
	ENSG00000287665	2.82935	-1.48853	0.113554		FALSE	FALSE
	ENSG00000288939	2.83995	0.185865	0.498001		FALSE	FALSE
	ENSG00000286118	2.84956	-0.517855	0.591749		FALSE	FALSE
AC138207.3	ENSG00000264148	2.85971	2.10953	0.0334101		FALSE	FALSE
	ENSG00000290862	2.8704	0.727515	0.413055		FALSE	FALSE
	ENSG00000287934	2.87592	-0.620034	0.786151		FALSE	FALSE
	ENSG00000291210	2.88244	0.574098	0.702203		FALSE	FALSE
	ENSG00000289567	2.88759	0.204168	0.934459		FALSE	FALSE
	ENSG00000290008	2.88799	0.81766	0.705251		FALSE	FALSE
	ENSG00000289123	2.90066	-0.0241124	0.88579		FALSE	FALSE
	ENSG00000289637	2.90843	0.511832	0.235841		FALSE	FALSE
	ENSG00000287868	2.91034	-2.30634	0.0271716		FALSE	FALSE
	ENSG00000286874	2.92361	1.33388	0.251241		FALSE	FALSE
	ENSG00000288750	2.92665	0.260411	0.785768		FALSE	FALSE
	ENSG00000289124	2.92675	-0.265803	0.466604		FALSE	FALSE
	ENSG00000289017	2.93208	-1.243	0.289638		FALSE	FALSE
	ENSG00000287218	2.94251	-0.612049	0.336404		FALSE	FALSE
	ENSG00000287646	2.95762	-1.1505	0.192809		FALSE	FALSE
	ENSG00000290049	2.96498	-0.0194757	0.552378		FALSE	FALSE
ARFGEF3	ENSG00000112379	2.9677	-2.49454	0.022399		FALSE	FALSE
	ENSG00000289585	2.9782	0.663614	0.660381		FALSE	FALSE
	ENSG00000289596	3.00232	-0.479543	0.431656		FALSE	FALSE
AP001429.1	ENSG00000270116	3.00428	-1.93935	0.0226381		FALSE	FALSE
	ENSG00000289476	3.02113	1.27408	0.100056		FALSE	FALSE
	ENSG00000290444	3.04169	0.677222	0.878927		FALSE	FALSE
	ENSG00000287989	3.04452	-0.0726678	0.644693		FALSE	FALSE
	ENSG00000289229	3.05251	0.412242	0.418781		FALSE	FALSE
	ENSG00000287620	3.05496	-1.15638	0.139383		FALSE	FALSE
	ENSG00000289019	3.06323	1.11924	0.228882		FALSE	FALSE
	ENSG00000289050	3.07232	-0.0413761	0.618983		FALSE	FALSE
	ENSG00000290659	3.07259	-0.0218072	0.752579		FALSE	FALSE
	ENSG00000289390	3.07998	0.770301	0.304445		FALSE	FALSE
	ENSG00000289082	3.08397	-1.34855	0.151761		FALSE	FALSE
	ENSG00000289005	3.08719	0.276062	0.848292		FALSE	FALSE
	ENSG00000289827	3.08807	0.501014	0.837876		FALSE	FALSE
	ENSG00000286307	3.09326	0.0384243	0.97704		FALSE	FALSE
	ENSG00000288955	3.09717	0.251113	0.579045		FALSE	FALSE
	ENSG00000287759	3.09734	1.05093	0.49258		FALSE	FALSE
	ENSG00000289324	3.11174	0.835254	0.288529		FALSE	FALSE
	ENSG00000287925	3.11587	0.307352	0.681202		FALSE	FALSE
	ENSG00000291008	3.12335	-0.423373	0.867955		FALSE	FALSE
	ENSG00000287985	3.13041	-0.328491	0.738235		FALSE	FALSE
	ENSG00000288845	3.132	0.847321	0.313441		FALSE	FALSE
	ENSG00000291096	3.13246	0.305945	0.646932		FALSE	FALSE
	ENSG00000289603	3.13916	0.0481802	0.988998		FALSE	FALSE
	ENSG00000288784	3.14042	-0.631653	0.197914		FALSE	FALSE
	ENSG00000288985	3.14072	0.557629	0.139484		FALSE	FALSE
	ENSG00000289222	3.14689	0.361113	0.628632		FALSE	FALSE
	ENSG00000288107	3.15574	-1.20012	0.110929		FALSE	FALSE
	ENSG00000289256	3.1573	0.658098	0.3932		FALSE	FALSE
	ENSG00000289213	3.17267	0.0751456	0.871159		FALSE	FALSE
	ENSG00000289725	3.17346	-0.244967	0.813479		FALSE	FALSE
	ENSG00000288235	3.17402	-0.609377	0.929561		FALSE	FALSE
	ENSG00000287647	3.17782	0.840009	0.40078		FALSE	FALSE
	ENSG00000288727	3.18728	0.93369	0.355207		FALSE	FALSE
	ENSG00000288813	3.19191	1.70971	0.0695036		FALSE	FALSE
	ENSG00000287124	3.19259	0.167973	0.71439		FALSE	FALSE
	ENSG00000286895	3.2039	0.39003	0.556077		FALSE	FALSE
	ENSG00000286548	3.21048	-0.812271	0.343607		FALSE	FALSE
	ENSG00000286952	3.21321	-0.167399	0.782825		FALSE	FALSE
	ENSG00000289970	3.2259	0.966841	0.333037		FALSE	FALSE
	ENSG00000286579	3.22676	-0.605246	0.513151		FALSE	FALSE
	ENSG00000290162	3.24065	0.411737	0.724249		FALSE	FALSE
	ENSG00000289311	3.24949	0.130798	0.775783		FALSE	FALSE
	ENSG00000290560	3.25654	0.0610675	0.967796		FALSE	FALSE
	ENSG00000289721	3.25971	-0.343034	0.99399		FALSE	FALSE
	ENSG00000290968	3.27648	0.257153	0.956103		FALSE	FALSE
GAD1	ENSG00000128683	3.28218	-2.07985	0.0242237		TRUE	FALSE
	ENSG00000286555	3.28578	-0.469263	0.433086		FALSE	FALSE
	ENSG00000289156	3.28955	-1.20978	0.233411		FALSE	FALSE
	ENSG00000287870	3.29539	0.356397	0.797268		FALSE	FALSE
	ENSG00000290098	3.2998	-0.618584	0.0893319		FALSE	FALSE
	ENSG00000288721	3.31972	-0.0877955	0.9593		FALSE	FALSE
ARHGEF26	ENSG00000114790	3.32586	-1.64708	0.0274658		TRUE	FALSE
	ENSG00000286688	3.33271	0.469221	0.464252		FALSE	FALSE
	ENSG00000287935	3.35236	0.739038	0.355853		FALSE	FALSE
	ENSG00000287042	3.35801	-0.477208	0.630466		FALSE	FALSE
SMIM17	ENSG00000268182	3.3818	-2.28896	0.00372831		FALSE	FALSE
	ENSG00000289366	3.39533	1.22304	0.200902		FALSE	FALSE
	ENSG00000287858	3.40782	-0.682006	0.296327		FALSE	FALSE
LINC01191	ENSG00000234199	3.42625	-1.08972	0.044967		FALSE	FALSE
ISL2	ENSG00000159556	3.42657	-1.18933	0.0394024		FALSE	FALSE
AC106038.1	ENSG00000246792	3.44394	1.97781	0.0453165		FALSE	FALSE
	ENSG00000287077	3.45783	-0.222896	0.712464		FALSE	FALSE
	ENSG00000289891	3.47026	0.630229	0.44873		FALSE	FALSE
	ENSG00000289379	3.47472	0.547969	0.483007		FALSE	FALSE
PCAT6	ENSG00000228288	3.47931	-1.74263	0.0463187		TRUE	FALSE
	ENSG00000289483	3.48184	-0.539549	0.693261		FALSE	FALSE
	ENSG00000291042	3.48509	-0.171551	0.71765		FALSE	FALSE
	ENSG00000287597	3.48521	1.72863	0.185902		FALSE	FALSE
	ENSG00000289468	3.52738	0.148244	0.965904		FALSE	FALSE
	ENSG00000291056	3.53118	-0.229743	0.573936		FALSE	FALSE
	ENSG00000286978	3.53903	-1.12306	0.297494		FALSE	FALSE
	ENSG00000287960	3.54667	0.179448	0.881395		FALSE	FALSE
	ENSG00000290127	3.56648	-0.364237	0.823397		FALSE	FALSE
	ENSG00000291065	3.5746	0.854648	0.531469		FALSE	FALSE
	ENSG00000286671	3.57563	-0.389842	0.320392		FALSE	FALSE
	ENSG00000287275	3.58806	0.839102	0.588092		FALSE	FALSE
	ENSG00000289885	3.5958	0.489309	0.735722		FALSE	FALSE
	ENSG00000286705	3.65174	0.622064	0.495641		FALSE	FALSE
	ENSG00000288597	3.66491	0.467999	0.917007		FALSE	FALSE
	ENSG00000290700	3.67199	1.09296	0.56124		FALSE	FALSE
	ENSG00000288878	3.68084	-0.648623	0.398424		FALSE	FALSE
	ENSG00000288879	3.68501	0.691264	0.43553		FALSE	FALSE
	ENSG00000286650	3.69031	1.11997	0.40693		FALSE	FALSE
	ENSG00000287033	3.69629	-0.260716	0.944465		FALSE	FALSE
	ENSG00000289428	3.71634	0.797096	0.162497		FALSE	FALSE
	ENSG00000287599	3.71688	-0.34136	0.741267		FALSE	FALSE
	ENSG00000289288	3.72132	0.842572	0.17813		FALSE	FALSE
POU5F1P6	ENSG00000242551	3.76478	-1.9984	0.0151577		FALSE	FALSE
	ENSG00000289076	3.7734	-0.232557	0.696926		FALSE	FALSE
	ENSG00000286271	3.80525	0.533608	0.504231		FALSE	FALSE
	ENSG00000288866	3.82096	-0.373621	0.543581		FALSE	FALSE
	ENSG00000286443	3.83535	0.100606	0.653743		FALSE	FALSE
	ENSG00000289236	3.84089	0.168368	0.960788		FALSE	FALSE
	ENSG00000290093	3.86195	-0.438077	0.938681		FALSE	FALSE
	ENSG00000287445	3.88031	-0.145259	0.753047		FALSE	FALSE
	ENSG00000290907	3.88794	0.188481	0.949401		FALSE	FALSE
AC009560.1	ENSG00000273958	3.89965	1.5686	0.0394199		FALSE	FALSE
	ENSG00000287016	3.91027	-0.261166	0.619001		FALSE	FALSE
	ENSG00000291084	3.92239	-0.608861	0.790925		FALSE	FALSE
	ENSG00000289297	3.9315	0.0172718	0.577395		FALSE	FALSE
	ENSG00000289032	3.94361	0.29933	0.636892		FALSE	FALSE
	ENSG00000289829	3.94737	0.0164225	0.990867		FALSE	FALSE
	ENSG00000289023	3.96613	-0.189718	0.753659		FALSE	FALSE
NRTN	ENSG00000171119	3.98317	1.58909	0.0310171		FALSE	FALSE
	ENSG00000287031	3.98791	-0.0961725	0.900025		FALSE	FALSE
	ENSG00000286142	3.99075	0.161006	0.362478		FALSE	FALSE
	ENSG00000288950	4.00665	-0.671793	0.384953		FALSE	FALSE
	ENSG00000289843	4.01379	-0.37871	0.58733		FALSE	FALSE
	ENSG00000286125	4.02421	0.153766	0.98069		FALSE	FALSE
AC016683.1	ENSG00000234174	4.05183	1.73681	0.0480503		FALSE	FALSE
	ENSG00000286180	4.08385	-0.891108	0.177065		FALSE	FALSE
	ENSG00000287553	4.09033	-0.655238	0.518944		FALSE	FALSE
	ENSG00000289959	4.11924	-0.0327099	0.590036		FALSE	FALSE
	ENSG00000288744	4.12907	-1.18364	0.234747		FALSE	FALSE
	ENSG00000287079	4.15582	-0.91489	0.186407		FALSE	FALSE
	ENSG00000286223	4.16149	-0.554385	0.595119		FALSE	FALSE
	ENSG00000289157	4.19549	-0.699899	0.993431		FALSE	FALSE
	ENSG00000289073	4.21977	-0.125017	0.856577		FALSE	FALSE
	ENSG00000286585	4.22021	-0.359329	0.641973		FALSE	FALSE
	ENSG00000287067	4.22103	-0.0838015	0.55511		FALSE	FALSE
	ENSG00000289956	4.23392	0.537236	0.539391		FALSE	FALSE
	ENSG00000289268	4.24697	-0.261437	0.215036		FALSE	FALSE
	ENSG00000287064	4.28338	0.856207	0.319925		FALSE	FALSE
SEMA3A	ENSG00000075213	4.28476	0.430126	0.0308362		FALSE	FALSE
	ENSG00000288016	4.29136	-0.00481393	0.80151		FALSE	FALSE
	ENSG00000289568	4.29754	0.609474	0.533297		FALSE	FALSE
	ENSG00000289027	4.3033	-0.299208	0.640239		FALSE	FALSE
	ENSG00000287387	4.30452	0.908806	0.281796		FALSE	FALSE
	ENSG00000286722	4.30969	-0.353535	0.629817		FALSE	FALSE
	ENSG00000289395	4.31163	0.382257	0.953277		FALSE	FALSE
	ENSG00000286634	4.31331	-0.618653	0.349301		FALSE	FALSE
	ENSG00000286782	4.32576	0.125662	0.810396		FALSE	FALSE
	ENSG00000289055	4.32689	0.681421	0.32201		FALSE	FALSE
	ENSG00000289878	4.38437	0.592962	0.567099		FALSE	FALSE
	ENSG00000290956	4.39982	0.467816	0.592156		FALSE	FALSE
	ENSG00000289021	4.42036	-0.187207	0.847089		FALSE	FALSE
	ENSG00000289235	4.42349	0.592723	0.457918		FALSE	FALSE
	ENSG00000287502	4.4379	-0.189117	0.78353		FALSE	FALSE
	ENSG00000289995	4.45059	0.280489	0.686658		FALSE	FALSE
	ENSG00000289937	4.47019	0.240251	0.523132		FALSE	FALSE
	ENSG00000288710	4.47223	-0.123154	0.764058		FALSE	FALSE
	ENSG00000287214	4.4796	-0.362664	0.803431		FALSE	FALSE
	ENSG00000290851	4.51275	0.30434	0.87091		FALSE	FALSE
	ENSG00000289216	4.51275	0.0240434	0.445523		FALSE	FALSE
	ENSG00000286797	4.59074	0.729604	0.487889		FALSE	FALSE
	ENSG00000288473	4.59155	0.893519	0.341212		FALSE	FALSE
	ENSG00000287848	4.60041	-0.0117019	0.847764		FALSE	FALSE
	ENSG00000288724	4.60505	-0.86414	0.431812		FALSE	FALSE
	ENSG00000290056	4.61555	-0.0702064	0.920021		FALSE	FALSE
	ENSG00000287032	4.61954	0.127332	0.866041		FALSE	FALSE
	ENSG00000289003	4.62569	0.19953	0.7728		FALSE	FALSE
	ENSG00000286825	4.63719	-0.963009	0.0772326		FALSE	FALSE
	ENSG00000289410	4.64429	0.498342	0.530504		FALSE	FALSE
	ENSG00000287958	4.65016	-0.0919383	0.789825		FALSE	FALSE
	ENSG00000288928	4.68176	0.246439	0.828809		FALSE	FALSE
	ENSG00000289196	4.68636	-0.0550644	0.751415		FALSE	FALSE
	ENSG00000289745	4.72715	0.365006	0.687987		FALSE	FALSE
	ENSG00000288674	4.73505	-0.595865	0.436631		FALSE	FALSE
	ENSG00000288885	4.75135	-0.130195	0.442091		FALSE	FALSE
	ENSG00000286017	4.79144	0.416588	0.342466		FALSE	FALSE
	ENSG00000287078	4.80755	-0.439048	0.895628		FALSE	FALSE
SPAG6	ENSG00000077327	4.81585	-1.63557	0.027674		FALSE	FALSE
	ENSG00000286733	4.82663	-0.579148	0.487298		FALSE	FALSE
AC093512.1	ENSG00000274904	4.83367	-1.6454	0.0476019		FALSE	FALSE
	ENSG00000289225	4.83952	1.33447	0.0537951		FALSE	FALSE
	ENSG00000290918	4.89848	-0.00602887	0.960217		FALSE	FALSE
	ENSG00000291114	4.90195	0.602452	0.340984		FALSE	FALSE
	ENSG00000286112	4.91768	-0.187152	0.728942		FALSE	FALSE
ESR2	ENSG00000140009	4.91975	-2.14681	0.00302285		TRUE	FALSE
LPAR1	ENSG00000198121	4.9233	0.753603	0.0269407		FALSE	FALSE
	ENSG00000291194	4.95174	0.500595	0.676592		FALSE	FALSE
	ENSG00000286721	4.95311	0.0214238	0.961434		FALSE	FALSE
	ENSG00000286106	4.95504	0.256343	0.622613		FALSE	FALSE
	ENSG00000288909	4.96046	0.0507301	0.841066		FALSE	FALSE
	ENSG00000289112	4.96358	0.150939	0.710059		FALSE	FALSE
	ENSG00000288891	4.96483	-0.48798	0.542911		FALSE	FALSE
	ENSG00000290698	4.97198	-0.455292	0.356121		FALSE	FALSE
	ENSG00000288809	5.01315	-1.47593	0.438136		FALSE	FALSE
	ENSG00000286750	5.03725	0.0907435	0.782321		FALSE	FALSE
GPR83	ENSG00000123901	5.08395	-1.35637	0.0276462		FALSE	FALSE
	ENSG00000290123	5.09152	0.255504	0.56743		FALSE	FALSE
	ENSG00000289059	5.09738	0.476804	0.345945		FALSE	FALSE
	ENSG00000288548	5.09944	-0.531569	0.770451		FALSE	FALSE
KCTD16	ENSG00000183775	5.13598	-1.62861	0.0216315		FALSE	FALSE
	ENSG00000290107	5.14051	0.0846053	0.951749		FALSE	FALSE
	ENSG00000289868	5.17805	0.332739	0.518243		FALSE	FALSE
	ENSG00000290888	5.18639	0.911645	0.283319		FALSE	FALSE
	ENSG00000291095	5.19728	0.196183	0.589823		FALSE	FALSE
	ENSG00000287766	5.20894	0.125252	0.549854		FALSE	FALSE
	ENSG00000290069	5.20975	-0.0798126	0.726492		FALSE	FALSE
	ENSG00000286411	5.23668	0.0857901	0.795359		FALSE	FALSE
	ENSG00000286326	5.25195	-0.341977	0.663426		FALSE	FALSE
	ENSG00000289244	5.25662	-0.487059	0.378252		FALSE	FALSE
	ENSG00000288717	5.269	0.6913	0.631171		FALSE	FALSE
	ENSG00000289211	5.28978	-0.405678	0.658931		FALSE	FALSE
	ENSG00000289296	5.30475	-0.371049	0.753551		FALSE	FALSE
	ENSG00000287420	5.31269	0.541849	0.283745		FALSE	FALSE
	ENSG00000288998	5.34588	-0.241244	0.657007		FALSE	FALSE
	ENSG00000290613	5.35143	0.52255	0.802176		FALSE	FALSE
	ENSG00000288963	5.35745	0.0956114	0.852913		FALSE	FALSE
	ENSG00000291213	5.36508	0.352495	0.950528		FALSE	FALSE
	ENSG00000286230	5.36942	0.98519	0.134051		FALSE	FALSE
	ENSG00000286010	5.39452	0.414176	0.820473		FALSE	FALSE
	ENSG00000287202	5.39683	0.30499	0.664915		FALSE	FALSE
	ENSG00000287425	5.4099	-0.236495	0.726937		FALSE	FALSE
	ENSG00000291286	5.41373	-0.68346	0.705572		FALSE	FALSE
	ENSG00000287312	5.44496	0.279298	0.677935		FALSE	FALSE
	ENSG00000288947	5.44758	-0.420523	0.605553		FALSE	FALSE
	ENSG00000286045	5.45776	-0.075464	0.947308		FALSE	FALSE
	ENSG00000290797	5.46242	0.90998	0.304886		FALSE	FALSE
	ENSG00000289304	5.48388	0.130707	0.75836		FALSE	FALSE
	ENSG00000286813	5.4899	0.496647	0.429724		FALSE	FALSE
	ENSG00000291028	5.4965	-0.073399	0.994695		FALSE	FALSE
	ENSG00000288913	5.53205	-0.711583	0.098858		FALSE	FALSE
	ENSG00000289552	5.53295	-0.624698	0.305727		FALSE	FALSE
	ENSG00000289515	5.56729	-0.104942	0.645887		FALSE	FALSE
AL138787.2	ENSG00000271554	5.65058	-1.69638	0.0135538		FALSE	FALSE
	ENSG00000289164	5.6551	0.000878108	0.721209		FALSE	FALSE
	ENSG00000287710	5.67969	0.37908	0.976528		FALSE	FALSE
	ENSG00000288877	5.68946	0.800275	0.34935		FALSE	FALSE
	ENSG00000289315	5.72371	-0.168412	0.921654		FALSE	FALSE
	ENSG00000287614	5.74383	-0.237143	0.745835		FALSE	FALSE
	ENSG00000289126	5.77964	-0.526055	0.434683		FALSE	FALSE
	ENSG00000290047	5.826	-0.250329	0.968159		FALSE	FALSE
	ENSG00000289141	5.83527	0.162085	0.593078		FALSE	FALSE
	ENSG00000287061	5.83824	0.344465	0.473451		FALSE	FALSE
	ENSG00000286427	5.8599	0.525777	0.529828		FALSE	FALSE
	ENSG00000289119	5.91719	0.707103	0.411422		FALSE	FALSE
	ENSG00000290469	5.91873	-0.126182	0.738577		FALSE	FALSE
	ENSG00000288996	5.96252	0.529368	0.48953		FALSE	FALSE
	ENSG00000289396	5.96402	0.131301	0.880509		FALSE	FALSE
	ENSG00000290453	5.96696	0.377078	0.444299		FALSE	FALSE
	ENSG00000287780	5.96912	0.158153	0.821281		FALSE	FALSE
UPF3AP1	ENSG00000226478	6.02402	1.49761	0.0154609		FALSE	FALSE
	ENSG00000289495	6.06722	0.188188	0.99597		FALSE	FALSE
	ENSG00000288994	6.08533	0.453123	0.369361		FALSE	FALSE
	ENSG00000285999	6.10369	-0.663536	0.497013		FALSE	FALSE
	ENSG00000287261	6.10656	-0.020394	0.849233		FALSE	FALSE
SCIMP	ENSG00000161929	6.11132	1.43032	0.0195276		TRUE	FALSE
	ENSG00000288766	6.11235	0.10086	0.833766		FALSE	FALSE
	ENSG00000289629	6.12958	-0.279998	0.546951		FALSE	FALSE
	ENSG00000288033	6.14191	-0.0604195	0.884161		FALSE	FALSE
	ENSG00000290903	6.142	-0.083637	0.707431		FALSE	FALSE
	ENSG00000289405	6.17003	-0.099709	0.971124		FALSE	FALSE
	ENSG00000290110	6.18823	0.400042	0.380905		FALSE	FALSE
	ENSG00000290671	6.19357	-0.397989	0.488037		FALSE	FALSE
	ENSG00000287074	6.24203	-0.464607	0.321839		FALSE	FALSE
	ENSG00000287292	6.27452	0.0401727	0.968641		FALSE	FALSE
	ENSG00000288770	6.27845	0.215109	0.941585		FALSE	FALSE
	ENSG00000290697	6.28069	0.53809	0.536079		FALSE	FALSE
	ENSG00000289499	6.2877	0.472003	0.373838		FALSE	FALSE
	ENSG00000288868	6.29032	-0.00554363	0.815745		FALSE	FALSE
	ENSG00000288890	6.30244	0.525781	0.589457		FALSE	FALSE
	ENSG00000287574	6.31413	0.103592	0.901183		FALSE	FALSE
	ENSG00000286132	6.34964	0.284379	0.499482		FALSE	FALSE
	ENSG00000289292	6.36605	-0.184569	0.913235		FALSE	FALSE
	ENSG00000289303	6.39118	-0.526817	0.383919		FALSE	FALSE
	ENSG00000287757	6.43202	0.846265	0.157593		FALSE	FALSE
	ENSG00000288586	6.44039	-0.129632	0.839462		FALSE	FALSE
	ENSG00000290404	6.45322	-0.187689	0.813099		FALSE	FALSE
	ENSG00000287539	6.46122	-0.577092	0.31249		FALSE	FALSE
	ENSG00000288748	6.46422	0.016165	0.877641		FALSE	FALSE
	ENSG00000289640	6.50141	-0.0339444	0.855572		FALSE	FALSE
	ENSG00000286602	6.5062	0.270176	0.62935		FALSE	FALSE
	ENSG00000289094	6.50679	-0.273001	0.707872		FALSE	FALSE
	ENSG00000290199	6.51704	0.586199	0.422295		FALSE	FALSE
	ENSG00000289298	6.58958	0.317211	0.663002		FALSE	FALSE
	ENSG00000289514	6.59066	-0.599571	0.509899		FALSE	FALSE
	ENSG00000287181	6.61518	-1.20927	0.0326637		FALSE	FALSE
	ENSG00000291089	6.62344	0.445178	0.666989		FALSE	FALSE
AC138393.3	ENSG00000278467	6.66988	1.40293	0.0244406		FALSE	FALSE
TRBV6-7	ENSG00000253188	6.67189	-1.44723	0.017926		FALSE	FALSE
RYR2	ENSG00000198626	6.67517	-1.679	0.0142162		FALSE	TRUE
	ENSG00000291206	6.7101	-0.577962	0.322488		FALSE	FALSE
AC020604.1	ENSG00000279254	6.71813	1.04059	0.049142		FALSE	FALSE
	ENSG00000286327	6.72375	-0.489616	0.737309		FALSE	FALSE
	ENSG00000290164	6.75959	0.216679	0.844718		FALSE	FALSE
	ENSG00000287009	6.82451	-0.392531	0.497861		FALSE	FALSE
	ENSG00000287692	6.82809	-1.13288	0.144424		FALSE	FALSE
	ENSG00000289537	6.96732	-0.289251	0.57181		FALSE	FALSE
	ENSG00000290165	7.02754	-0.21259	0.991645		FALSE	FALSE
	ENSG00000288886	7.12736	-0.161644	0.736742		FALSE	FALSE
	ENSG00000286281	7.13772	-0.443505	0.903895		FALSE	FALSE
	ENSG00000289276	7.1511	-0.604612	0.194625		FALSE	FALSE
	ENSG00000286431	7.1547	-0.529538	0.450209		FALSE	FALSE
CFAP57	ENSG00000243710	7.18197	-1.33334	0.038225		FALSE	FALSE
	ENSG00000289635	7.21279	-0.243753	0.693241		FALSE	FALSE
	ENSG00000286089	7.24144	-0.140605	0.669458		FALSE	FALSE
	ENSG00000288917	7.25035	0.447866	0.476601		FALSE	FALSE
	ENSG00000291045	7.26776	-0.332155	0.553141		FALSE	FALSE
	ENSG00000286689	7.35124	0.0359693	0.766164		FALSE	FALSE
LERFS	ENSG00000234665	7.36479	-0.178885	0.0376927		TRUE	FALSE
SIGLEC12	ENSG00000254521	7.3867	-1.46849	0.0252743		FALSE	FALSE
LSMEM1	ENSG00000181016	7.41206	-1.42906	0.0151318		FALSE	FALSE
	ENSG00000289904	7.41996	0.238164	0.863905		FALSE	FALSE
	ENSG00000290849	7.43033	0.801674	0.0505447		FALSE	FALSE
	ENSG00000286070	7.44976	0.213641	0.917128		FALSE	FALSE
	ENSG00000289444	7.47067	0.32879	0.136484		FALSE	FALSE
	ENSG00000290979	7.48576	-0.959956	0.174262		FALSE	FALSE
	ENSG00000289245	7.48593	0.0318778	0.772003		FALSE	FALSE
	ENSG00000290057	7.48653	0.295368	0.518983		FALSE	FALSE
	ENSG00000288743	7.50585	-0.853199	0.120292		FALSE	FALSE
	ENSG00000286086	7.51801	0.0822726	0.843097		FALSE	FALSE
	ENSG00000290357	7.53623	0.203542	0.663374		FALSE	FALSE
TRPM5	ENSG00000070985	7.56006	-1.35112	0.0261699		FALSE	FALSE
	ENSG00000286104	7.64126	0.522932	0.306384		FALSE	FALSE
	ENSG00000288528	7.67103	0.457232	0.380199		FALSE	FALSE
	ENSG00000286652	7.67221	-0.469623	0.457218		FALSE	FALSE
	ENSG00000289415	7.69731	-0.682023	0.322995		FALSE	FALSE
	ENSG00000290933	7.72168	-0.663244	0.114338		FALSE	FALSE
	ENSG00000289532	7.73604	0.243601	0.869944		FALSE	FALSE
	ENSG00000289238	7.74696	-0.0738895	0.912508		FALSE	FALSE
SETP20	ENSG00000225094	7.78052	-1.24919	0.0259898		FALSE	FALSE
	ENSG00000289001	7.7832	0.969702	0.109048		FALSE	FALSE
	ENSG00000289214	7.8111	-0.248227	0.563729		FALSE	FALSE
	ENSG00000286977	7.82201	-0.129731	0.775188		FALSE	FALSE
	ENSG00000289755	7.86519	-0.172951	0.722813		FALSE	FALSE
	ENSG00000288009	7.87323	-0.973133	0.077912		FALSE	FALSE
	ENSG00000288930	7.87829	0.144419	0.893823		FALSE	FALSE
	ENSG00000289269	7.88628	-0.603621	0.298897		FALSE	FALSE
	ENSG00000287166	7.88867	0.0525276	0.760741		FALSE	FALSE
	ENSG00000287721	7.88918	-0.326891	0.573271		FALSE	FALSE
	ENSG00000289347	7.92772	-0.492265	0.329738		FALSE	FALSE
MAK	ENSG00000111837	7.96286	-0.804445	0.0184567		FALSE	FALSE
	ENSG00000288804	8.02073	-0.590492	0.342683		FALSE	FALSE
	ENSG00000289421	8.05002	-0.531813	0.300178		FALSE	FALSE
	ENSG00000288771	8.05974	-0.0738586	0.827549		FALSE	FALSE
	ENSG00000289394	8.10012	0.523375	0.354549		FALSE	FALSE
	ENSG00000290462	8.13987	-0.570578	0.528814		FALSE	FALSE
	ENSG00000288873	8.15924	-0.970092	0.290124		FALSE	FALSE
	ENSG00000287584	8.18983	-0.719365	0.203092		FALSE	FALSE
	ENSG00000286644	8.22031	0.784814	0.177336		FALSE	FALSE
	ENSG00000287170	8.27727	0.620187	0.387319		FALSE	FALSE
	ENSG00000289253	8.29628	-0.287066	0.879563		FALSE	FALSE
ESRP2	ENSG00000103067	8.30948	-1.1896	0.0371763		TRUE	FALSE
	ENSG00000290460	8.35449	-0.723863	0.153594		FALSE	FALSE
	ENSG00000289494	8.36064	-0.301715	0.627362		FALSE	FALSE
	ENSG00000290911	8.3753	-0.329529	0.519092		FALSE	FALSE
	ENSG00000289559	8.39782	-0.713427	0.223468		FALSE	FALSE
	ENSG00000286623	8.45107	-0.306303	0.400898		FALSE	FALSE
	ENSG00000291121	8.48214	0.0863857	0.845324		FALSE	FALSE
	ENSG00000286458	8.52649	0.0683748	0.478762		FALSE	FALSE
	ENSG00000288848	8.54606	-0.169994	0.851436		FALSE	FALSE
	ENSG00000289361	8.54804	0.27278	0.489832		FALSE	FALSE
	ENSG00000290689	8.58771	-0.121975	0.741515		FALSE	FALSE
	ENSG00000290033	8.62467	-0.465237	0.316527		FALSE	FALSE
	ENSG00000287893	8.62819	-0.175015	0.531829		FALSE	FALSE
	ENSG00000289151	8.63905	-0.257923	0.52171		FALSE	FALSE
DHRS9	ENSG00000073737	8.65592	0.873676	0.0491098		FALSE	FALSE
	ENSG00000289480	8.66003	0.198034	0.678219		FALSE	FALSE
	ENSG00000289975	8.74809	0.45174	0.607767		FALSE	FALSE
	ENSG00000286975	8.76682	0.324554	0.694758		FALSE	FALSE
	ENSG00000287979	8.81086	-0.137338	0.815571		FALSE	FALSE
	ENSG00000287299	8.82	-0.0711806	0.824129		FALSE	FALSE
	ENSG00000291048	8.87349	0.266022	0.746294		FALSE	FALSE
	ENSG00000291001	8.91308	-0.507318	0.234782		FALSE	FALSE
	ENSG00000287875	8.91324	0.620569	0.275876		FALSE	FALSE
	ENSG00000289045	8.9394	0.118253	0.872635		FALSE	FALSE
	ENSG00000287918	8.96849	0.000214743	0.962713		FALSE	FALSE
	ENSG00000289502	8.98943	0.481832	0.312251		FALSE	FALSE
	ENSG00000287092	9.02477	-0.00572817	0.956537		FALSE	FALSE
	ENSG00000291044	9.06582	0.010934	0.948486		FALSE	FALSE
	ENSG00000290721	9.06864	-0.0800958	0.893839		FALSE	FALSE
CALD1	ENSG00000122786	9.086	-1.29078	0.0218833		TRUE	FALSE
	ENSG00000287763	9.09819	0.270955	0.728705		FALSE	FALSE
	ENSG00000289065	9.15125	-0.202877	0.641367		FALSE	FALSE
	ENSG00000288858	9.16426	-0.838519	0.133432		FALSE	FALSE
	ENSG00000287593	9.21316	-0.0205135	0.857212		FALSE	FALSE
	ENSG00000289083	9.22309	0.11357	0.818198		FALSE	FALSE
	ENSG00000289437	9.26709	-0.668171	0.309695		FALSE	FALSE
	ENSG00000288935	9.31184	0.040149	0.697551		FALSE	FALSE
	ENSG00000289826	9.40288	-0.0790956	0.726833		FALSE	FALSE
	ENSG00000289727	9.49496	-0.355709	0.499287		FALSE	FALSE
	ENSG00000290602	9.53309	-0.426115	0.303585		FALSE	FALSE
	ENSG00000287769	9.58009	0.689879	0.26549		FALSE	FALSE
	ENSG00000290786	9.60748	0.0377192	0.181761		FALSE	FALSE
AC008115.4	ENSG00000275963	9.61469	1.18952	0.0211296		FALSE	FALSE
	ENSG00000289210	9.63986	-0.304539	0.422528		FALSE	FALSE
	ENSG00000289589	9.67857	-0.300626	0.549814		FALSE	FALSE
	ENSG00000286861	9.69784	-0.188715	0.537078		FALSE	FALSE
	ENSG00000289449	9.71172	0.480425	0.580765		FALSE	FALSE
	ENSG00000289929	9.72715	-0.149303	0.813379		FALSE	FALSE
	ENSG00000289299	9.74826	0.506487	0.30685		FALSE	FALSE
	ENSG00000289080	9.8558	0.490588	0.561172		FALSE	FALSE
	ENSG00000289028	9.86551	0.453282	0.418701		FALSE	FALSE
CALML6	ENSG00000169885	9.8681	1.17041	0.0273252		FALSE	FALSE
	ENSG00000288815	9.97412	0.646132	0.369811		FALSE	FALSE
	ENSG00000287200	9.99512	-0.0399516	0.970052		FALSE	FALSE
	ENSG00000288942	9.99686	0.159457	0.906509		FALSE	FALSE
	ENSG00000289375	10.0075	0.310946	0.499522		FALSE	FALSE
	ENSG00000290871	10.0313	0.27226	0.596213		FALSE	FALSE
	ENSG00000288989	10.0373	-0.795406	0.0936804		FALSE	FALSE
	ENSG00000286207	10.0619	-0.486012	0.445519		FALSE	FALSE
	ENSG00000289463	10.1337	0.361497	0.467434		FALSE	FALSE
	ENSG00000290058	10.1505	0.217929	0.406112		FALSE	FALSE
	ENSG00000291217	10.1885	-0.00429724	0.603821		FALSE	FALSE
	ENSG00000286369	10.1978	0.370117	0.79528		FALSE	FALSE
	ENSG00000290045	10.2444	0.14327	0.703815		FALSE	FALSE
	ENSG00000290876	10.3087	0.298586	0.829797		FALSE	FALSE
	ENSG00000288850	10.3553	-0.128811	0.644667		FALSE	FALSE
	ENSG00000289540	10.4566	0.0663661	0.910264		FALSE	FALSE
RTP5	ENSG00000188011	10.4688	1.29921	0.0155671		FALSE	TRUE
	ENSG00000289516	10.5819	-0.18619	0.59295		FALSE	FALSE
	ENSG00000286883	10.5892	0.234175	0.881548		FALSE	FALSE
	ENSG00000290002	10.627	0.00387885	0.937514		FALSE	FALSE
	ENSG00000288818	10.7242	0.062319	0.99618		FALSE	FALSE
	ENSG00000288919	10.7275	0.546809	0.220816		FALSE	FALSE
	ENSG00000286613	10.7525	0.511804	0.24049		FALSE	FALSE
	ENSG00000290073	10.7535	-0.232764	0.404883		FALSE	FALSE
	ENSG00000291051	10.7665	0.219042	0.472355		FALSE	FALSE
	ENSG00000290917	10.7939	0.336589	0.807826		FALSE	FALSE
TEAD4	ENSG00000197905	10.8072	-0.934122	0.0422814		FALSE	FALSE
	ENSG00000289120	10.828	0.574539	0.114727		FALSE	FALSE
	ENSG00000291188	10.8513	0.192376	0.461256		FALSE	FALSE
	ENSG00000288851	10.9126	0.196486	0.613819		FALSE	FALSE
	ENSG00000289291	10.948	0.205226	0.782274		FALSE	FALSE
	ENSG00000290395	11.0383	0.145801	0.745795		FALSE	FALSE
	ENSG00000291132	11.0593	0.70544	0.145678		FALSE	FALSE
	ENSG00000289546	11.1056	-0.0442298	0.978948		FALSE	FALSE
	ENSG00000289331	11.1234	-0.00108212	0.92783		FALSE	FALSE
	ENSG00000291212	11.16	0.290419	0.51429		FALSE	FALSE
	ENSG00000287670	11.1847	-0.223987	0.966807		FALSE	FALSE
	ENSG00000289277	11.1969	0.459393	0.335701		FALSE	FALSE
	ENSG00000288899	11.2054	-0.00165634	0.885112		FALSE	FALSE
	ENSG00000288018	11.2424	-0.230555	0.549837		FALSE	FALSE
	ENSG00000288945	11.2526	0.240482	0.499841		FALSE	FALSE
	ENSG00000290476	11.3506	-0.940102	0.132494		FALSE	FALSE
	ENSG00000287119	11.3831	-0.369518	0.266955		FALSE	FALSE
	ENSG00000288915	11.3975	0.183824	0.930379		FALSE	FALSE
	ENSG00000287739	11.4762	0.0491278	0.800266		FALSE	FALSE
MT-TS1	ENSG00000210151	11.5763	-0.945468	0.041397		FALSE	FALSE
	ENSG00000288764	11.6218	0.584133	0.1712		FALSE	FALSE
	ENSG00000288568	11.661	0.130417	0.692379		FALSE	FALSE
	ENSG00000287879	11.675	0.37544	0.748334		FALSE	FALSE
CACNA1D	ENSG00000157388	11.7376	-0.949138	0.0469354		FALSE	FALSE
	ENSG00000291220	11.7998	0.179725	0.8397		FALSE	FALSE
	ENSG00000289598	11.8507	0.0545917	0.59053		FALSE	FALSE
	ENSG00000291185	11.8557	-0.18468	0.583399		FALSE	FALSE
	ENSG00000286905	12.024	-0.193106	0.516512		FALSE	FALSE
	ENSG00000290818	12.0623	-0.0790741	0.722704		FALSE	FALSE
	ENSG00000289511	12.064	-0.100323	0.90389		FALSE	FALSE
	ENSG00000289740	12.0714	0.571546	0.180883		FALSE	FALSE
	ENSG00000289453	12.0978	0.7161	0.139031		FALSE	FALSE
	ENSG00000289890	12.1228	0.139569	0.844001		FALSE	FALSE
	ENSG00000289564	12.1255	-0.463457	0.0572263		FALSE	FALSE
	ENSG00000290003	12.1696	0.323204	0.513676		FALSE	FALSE
	ENSG00000286379	12.2007	0.037878	0.697317		FALSE	FALSE
VAT1L	ENSG00000171724	12.2157	-0.85254	0.0472871		FALSE	FALSE
	ENSG00000291126	12.273	-0.0319327	0.90438		FALSE	FALSE
	ENSG00000289979	12.354	0.0721886	0.836885		FALSE	FALSE
	ENSG00000289971	12.3665	-0.18748	0.33292		FALSE	FALSE
	ENSG00000288772	12.4061	0.500672	0.361369		FALSE	FALSE
	ENSG00000286964	12.4278	-0.00865549	0.981371		FALSE	FALSE
SGCE	ENSG00000127990	12.4465	1.21074	0.0264312		FALSE	FALSE
HSPA6	ENSG00000173110	12.4546	1.04222	0.0274496		FALSE	FALSE
	ENSG00000289357	12.659	-0.27583	0.668639		FALSE	FALSE
	ENSG00000290034	12.6774	0.113857	0.757477		FALSE	FALSE
	ENSG00000289359	12.7405	0.05833	0.932934		FALSE	FALSE
	ENSG00000289009	12.7708	-0.210822	0.659018		FALSE	FALSE
	ENSG00000286340	12.7985	-0.00267259	0.923726		FALSE	FALSE
AL049828.1	ENSG00000258526	12.8987	-1.16709	0.0156844		FALSE	FALSE
	ENSG00000291145	13.0863	-0.378239	0.411282		FALSE	FALSE
	ENSG00000290988	13.1432	-0.0270508	0.978936		FALSE	FALSE
	ENSG00000288937	13.1502	-0.0720683	0.825523		FALSE	FALSE
	ENSG00000289407	13.1922	-0.088369	0.836581		FALSE	FALSE
	ENSG00000291005	13.2062	0.0773729	0.839652		FALSE	FALSE
	ENSG00000290086	13.2388	-0.299128	0.344518		FALSE	FALSE
	ENSG00000287250	13.3308	0.0336432	0.864626		FALSE	FALSE
	ENSG00000289594	13.3564	-0.775752	0.519426		FALSE	FALSE
	ENSG00000289469	13.4923	0.258782	0.590647		FALSE	FALSE
	ENSG00000289155	13.4994	-0.138568	0.641082		FALSE	FALSE
	ENSG00000288049	13.5447	0.0851153	0.908495		FALSE	FALSE
RPL10P19	ENSG00000233609	13.8099	0.669115	0.0473558		TRUE	FALSE
	ENSG00000290104	13.8158	0.749332	0.270863		FALSE	FALSE
SLC47A1	ENSG00000142494	13.8811	-0.849106	0.0402945		FALSE	FALSE
	ENSG00000287697	14.1716	-0.190825	0.554606		FALSE	FALSE
	ENSG00000287644	14.1905	0.0752092	0.427114		FALSE	FALSE
	ENSG00000289177	14.1939	0.248233	0.593053		FALSE	FALSE
	ENSG00000286809	14.2386	0.233847	0.659543		FALSE	FALSE
	ENSG00000289606	14.2524	-0.393279	0.347089		FALSE	FALSE
	ENSG00000289425	14.2529	0.257405	0.569358		FALSE	FALSE
	ENSG00000289935	14.2847	0.0111598	0.814712		FALSE	FALSE
	ENSG00000287797	14.2954	-0.477772	0.343463		FALSE	FALSE
	ENSG00000289507	14.4933	-0.111331	0.831909		FALSE	FALSE
	ENSG00000290541	14.522	0.216411	0.328171		FALSE	FALSE
	ENSG00000288838	14.5964	0.526139	0.250643		FALSE	FALSE
	ENSG00000289496	14.6477	-0.482268	0.433021		FALSE	FALSE
	ENSG00000289171	14.6753	0.47952	0.292101		FALSE	FALSE
	ENSG00000290041	14.8293	-0.270961	0.50995		FALSE	FALSE
	ENSG00000291259	14.8722	0.268913	0.405555		FALSE	FALSE
	ENSG00000286760	14.8887	-0.0553097	0.67798		FALSE	FALSE
	ENSG00000286873	14.9624	-0.110056	0.775688		FALSE	FALSE
	ENSG00000286835	14.9974	0.0951414	0.922343		FALSE	FALSE
	ENSG00000290737	15.0677	-0.0955615	0.783508		FALSE	FALSE
	ENSG00000287510	15.0834	-0.0125876	0.938583		FALSE	FALSE
	ENSG00000290596	15.1162	-0.495924	0.600548		FALSE	FALSE
	ENSG00000286724	15.1219	0.0552877	0.894513		FALSE	FALSE
	ENSG00000289372	15.1899	-0.22212	0.88671		FALSE	FALSE
	ENSG00000286619	15.2323	-0.0164348	0.714249		FALSE	FALSE
	ENSG00000287346	15.2655	0.00604649	0.983061		FALSE	FALSE
	ENSG00000290958	15.3487	-0.300635	0.42538		FALSE	FALSE
	ENSG00000286084	15.4799	0.559763	0.287746		FALSE	FALSE
	ENSG00000290706	15.5244	0.418461	0.248555		FALSE	FALSE
	ENSG00000287707	15.578	-0.675114	0.100709		FALSE	FALSE
	ENSG00000287467	15.6506	-0.190249	0.685184		FALSE	FALSE
	ENSG00000289067	15.7469	-0.28935	0.431514		FALSE	FALSE
	ENSG00000288882	15.7644	-0.0892681	0.550454		FALSE	FALSE
	ENSG00000290015	15.8474	-0.105142	0.765073		FALSE	FALSE
	ENSG00000289004	15.8854	-0.216218	0.652825		FALSE	FALSE
	ENSG00000291027	15.9531	0.158138	0.667095		FALSE	FALSE
FPGT-TNNI3K	ENSG00000259030	16.0178	0.72663	0.0426834		FALSE	FALSE
	ENSG00000289272	16.1185	-0.0167324	0.886925		FALSE	FALSE
	ENSG00000289015	16.1392	0.249812	0.71406		FALSE	FALSE
	ENSG00000287576	16.1438	0.55252	0.269023		FALSE	FALSE
	ENSG00000286408	16.2129	0.251705	0.820935		FALSE	FALSE
AL391832.2	ENSG00000238005	16.2492	-0.624614	0.0434062		FALSE	FALSE
	ENSG00000287975	16.3233	-0.0511113	0.971821		FALSE	FALSE
	ENSG00000290103	16.3651	0.473171	0.329576		FALSE	FALSE
	ENSG00000289191	16.3668	0.587092	0.141852		FALSE	FALSE
	ENSG00000286001	16.3753	0.18831	0.793414		FALSE	FALSE
	ENSG00000287817	16.4303	0.0704376	0.880904		FALSE	FALSE
	ENSG00000289285	16.4646	-0.142731	0.650779		FALSE	FALSE
IL7	ENSG00000104432	16.7824	0.822887	0.0492861		TRUE	FALSE
	ENSG00000286909	16.7872	0.190514	0.59065		FALSE	FALSE
	ENSG00000286808	16.8107	-0.32462	0.376533		FALSE	FALSE
DNAH17	ENSG00000187775	16.8502	-0.865247	0.0261302		FALSE	FALSE
	ENSG00000290937	17.0333	-0.24238	0.567212		FALSE	FALSE
	ENSG00000289132	17.0657	-0.562632	0.222103		FALSE	FALSE
	ENSG00000286389	17.1202	0.860471	0.0221122		FALSE	FALSE
	ENSG00000288896	17.309	0.0248635	0.829669		FALSE	FALSE
	ENSG00000290117	17.3171	0.123716	0.861163		FALSE	FALSE
	ENSG00000289226	17.3371	0.802857	0.0734519		FALSE	FALSE
MYH7B	ENSG00000078814	17.3593	0.970441	0.0158067		FALSE	FALSE
	ENSG00000290727	17.47	-0.540508	0.0548334		FALSE	FALSE
	ENSG00000289074	17.5635	-0.812338	0.0226215		FALSE	FALSE
	ENSG00000290387	17.5701	-0.130034	0.715387		FALSE	FALSE
	ENSG00000289586	17.5742	0.0338075	0.896798		FALSE	FALSE
	ENSG00000289912	17.67	-0.0232931	0.64051		FALSE	FALSE
	ENSG00000287625	17.818	0.522891	0.201907		FALSE	FALSE
SP2-AS1	ENSG00000234494	17.8251	-0.637159	0.0266903		FALSE	FALSE
	ENSG00000287737	17.8326	-0.153506	0.646667		FALSE	FALSE
	ENSG00000289523	17.916	-0.104197	0.753457		FALSE	FALSE
LINC02021	ENSG00000249846	17.9836	0.890927	0.0110169		FALSE	FALSE
	ENSG00000287530	18.0431	-0.561297	0.0568554		FALSE	FALSE
	ENSG00000287729	18.178	0.152898	0.713539		FALSE	FALSE
	ENSG00000287377	18.3021	-0.496227	0.184985		FALSE	FALSE
GDF10	ENSG00000266524	18.3845	0.792667	0.0269569		FALSE	FALSE
	ENSG00000289318	18.3904	-0.173118	0.444758		FALSE	FALSE
	ENSG00000290376	18.4093	-0.0437263	0.511897		FALSE	FALSE
	ENSG00000289339	18.5351	-0.0511321	0.872992		FALSE	FALSE
IGLC2	ENSG00000211677	18.5735	1.03736	0.0385581		FALSE	FALSE
	ENSG00000289212	18.581	-0.121867	0.977893		FALSE	FALSE
	ENSG00000288746	18.6965	0.13922	0.774947		FALSE	FALSE
	ENSG00000289960	18.7168	-0.262048	0.521634		FALSE	FALSE
	ENSG00000289306	18.7473	-0.229276	0.532386		FALSE	FALSE
	ENSG00000290784	18.7498	-0.0390804	0.88575		FALSE	FALSE
	ENSG00000288861	18.801	0.00286309	0.237994		FALSE	FALSE
	ENSG00000290803	18.8736	0.128921	0.651863		FALSE	FALSE
	ENSG00000286366	18.9509	0.161297	0.759285		FALSE	FALSE
	ENSG00000286136	19.0127	-0.200281	0.809636		FALSE	FALSE
	ENSG00000289037	19.0873	0.160587	0.553899		FALSE	FALSE
	ENSG00000289223	19.0889	-0.0910944	0.883663		FALSE	FALSE
	ENSG00000291085	19.1326	0.220568	0.420316		FALSE	FALSE
	ENSG00000288739	19.2169	-0.102935	0.810579		FALSE	FALSE
	ENSG00000288926	19.2754	0.165291	0.769563		FALSE	FALSE
	ENSG00000290782	19.2868	-0.0336073	0.92381		FALSE	FALSE
	ENSG00000287315	19.3787	-0.358135	0.32423		FALSE	FALSE
	ENSG00000289997	19.3905	-0.223512	0.67949		FALSE	FALSE
	ENSG00000289401	19.463	-0.0918579	0.909083		FALSE	FALSE
	ENSG00000288904	19.5286	0.605102	0.101279		FALSE	FALSE
	ENSG00000291077	19.5654	0.167776	0.444474		FALSE	FALSE
	ENSG00000288839	19.6193	0.0867625	0.877585		FALSE	FALSE
	ENSG00000290084	19.705	0.215374	0.460072		FALSE	FALSE
	ENSG00000290464	19.9105	-0.0426693	0.901906		FALSE	FALSE
	ENSG00000288880	19.924	-0.0103187	0.988327		FALSE	FALSE
PLA2G7	ENSG00000146070	19.9681	1.03838	0.00866493		FALSE	FALSE
	ENSG00000286817	20.0797	-0.083451	0.724543		FALSE	FALSE
	ENSG00000287362	20.221	0.205293	0.415935		FALSE	FALSE
	ENSG00000288906	20.2563	0.142538	0.600797		FALSE	FALSE
	ENSG00000289981	20.3097	0.16572	0.478352		FALSE	FALSE
CD36	ENSG00000135218	20.4673	0.79471	0.0245468		FALSE	FALSE
	ENSG00000290099	20.5201	0.111705	0.859609		FALSE	FALSE
	ENSG00000290124	20.585	0.0195615	0.792768		FALSE	FALSE
	ENSG00000289416	20.6384	0.138905	0.624933		FALSE	FALSE
SLIT1	ENSG00000187122	20.6662	0.616889	0.042214		FALSE	FALSE
	ENSG00000288982	20.7132	0.599075	0.0838297		FALSE	FALSE
	ENSG00000286019	20.776	-0.313545	0.332729		FALSE	FALSE
	ENSG00000289393	20.9437	-0.266375	0.440074		FALSE	FALSE
	ENSG00000286416	21.0002	-0.249751	0.43809		FALSE	FALSE
	ENSG00000289558	21.1785	-0.136969	0.976111		FALSE	FALSE
	ENSG00000286787	21.2701	-0.217541	0.501688		FALSE	FALSE
	ENSG00000286039	21.2918	-0.528118	0.19839		FALSE	FALSE
	ENSG00000289574	21.4293	-0.165911	0.566612		FALSE	FALSE
	ENSG00000288573	21.5556	0.22676	0.672428		FALSE	FALSE
AC008443.5	ENSG00000250222	21.5778	0.930908	0.00723294		FALSE	FALSE
	ENSG00000288832	21.5847	0.0412192	0.878924		FALSE	FALSE
AC025884.1	ENSG00000258732	21.6206	0.833562	0.0295382		FALSE	FALSE
	ENSG00000289439	21.7186	-0.300563	0.319878		FALSE	FALSE
	ENSG00000289365	21.8316	-0.302649	0.380231		FALSE	FALSE
	ENSG00000288817	21.9453	0.337983	0.291465		FALSE	FALSE
	ENSG00000287168	21.9527	-0.233373	0.210936		FALSE	FALSE
	ENSG00000288675	21.9575	-0.0834233	0.741812		FALSE	FALSE
	ENSG00000287235	22.0799	0.419074	0.37961		FALSE	FALSE
	ENSG00000288887	22.308	0.155927	0.674072		FALSE	FALSE
	ENSG00000288826	22.3148	-0.0843663	0.756667		FALSE	FALSE
FAM20C	ENSG00000177706	22.578	0.52731	0.040387		FALSE	FALSE
PKD1L1	ENSG00000158683	22.6291	0.751623	0.0168907		FALSE	TRUE
	ENSG00000289963	23.0573	0.0460533	0.668175		FALSE	FALSE
	ENSG00000288632	23.0887	-0.284491	0.321823		FALSE	FALSE
	ENSG00000288759	23.2128	-0.177297	0.558578		FALSE	FALSE
	ENSG00000288961	23.4014	0.193437	0.66307		FALSE	FALSE
	ENSG00000286590	23.6676	-0.254352	0.528208		FALSE	FALSE
	ENSG00000288012	23.819	0.132749	0.757898		FALSE	FALSE
	ENSG00000290816	23.8938	-0.226839	0.653313		FALSE	FALSE
	ENSG00000286931	23.9131	0.183201	0.578106		FALSE	FALSE
AC007878.1	ENSG00000281195	23.9446	0.65394	0.0404783		FALSE	FALSE
FCGR3A	ENSG00000203747	24.1061	0.768648	0.0342806		FALSE	FALSE
	ENSG00000287672	24.1939	0.228237	0.461126		FALSE	FALSE
	ENSG00000291006	24.3738	-0.273205	0.608338		FALSE	FALSE
	ENSG00000291138	24.3773	-0.315534	0.243164		FALSE	FALSE
	ENSG00000289182	24.5956	0.182111	0.434308		FALSE	FALSE
	ENSG00000288538	24.6141	-0.410735	0.311642		FALSE	FALSE
	ENSG00000286831	24.641	0.373141	0.159527		FALSE	FALSE
	ENSG00000291032	24.8839	-0.168604	0.309294		FALSE	FALSE
	ENSG00000286885	25.1799	0.0689093	0.793267		FALSE	FALSE
	ENSG00000290043	25.3358	-0.281541	0.498444		FALSE	FALSE
	ENSG00000290767	25.4515	0.0465947	0.74321		FALSE	FALSE
PTENP1	ENSG00000237984	25.551	0.847016	0.010472		FALSE	FALSE
	ENSG00000287188	25.5988	-0.232024	0.533474		FALSE	FALSE
TBC1D9	ENSG00000109436	25.7013	0.703447	0.0212541		FALSE	FALSE
	ENSG00000288871	25.7359	0.147024	0.765424		FALSE	FALSE
	ENSG00000288999	25.8007	-0.205096	0.493595		FALSE	FALSE
	ENSG00000290385	25.883	0.0463077	0.915846		FALSE	FALSE
	ENSG00000291110	25.8969	-0.364769	0.374629		FALSE	FALSE
HHLA2	ENSG00000114455	26.0395	-0.83187	0.0429177		TRUE	FALSE
	ENSG00000289334	26.0537	0.141063	0.721834		FALSE	FALSE
	ENSG00000287603	26.0926	0.20407	0.550888		FALSE	FALSE
	ENSG00000286381	26.1398	0.306257	0.35511		FALSE	FALSE
	ENSG00000286535	26.3762	0.1267	0.697759		FALSE	FALSE
	ENSG00000287823	26.3842	0.0129848	0.797722		FALSE	FALSE
	ENSG00000291053	26.3898	0.24794	0.480773		FALSE	FALSE
	ENSG00000288767	26.4499	-0.139308	0.683683		FALSE	FALSE
	ENSG00000289092	26.5423	-0.180389	0.641824		FALSE	FALSE
	ENSG00000288604	26.5509	0.182004	0.563131		FALSE	FALSE
	ENSG00000290922	26.6486	0.0562858	0.379417		FALSE	FALSE
	ENSG00000290877	26.6581	0.450834	0.285328		FALSE	FALSE
	ENSG00000288833	26.7838	-0.20849	0.405323		FALSE	FALSE
	ENSG00000290569	26.9153	-0.0709	0.927594		FALSE	FALSE
	ENSG00000288820	26.9411	-0.539548	0.0856467		FALSE	FALSE
	ENSG00000290067	26.9815	0.0185797	0.879317		FALSE	FALSE
	ENSG00000288829	27.1183	-0.0322109	0.749165		FALSE	FALSE
	ENSG00000286067	27.1547	0.0156847	0.887524		FALSE	FALSE
	ENSG00000291225	27.2404	-0.18675	0.351849		FALSE	FALSE
	ENSG00000288990	27.3068	0.196679	0.749293		FALSE	FALSE
AL049840.7	ENSG00000270108	27.3818	-0.670519	0.0234308		FALSE	FALSE
GRIK5	ENSG00000105737	27.3961	-0.613909	0.0493304		FALSE	FALSE
	ENSG00000289620	27.4985	-0.116766	0.544178		FALSE	FALSE
	ENSG00000288752	27.7484	0.137354	0.7004		FALSE	FALSE
	ENSG00000290021	28.1107	-0.166049	0.554983		FALSE	FALSE
DLC1	ENSG00000164741	28.124	-0.708446	0.0383366		FALSE	FALSE
AC004982.2	ENSG00000272894	28.1384	0.574378	0.0381478		FALSE	FALSE
	ENSG00000289486	28.1619	-0.186605	0.592915		FALSE	FALSE
	ENSG00000289043	28.5241	-0.0081127	0.958726		FALSE	FALSE
	ENSG00000289562	28.5857	-0.0525853	0.713829		FALSE	FALSE
	ENSG00000288983	28.6254	0.0453632	0.849894		FALSE	FALSE
NDUFA7	ENSG00000267855	28.6803	0.638873	0.0394077		FALSE	FALSE
	ENSG00000290576	28.6849	0.430458	0.146857		FALSE	FALSE
	ENSG00000290860	28.687	0.331991	0.372544		FALSE	FALSE
	ENSG00000290146	28.741	0.120604	0.827547		FALSE	FALSE
	ENSG00000287426	29.4428	-0.0269317	0.917032		FALSE	FALSE
	ENSG00000288973	29.5574	0.315196	0.642142		FALSE	FALSE
	ENSG00000290945	29.5757	0.262083	0.409214		FALSE	FALSE
	ENSG00000288741	29.6017	-0.426953	0.144236		FALSE	FALSE
NIBAN3	ENSG00000167483	30.086	0.728316	0.0336629		FALSE	FALSE
	ENSG00000289531	30.2261	0.0338455	0.860641		FALSE	FALSE
	ENSG00000291054	30.2431	-0.0741193	0.895472		FALSE	FALSE
	ENSG00000291120	30.2511	-0.0862001	0.807466		FALSE	FALSE
	ENSG00000286786	30.3332	-0.328978	0.455025		FALSE	FALSE
	ENSG00000287808	30.3566	-0.0159314	0.937441		FALSE	FALSE
CLMP	ENSG00000166250	30.3721	-0.5628	0.040809		FALSE	FALSE
	ENSG00000288253	30.439	0.166675	0.615019		FALSE	FALSE
	ENSG00000287100	30.7379	-0.31764	0.288339		FALSE	FALSE
	ENSG00000289526	30.7927	0.307808	0.248969		FALSE	FALSE
	ENSG00000291273	30.9738	-0.0569965	0.959644		FALSE	FALSE
	ENSG00000288823	31.003	-0.132719	0.695445		FALSE	FALSE
	ENSG00000286681	31.209	0.286137	0.313481		FALSE	FALSE
IGHA1	ENSG00000211895	31.2483	2.41298	1.49697e-07		FALSE	FALSE
DPPA4	ENSG00000121570	31.7682	0.522082	0.0263921		FALSE	FALSE
	ENSG00000288988	31.817	-0.0915269	0.694291		FALSE	FALSE
	ENSG00000290976	32.0185	0.145108	0.881858		FALSE	FALSE
	ENSG00000289810	32.0359	-0.0808066	0.760623		FALSE	FALSE
	ENSG00000290924	32.299	0.0098954	0.898867		FALSE	FALSE
	ENSG00000290578	32.4311	0.144636	0.669214		FALSE	FALSE
	ENSG00000288852	32.4879	0.0486408	0.899455		FALSE	FALSE
	ENSG00000289018	32.8272	0.00617452	0.877557		FALSE	FALSE
	ENSG00000289007	33.1006	0.00174971	0.972907		FALSE	FALSE
	ENSG00000288907	33.6812	-0.288129	0.314285		FALSE	FALSE
AC008267.5	ENSG00000237310	33.9137	0.728401	0.0112272		FALSE	FALSE
	ENSG00000290474	34.5633	-0.11351	0.504416		FALSE	FALSE
	ENSG00000289042	34.7345	0.274766	0.328502		FALSE	FALSE
LINC01146	ENSG00000258867	34.736	0.358897	0.0479928		FALSE	FALSE
	ENSG00000288934	34.7643	-0.194728	0.594899		FALSE	FALSE
	ENSG00000291060	34.8388	-0.379399	0.185537		FALSE	FALSE
	ENSG00000288612	34.9918	-0.0806176	0.745306		FALSE	FALSE
	ENSG00000291144	35.1095	0.00953992	0.670744		FALSE	FALSE
	ENSG00000289137	35.355	0.328751	0.191762		FALSE	FALSE
	ENSG00000291106	35.4295	0.196808	0.26353		FALSE	FALSE
	ENSG00000289100	35.4305	0.0471355	0.868709		FALSE	FALSE
	ENSG00000290418	35.6003	0.189061	0.321939		FALSE	FALSE
LILRB4	ENSG00000186818	35.745	0.509722	0.0464812		FALSE	FALSE
	ENSG00000291300	35.8618	-0.0555634	0.840063		FALSE	FALSE
	ENSG00000290878	35.8692	-0.127056	0.190173		FALSE	FALSE
	ENSG00000288093	35.899	-0.0531338	0.77267		FALSE	FALSE
	ENSG00000290461	35.9538	-0.129656	0.744214		FALSE	FALSE
	ENSG00000289545	36.0983	0.267264	0.188429		FALSE	FALSE
	ENSG00000290121	36.1955	0.601195	0.0260415		FALSE	FALSE
	ENSG00000289972	36.4058	-0.285768	0.212121		FALSE	FALSE
	ENSG00000288044	36.7767	-0.162789	0.507741		FALSE	FALSE
PPP4R4	ENSG00000119698	37.3303	0.547372	0.0417822		FALSE	FALSE
	ENSG00000291010	37.7939	-0.248769	0.242148		FALSE	FALSE
	ENSG00000290687	37.8561	0.0693319	0.971085		FALSE	FALSE
	ENSG00000287126	37.8882	0.119315	0.575831		FALSE	FALSE
	ENSG00000286292	37.9411	0.00929409	0.942164		FALSE	FALSE
	ENSG00000291258	38.1121	0.259591	0.444289		FALSE	FALSE
AL592494.2	ENSG00000272583	38.1793	0.598207	0.0469081		FALSE	FALSE
	ENSG00000291050	38.2938	0.210062	0.914497		FALSE	FALSE
	ENSG00000287110	38.4001	0.0633584	0.511478		FALSE	FALSE
	ENSG00000289370	38.4913	0.356	0.200165		FALSE	FALSE
	ENSG00000287222	38.6059	-0.257792	0.307792		FALSE	FALSE
	ENSG00000287789	38.7207	-0.406514	0.193073		FALSE	FALSE
	ENSG00000289858	38.8342	0.175755	0.488081		FALSE	FALSE
	ENSG00000288600	38.9674	0.137615	0.323939		FALSE	FALSE
	ENSG00000290926	38.9678	-0.183632	0.42564		FALSE	FALSE
APBA1	ENSG00000107282	39.651	-0.563475	0.0287297		TRUE	FALSE
	ENSG00000291088	40.1963	-0.182007	0.514874		FALSE	FALSE
	ENSG00000289952	40.2769	0.269732	0.326009		FALSE	FALSE
SPI1	ENSG00000066336	41.1	0.534987	0.0112605		FALSE	FALSE
	ENSG00000291154	41.1556	0.112288	0.641343		FALSE	FALSE
	ENSG00000286009	41.3919	-0.0611775	0.820596		FALSE	FALSE
	ENSG00000290126	43.3091	0.26577	0.244616		FALSE	FALSE
	ENSG00000291174	43.5072	-0.0760575	0.766512		FALSE	FALSE
	ENSG00000290853	43.7004	0.119658	0.44747		FALSE	FALSE
	ENSG00000291266	45.1282	0.17939	0.703251		FALSE	FALSE
[truncated: 945 more rows]
