# Supplementary material for: Insulin enables acquisition of the IL7R+ memory phenotype in PD1+ T cells in RA tissues
Source: Cell Death Dis. 2026 May 25;17(1):506. doi: 10.1038/s41419-026-08916-6 (PMC13201554; doi:10.1038/s41419-026-08916-6)
Supplement: Supplementary file 9 — Supplementary Table ST4 [file 41419_2026_8916_MOESM9_ESM.xlsx]

## Sheet: Sheet1
Supplementary Table ST4. Differentially expressed genes in CD4+ cells in regression to blood insulin levels.
gene_name	ensembl	baseMean	log2FoldChange	pvalue	padj
BRS3	ENSG00000102239	5.16432	-12.8185	2.81582e-18	1.16637e-13
CD163	ENSG00000177575	62.8298	-4.91458	2.05894e-10	4.26426e-06
PRPH	ENSG00000135406	8.47286	1.6427	8.15235e-08	0.00112562
	ENSG00000213065	0.0706259	6.68219	5.31019e-06	0.0150422
	ENSG00000251423	0.0706259	6.68219	5.31019e-06	0.0150422
	ENSG00000286624	0.0706259	6.68219	5.31019e-06	0.0150422
OR52A5	ENSG00000171944	0.0565007	6.61564	6.59919e-06	0.0150422
	ENSG00000265927	0.0565007	6.61564	6.59919e-06	0.0150422
	ENSG00000287003	0.0565007	6.61564	6.59919e-06	0.0150422
ANGPTL1	ENSG00000116194	0.0423756	6.52982	8.7155e-06	0.0150422
CNTNAP4	ENSG00000152910	0.0423756	6.52982	8.7155e-06	0.0150422
CYP2AC1P	ENSG00000216998	0.0423756	6.52982	8.7155e-06	0.0150422
LINC01322	ENSG00000244128	0.0423756	6.52982	8.7155e-06	0.0150422
LINC01785	ENSG00000268038	0.0423756	6.52982	8.7155e-06	0.0150422
MIR5571	ENSG00000264824	0.0423756	6.52982	8.7155e-06	0.0150422
MTCYBP43	ENSG00000250624	0.0423756	6.52982	8.7155e-06	0.0150422
RN7SKP211	ENSG00000200198	0.0423756	6.52982	8.7155e-06	0.0150422
	ENSG00000228877	0.0423756	6.52982	8.7155e-06	0.0150422
	ENSG00000253576	0.0423756	6.52982	8.7155e-06	0.0150422
	ENSG00000254630	0.0423756	6.52982	8.7155e-06	0.0150422
	ENSG00000255530	0.0423756	6.52982	8.7155e-06	0.0150422
	ENSG00000259734	0.0423756	6.52982	8.7155e-06	0.0150422
	ENSG00000276308	0.0423756	6.52982	8.7155e-06	0.0150422
	ENSG00000286554	0.0423756	6.52982	8.7155e-06	0.0150422
COCH	ENSG00000100473	29.1167	0.994178	1.30445e-05	0.0216132
TINCR	ENSG00000223573	19.157	0.29859	1.99813e-05	0.0318332
ATG13	ENSG00000175224	4185.72	0.0533677	2.24646e-05	0.0344641
FADS3	ENSG00000221968	257.978	-0.164584	2.76254e-05	0.0408678
MCAM	ENSG00000076706	110.197	-0.722825	3.78216e-05	0.0540223
BOC	ENSG00000144857	1.08499	0.862778	7.73762e-05	0.106836
	ENSG00000243176	62.6507	0.143659	0.000103256	0.137969
	ENSG00000289843	5.78664	-0.694291	0.000119801	0.155075
	ENSG00000261159	17.1	0.396087	0.000126385	0.158641
	ENSG00000233558	27.8362	0.284247	0.000156976	0.186872
HRH1	ENSG00000196639	44.0598	-0.584233	0.000157899	0.186872
ABHD17C	ENSG00000136379	149.362	-0.319046	0.000165637	0.190583
HACD1	ENSG00000165996	43.2482	-0.268176	0.000186774	0.209096
H1-10	ENSG00000184897	9418.36	0.139451	0.000270489	0.283095
SUPT3H	ENSG00000196284	529.013	0.170914	0.000270571	0.283095
CPNE2	ENSG00000140848	169.722	-0.320069	0.000275019	0.283095
CD2AP-DT	ENSG00000270761	12.2846	0.262501	0.000280211	0.283095
MTND1P23	ENSG00000225972	85.1129	-0.94294	0.000308857	0.298218
SDCBP2-AS1	ENSG00000234684	285.079	0.166605	0.000309578	0.298218
KCTD15	ENSG00000153885	210.601	-0.358255	0.000320168	0.301409
GDF10	ENSG00000266524	33.1328	0.485914	0.000400417	0.364429
	ENSG00000260007	39.9884	-0.204496	0.000404706	0.364429
PPP1R26	ENSG00000196422	97.97	-0.241291	0.000442641	0.390108
ANKRD29	ENSG00000154065	3.05655	-0.742331	0.000465409	0.401628
CTNNA3	ENSG00000183230	1.46469	0.711798	0.000485067	0.41005
TARBP1	ENSG00000059588	2607.94	0.176248	0.000501411	0.413525
BRD2	ENSG00000204256	23168.3	0.0512256	0.000509144	0.413525
DDX24	ENSG00000089737	13476.3	0.0542535	0.000590464	0.456922
CPNE8	ENSG00000139117	147.959	-0.281379	0.000596699	0.456922
CDH20	ENSG00000101542	4.14924	0.600906	0.000602558	0.456922
CES2	ENSG00000172831	2040.15	0.0660393	0.0006067	0.456922
RPL32P18	ENSG00000146677	251.604	0.324328	0.000675031	0.493006
PI4KB	ENSG00000143393	4987.37	0.0401096	0.000678416	0.493006
PIPOX	ENSG00000179761	23.3026	0.256199	0.000754633	0.538938
TRIM56	ENSG00000169871	7231.72	0.100805	0.000777754	0.546036
PER1	ENSG00000179094	1845.4	0.147369	0.000896285	0.618765
PIGF	ENSG00000151665	381.386	-0.0944319	0.000922939	0.626721
LINC00892	ENSG00000233093	265.075	-0.282275	0.00094347	0.62729
NOS3	ENSG00000164867	188.837	-0.304752	0.000977112	0.62729
LINC01819	ENSG00000231826	3.3133	0.694858	0.000993472	0.62729
SLC6A13	ENSG00000010379	4.37071	0.362623	0.00100247	0.62729
RAB3IP	ENSG00000127328	607.121	-0.0624332	0.00100493	0.62729
KCNQ2	ENSG00000075043	9.81716	0.459596	0.00101464	0.62729
PRR5L	ENSG00000135362	1176.95	-0.264209	0.00104203	0.634748
ELFN1-AS1	ENSG00000236081	15.1101	-1.023	0.00109747	0.646214
DPF2	ENSG00000133884	3132.95	0.0479878	0.00111008	0.646214
TMCO4	ENSG00000162542	1327.32	0.0843231	0.00114478	0.646214
IL21-AS1	ENSG00000227145	422.149	-0.744657	0.00115717	0.646214
CENPK	ENSG00000123219	581.396	-0.27934	0.00116794	0.646214
	ENSG00000241678	3.83631	0.477342	0.00120445	0.646214
CYREN	ENSG00000122783	1250.06	-0.2346	0.00121232	0.646214
IFITM10	ENSG00000244242	1.62596	0.534884	0.00121489	0.646214
	ENSG00000288813	4.42079	0.292567	0.00121879	0.646214
	ENSG00000253824	4.76257	-0.843713	0.00122487	0.646214
SNAP25	ENSG00000132639	7.33016	0.701896	0.00123246	0.646214
HLF	ENSG00000108924	245.586	-0.286282	0.00125698	0.647467
SGCB	ENSG00000163069	489.358	-0.189328	0.00126611	0.647467
SHC2	ENSG00000129946	15.567	0.578873	0.00131783	0.659628
LRIF1	ENSG00000121931	843.556	0.0943852	0.00132174	0.659628
	ENSG00000263280	8.59578	-0.708073	0.00138546	0.663408
DNALI1	ENSG00000163879	1.62582	0.568738	0.00139837	0.663408
	ENSG00000279748	9.6923	-0.359635	0.00142416	0.663408
TSHZ3	ENSG00000121297	44.1196	-0.329571	0.00143998	0.663408
ENHO	ENSG00000168913	8.98061	-0.40437	0.00145838	0.663408
RBPMS2	ENSG00000166831	7.68584	-1.01488	0.00145969	0.663408
DLG5	ENSG00000151208	176.823	-0.343396	0.00146311	0.663408
SANBR	ENSG00000162929	124.507	-0.171105	0.00146755	0.663408
SYDE2	ENSG00000097096	83.834	0.188468	0.00147346	0.663408
FAM171B	ENSG00000144369	9.42386	-0.458883	0.00156256	0.684763
LOXL1	ENSG00000129038	46.5488	-0.206072	0.00156557	0.684763
H1-10-AS1	ENSG00000206417	535.027	0.148581	0.00157302	0.684763
UBQLNL	ENSG00000175518	25.5147	0.323621	0.00162268	0.684763
SBK1	ENSG00000188322	1328.41	0.188736	0.00162722	0.684763
NBEAL2	ENSG00000160796	6245.54	-0.124268	0.00162735	0.684763
GPATCH8	ENSG00000186566	4389.73	0.0637855	0.00165082	0.684763
SLC12A9-AS1	ENSG00000236305	17.7964	-0.24279	0.00165314	0.684763
ZNF438	ENSG00000183621	274.127	0.0955223	0.00171291	0.702497
TAF8	ENSG00000137413	2221.17	0.0794753	0.00183857	0.726495
GZMM	ENSG00000197540	1502.42	-0.142297	0.0018471	0.726495
CD2AP	ENSG00000198087	2049.72	0.0887035	0.00185417	0.726495
IFNL3P1	ENSG00000268510	35.7961	0.317146	0.00185555	0.726495
PDZD4	ENSG00000067840	199.091	-0.259895	0.00185935	0.726495
SNIP1	ENSG00000163877	1311.69	0.0499398	0.00187666	0.726495
IL1RL1	ENSG00000115602	50.9061	-0.750936	0.00193989	0.743126
JDP2-AS1	ENSG00000259319	3.75438	0.521672	0.0019555	0.743126
GPC1	ENSG00000063660	104.665	-0.277507	0.0020095	0.749575
	ENSG00000263080	9.53863	0.299022	0.00202339	0.749575
ACOT11	ENSG00000162390	23.4382	-0.366576	0.00202785	0.749575
AGAP1	ENSG00000157985	197.813	-0.427188	0.00204485	0.749575
CCDC69	ENSG00000198624	6610.14	0.108424	0.00212012	0.770349
USP31	ENSG00000103404	313.801	-0.194241	0.00218992	0.788792
STS	ENSG00000101846	219.382	-0.227261	0.0022377	0.799052
NUB1	ENSG00000013374	8609.25	0.169248	0.00227967	0.803066
	ENSG00000274528	1.86597	-0.662687	0.00231383	0.803066
GRIP1	ENSG00000155974	46.4968	0.409835	0.00231718	0.803066
CLVS1	ENSG00000177182	1.7544	0.543721	0.00235828	0.803066
	ENSG00000289196	5.27747	0.308282	0.00236444	0.803066
TRIM14	ENSG00000106785	7761.81	0.11363	0.00241523	0.803066
CD58	ENSG00000116815	287.539	-0.169664	0.00244623	0.803066
MBD5	ENSG00000204406	1112.42	0.14382	0.00245836	0.803066
FAAH	ENSG00000117480	178.073	0.248843	0.00247159	0.803066
S100A2	ENSG00000196754	13.7406	-0.513552	0.00247372	0.803066
CCDC194	ENSG00000269720	45.5576	0.272616	0.00248067	0.803066
FOXA3	ENSG00000170608	13.0543	-0.631926	0.00248159	0.803066
HENMT1	ENSG00000162639	875.376	-0.113485	0.00260838	0.837554
F12	ENSG00000131187	17.4945	-0.646095	0.00263993	0.841163
IQCG	ENSG00000114473	1996.42	-0.487714	0.00270991	0.845431
SLC26A5	ENSG00000170615	3.62331	-1.37772	0.0027155	0.845431
	ENSG00000290876	6.38903	0.423325	0.00273118	0.845431
DCP1A	ENSG00000272886	2432.3	0.0451928	0.00275082	0.845431
ATP2B4	ENSG00000058668	7246.15	-0.172599	0.00279429	0.845431
B3GLCT	ENSG00000187676	329.313	-0.102128	0.00279682	0.845431
ZNF683	ENSG00000176083	191.147	-1.01453	0.00279709	0.845431
SEC14L2	ENSG00000100003	148.327	0.211165	0.00282233	0.845431
ARHGAP17	ENSG00000140750	2800.9	0.0956054	0.00285763	0.845431
RN7SL834P	ENSG00000243650	41.1186	0.186718	0.00286686	0.845431
RUNDC3B	ENSG00000105784	7.70293	-0.531987	0.00287784	0.845431
ADARB2	ENSG00000185736	172.871	-1.17328	0.00293069	0.850838
	ENSG00000234073	6.9831	0.448561	0.00294792	0.850838
PRKD2	ENSG00000105287	5534.19	0.146139	0.00299411	0.850838
C1QTNF4	ENSG00000172247	2.11394	0.532554	0.00305234	0.850838
	ENSG00000277952	1.24159	-0.798962	0.00307141	0.850838
RAI14	ENSG00000039560	29.509	-0.391226	0.00307487	0.850838
DLK2	ENSG00000171462	36.6844	-0.271757	0.00308392	0.850838
SIGLEC10	ENSG00000142512	12.0615	-0.520828	0.00309068	0.850838
SMG6	ENSG00000070366	2801.47	0.067071	0.00309235	0.850838
GZMA	ENSG00000145649	681.39	-0.350298	0.00311945	0.850838
TRBV6-2	ENSG00000283063	410.831	0.289895	0.00313006	0.850838
PLEKHG3	ENSG00000126822	863.766	-0.220624	0.00314322	0.850838
TBC1D12	ENSG00000108239	10.5845	-0.474538	0.00316327	0.850838
C3orf20	ENSG00000131379	13.5693	0.264613	0.00329575	0.878063
UVRAG-DT	ENSG00000255507	1.86482	0.475441	0.0033508	0.878063
CHRNA2	ENSG00000120903	2.1561	0.597011	0.00335089	0.878063
ZNF837	ENSG00000152475	136.106	0.111848	0.00336055	0.878063
ABHD5	ENSG00000011198	354.761	-0.216619	0.00339362	0.878063
	ENSG00000267260	34.7606	-0.206042	0.00340325	0.878063
SIAH2-AS1	ENSG00000244265	8.70269	-0.405575	0.00341288	0.878063
LINC01684	ENSG00000237484	31.1388	0.244973	0.00346335	0.881695
NUTM2HP	ENSG00000232706	2.56769	0.445421	0.00348537	0.881695
TNNC2	ENSG00000101470	4.41946	0.401338	0.00350694	0.881695
PARM1	ENSG00000169116	6.17361	-0.633938	0.00352937	0.881695
	ENSG00000267533	13.9466	-0.28028	0.00360015	0.881695
PNOC	ENSG00000168081	2.13637	0.66971	0.00364187	0.881695
UBQLN2	ENSG00000188021	5100.1	0.0897591	0.00364334	0.881695
C11orf96	ENSG00000187479	3.80077	-0.705121	0.00365359	0.881695
	ENSG00000279443	19.9851	-0.332957	0.00366714	0.881695
FAP	ENSG00000078098	6.25579	0.625067	0.00366866	0.881695
BMP2K	ENSG00000138756	307.106	-0.115122	0.00369004	0.881695
	ENSG00000289567	5.03817	0.351001	0.003705	0.881695
ELFN2	ENSG00000166897	28.4514	0.30362	0.00380523	0.881695
PACSIN3	ENSG00000165912	54.3395	-0.402867	0.00382036	0.881695
	ENSG00000260179	3.49655	-0.487508	0.00383084	0.881695
CPNE8-AS1	ENSG00000257718	4.70109	-0.605619	0.00383639	0.881695
	ENSG00000267009	48.5648	0.243741	0.00383682	0.881695
LRRC20	ENSG00000172731	432.603	-0.278434	0.00385349	0.881695
AATK	ENSG00000181409	22.437	-0.4484	0.00387269	0.881695
ADSL	ENSG00000239900	292.746	-0.104454	0.00389044	0.881695
TUBA3C	ENSG00000198033	2.79307	-0.930498	0.0039175	0.881695
ATP12A	ENSG00000075673	25.8758	-0.7821	0.00392098	0.881695
	ENSG00000259594	0.637908	0.912617	0.00392513	0.881695
	ENSG00000269919	1.28744	-0.772521	0.00397796	0.881695
HOPX	ENSG00000171476	1681.12	-0.479693	0.00398995	0.881695
OPN3	ENSG00000054277	309.768	0.111856	0.00399554	0.881695
TRIM38	ENSG00000112343	4419.41	0.101205	0.00401794	0.881695
MTCO2P12	ENSG00000229344	104.393	-0.732228	0.00405802	0.881695
RXRA	ENSG00000186350	686.567	-0.19716	0.00406543	0.881695
BISPR	ENSG00000282851	1446.1	0.240239	0.00411977	0.881695
FUT1	ENSG00000174951	4.21854	-0.416407	0.00412287	0.881695
LINC01871	ENSG00000235576	1155.61	-0.393587	0.00413199	0.881695
MGST2	ENSG00000085871	93.7077	-0.258993	0.00413823	0.881695
MFHAS1	ENSG00000147324	2896.65	-0.0778616	0.0041585	0.881695
FBXW4	ENSG00000107829	1909.44	0.0904937	0.00421166	0.881695
LTBP1	ENSG00000049323	6.28569	-0.708442	0.00421279	0.881695
CBX3P9	ENSG00000217241	69.8167	-0.228267	0.00421772	0.881695
DHX9P1	ENSG00000228002	5.44791	-0.496089	0.00423585	0.881695
CLDN7	ENSG00000181885	11.4825	0.281406	0.00425982	0.882251
NFX1	ENSG00000086102	3560.94	0.0490633	0.00428258	0.882552
FCRL6	ENSG00000181036	109.445	-0.773331	0.00430965	0.883735
	ENSG00000234742	12.6385	-0.247947	0.0043416	0.884172
AMBRA1	ENSG00000110497	2351.8	0.072923	0.00435448	0.884172
MACO1	ENSG00000204178	1423.55	0.0746841	0.00441508	0.888713
FRMD3	ENSG00000172159	198.344	0.341543	0.00441975	0.888713
HSPA6	ENSG00000173110	24.3138	0.371475	0.00448361	0.897199
GMPPA	ENSG00000144591	1470.93	-0.0653554	0.0046063	0.901078
SEPTIN3	ENSG00000100167	44.5685	-0.294629	0.00466111	0.901078
	ENSG00000272892	4.65998	0.277274	0.00466285	0.901078
FUT7	ENSG00000180549	555.718	-0.379653	0.00466661	0.901078
TULP4	ENSG00000130338	926.328	0.122238	0.00466709	0.901078
DGLUCY	ENSG00000133943	3546.54	0.129277	0.00468312	0.901078
CYP4F22	ENSG00000171954	35.5623	-0.318171	0.00470043	0.901078
AICDA	ENSG00000111732	9.58449	-0.623818	0.00470442	0.901078
ZZEF1	ENSG00000074755	5815.48	0.0734314	0.00472512	0.901078
RAC3	ENSG00000169750	46.4877	-0.218308	0.00474039	0.901078
VIPR2	ENSG00000106018	5.04961	-0.496212	0.00474228	0.901078
POR	ENSG00000127948	1789.26	0.0566907	0.00479285	0.90294
MIR4537	ENSG00000264781	6.21194	0.437171	0.00479568	0.90294
OGFR	ENSG00000060491	6884.83	0.107378	0.00485066	0.904774
ATP10A	ENSG00000206190	3163.13	0.139446	0.00486246	0.904774
ANKRD18B	ENSG00000230453	3.14209	-0.857829	0.00487096	0.904774
	ENSG00000231305	34.1137	0.287683	0.0049235	0.910452
LRRC1	ENSG00000137269	112.435	-0.106723	0.00495768	0.911749
VPS54	ENSG00000143952	1276.49	0.104398	0.00499079	0.911749
NPC1L1	ENSG00000015520	6.08094	0.4479	0.00501647	0.911749
RELA	ENSG00000173039	6208.15	0.0647458	0.00502373	0.911749
CACNA1B	ENSG00000148408	2.60548	0.678354	0.00504057	0.911749
	ENSG00000287119	42.7752	-0.409614	0.00506306	0.911835
LINC02591	ENSG00000263590	0.944265	1.19928	0.00508729	0.912233
REPIN1	ENSG00000214022	3591.76	0.070018	0.00512996	0.912467
BCAR1	ENSG00000050820	9.45278	-0.408602	0.0051529	0.912467
WNK4	ENSG00000126562	3.69897	0.399594	0.00516747	0.912467
	ENSG00000260271	5.01633	0.41907	0.00518652	0.912467
MED31	ENSG00000108590	351.818	-0.0858958	0.00521812	0.912467
	ENSG00000232006	3.00448	-1.21081	0.00522077	0.912467
TM4SF19-AS1	ENSG00000235897	17.459	0.229919	0.00527221	0.917586
IRF2	ENSG00000168310	6207.25	0.104099	0.00531579	0.9213
PDCD6IP-DT	ENSG00000271643	24.3243	-0.206676	0.00535388	0.924035
	ENSG00000291210	5.87109	-0.72912	0.00541443	0.925028
DARS1-AS1	ENSG00000231890	138.782	-0.186254	0.00541557	0.925028
ACY3	ENSG00000132744	25.6822	0.26522	0.0054768	0.925028
OLFM5P	ENSG00000224295	13.2251	0.2992	0.00548286	0.925028
	ENSG00000286585	6.22557	-0.317594	0.00552607	0.925028
BDNF-AS	ENSG00000245573	67.9425	0.158067	0.00553148	0.925028
ZNRF1	ENSG00000186187	839.885	-0.34508	0.0055408	0.925028
ABCC4	ENSG00000125257	547.189	-0.101992	0.00556232	0.925028
PPP4R1	ENSG00000154845	1313.03	-0.119172	0.00563446	0.925028
	ENSG00000272941	443.316	0.26009	0.00565546	0.925028
FBH1	ENSG00000134452	5192.34	0.115148	0.00576285	0.925028
ARPC1A	ENSG00000241685	277.232	-0.0796341	0.00578925	0.925028
GTF2IP5	ENSG00000224316	5.97005	0.330285	0.00578966	0.925028
MIR222HG	ENSG00000270069	64.5461	-0.22365	0.00579573	0.925028
KANK2	ENSG00000197256	96.9523	-0.347578	0.00581877	0.925028
PC	ENSG00000173599	218.828	-0.134711	0.00582977	0.925028
COLGALT2	ENSG00000198756	101.605	-0.395141	0.00582983	0.925028
GARIN3	ENSG00000170613	7.09782	-0.5359	0.00585647	0.925028
SMCO4	ENSG00000166002	325.255	-0.263744	0.00589345	0.925028
ZC4H2	ENSG00000126970	465.438	0.133926	0.00592078	0.925028
EPAS1	ENSG00000116016	692.068	-0.68473	0.00594354	0.925028
TEAD4	ENSG00000197905	21.0147	-0.638445	0.00598415	0.925028
APOL3	ENSG00000128284	10737	0.177602	0.00599338	0.925028
ST8SIA4	ENSG00000113532	1058.96	-0.147664	0.00605789	0.925028
LINC02870	ENSG00000180066	52.076	-0.298508	0.0060692	0.925028
RIPK1	ENSG00000137275	3879.5	0.0547624	0.00607878	0.925028
PLEKHG6	ENSG00000008323	2.11482	0.643559	0.00609827	0.925028
CRB3	ENSG00000130545	109.748	0.181706	0.00610025	0.925028
	ENSG00000257086	18.0749	-0.232583	0.00610357	0.925028
	ENSG00000289971	27.1386	-0.399767	0.0061052	0.925028
BICRA	ENSG00000063169	1705.21	0.117888	0.00615819	0.925028
MICA	ENSG00000204520	865.671	0.129771	0.00616474	0.925028
PSKH1	ENSG00000159792	1251.95	0.0528948	0.00616563	0.925028
SLC25A25	ENSG00000148339	1177.09	-0.0554832	0.00619897	0.925028
HES6	ENSG00000144485	73.3734	-0.198822	0.00620102	0.925028
MICALL1	ENSG00000100139	1509.9	0.0651759	0.00621632	0.925028
APLN	ENSG00000171388	4.29395	-0.775894	0.00622027	0.925028
RPAP3-DT	ENSG00000257433	69.3883	0.186376	0.00624738	0.925028
CDR2L	ENSG00000109089	15.7743	-0.422783	0.00625115	0.925028
	ENSG00000278330	1.61559	-0.897572	0.00626132	0.925028
ATP2C2	ENSG00000064270	1.03901	0.727425	0.00627523	0.925028
ACTG1P20	ENSG00000241547	17.5138	-0.200264	0.00631829	0.926941
KDM5A	ENSG00000073614	4181.59	0.0570873	0.00633297	0.926941
N4BP3	ENSG00000145911	220.683	-0.214125	0.0063785	0.928461
MNS1	ENSG00000138587	3.51135	-0.707808	0.00642653	0.928461
MCL1	ENSG00000143384	25856.6	0.0909141	0.00651547	0.928461
RAB39A	ENSG00000179331	7.57034	-0.519086	0.00652159	0.928461
ZNF687	ENSG00000143373	2161.24	0.0516917	0.00653498	0.928461
SAMD10	ENSG00000130590	910.415	-0.235992	0.0065401	0.928461
CORO1A-AS1	ENSG00000261416	352.984	0.149338	0.00657756	0.928461
SLC25A13	ENSG00000004864	284.112	-0.130534	0.00659204	0.928461
C12orf75	ENSG00000235162	865.451	-0.312626	0.00662713	0.928461
AP3S1	ENSG00000177879	1068.18	-0.0784603	0.0066435	0.928461
AUTS2	ENSG00000158321	719.674	-0.224985	0.00666751	0.928461
SFMBT2	ENSG00000198879	1589.82	0.105905	0.00670389	0.928461
GABRR2	ENSG00000111886	36.0361	0.268362	0.00670931	0.928461
	ENSG00000287109	0.977392	0.651149	0.00673917	0.928461
TXNDC9	ENSG00000115514	720.454	-0.0927643	0.00675167	0.928461
	ENSG00000290437	1.40728	-0.99036	0.00676276	0.928461
SLC25A53P1	ENSG00000230312	3.45348	0.346189	0.00686416	0.928461
ADAM8	ENSG00000151651	3969.53	-0.15788	0.00687081	0.928461
STAM	ENSG00000136738	1064.23	-0.0811732	0.00687644	0.928461
FAM171A2	ENSG00000161682	14.2933	0.270464	0.00699968	0.928461
RHBDD2	ENSG00000005486	1640.92	0.0744608	0.00704889	0.928461
C2CD4D-AS1	ENSG00000234614	417.313	-0.288385	0.00714446	0.928461
KIF9-AS1	ENSG00000227398	44.238	0.120637	0.00719442	0.928461
LRRC27	ENSG00000148814	165.379	0.171246	0.0072293	0.928461
RNF32-DT	ENSG00000182648	82.5971	-0.15737	0.00723695	0.928461
GAPDHP43	ENSG00000250130	2.80767	0.338865	0.00724917	0.928461
MARCHF3	ENSG00000173926	314.676	0.236005	0.0072538	0.928461
WHAMMP2	ENSG00000248334	5.9645	0.421912	0.00728236	0.928461
DPP4-DT	ENSG00000230918	70.9131	-0.215802	0.00728833	0.928461
MBOAT2	ENSG00000143797	79.011	-0.221017	0.00731521	0.928461
SPECC1L	ENSG00000100014	1017.31	0.043428	0.00731912	0.928461
CACYBPP2	ENSG00000177855	27.4679	-0.267111	0.00732265	0.928461
TNK2	ENSG00000061938	8617.07	0.122375	0.00732994	0.928461
TNXB	ENSG00000168477	121.495	0.244115	0.00735582	0.928461
	ENSG00000251131	81.3769	0.23792	0.00737937	0.928461
NRL	ENSG00000129535	135.097	0.114549	0.00738614	0.928461
DDX58	ENSG00000107201	277.295	0.194062	0.00744874	0.928461
HOXB3	ENSG00000120093	173.606	0.212001	0.00745301	0.928461
NAA60	ENSG00000122390	2109.58	0.0473214	0.00746633	0.928461
ADAM19	ENSG00000135074	3530.99	-0.24953	0.0075235	0.928461
CYFIP1	ENSG00000273749	712.18	-0.207008	0.00753089	0.928461
USP42	ENSG00000106346	1449.29	0.0755303	0.00754507	0.928461
POGLUT2	ENSG00000134901	96.1084	-0.33576	0.00754963	0.928461
MYCBPAP	ENSG00000136449	65.658	0.21215	0.00760594	0.928461
PHLDA2	ENSG00000181649	75.7023	-0.40806	0.0076262	0.928461
RBM38	ENSG00000132819	6573.73	0.0843879	0.0076974	0.928461
CYP11A1	ENSG00000140459	0.915685	0.919908	0.00771365	0.928461
ZNF26	ENSG00000198393	687.887	0.0657267	0.00774555	0.928461
	ENSG00000276791	67.7465	0.236138	0.00781111	0.928461
KHNYN	ENSG00000100441	8605.89	0.0680919	0.00781426	0.928461
VSIG4	ENSG00000155659	23.4323	-1.9794	0.00786258	0.928461
LYSMD2	ENSG00000140280	1309.84	0.100008	0.00789333	0.928461
CCR4	ENSG00000183813	5569.35	-0.148812	0.00792692	0.928461
STT3A	ENSG00000134910	3915.61	-0.110358	0.00793227	0.928461
HMGB1P6	ENSG00000259781	218.166	-0.215257	0.00794696	0.928461
APOC1	ENSG00000130208	11.4296	-0.997926	0.00799862	0.928461
ZDHHC3	ENSG00000163812	1874.88	-0.0458436	0.00801775	0.928461
BFSP1	ENSG00000125864	22.7129	-0.334453	0.00801964	0.928461
GOLGA2	ENSG00000167110	2196.04	0.0489273	0.00802386	0.928461
SHBG	ENSG00000129214	0.905153	0.519009	0.00804126	0.928461
C11orf80	ENSG00000173715	191.981	-0.116644	0.00804359	0.928461
PTGER4	ENSG00000171522	2264.95	-0.116033	0.0080515	0.928461
SERAC1	ENSG00000122335	213.2	0.0842209	0.00807017	0.928461
RAD9A	ENSG00000172613	1608.72	0.0619284	0.00808837	0.928461
ZNF646	ENSG00000167395	2179.6	0.0490779	0.00811683	0.928461
ADAM15	ENSG00000143537	1328.7	-0.177882	0.00815232	0.928461
TLX2	ENSG00000115297	5.94778	-0.412047	0.00817592	0.928461
ZNF629	ENSG00000102870	385.63	0.141132	0.00820972	0.928461
C7orf31	ENSG00000153790	325.611	0.107554	0.00822427	0.928461
RABGAP1	ENSG00000011454	1830.93	0.0910245	0.00826205	0.928461
HERPUD2	ENSG00000122557	3034.07	0.102993	0.00829366	0.928461
PRKAG2	ENSG00000106617	1897.45	0.0961016	0.008358	0.928461
IFT22	ENSG00000128581	152.83	-0.213064	0.00837114	0.928461
	ENSG00000287766	2.06777	0.451184	0.00839342	0.928461
HSBP1	ENSG00000230989	472.883	-0.076377	0.00839904	0.928461
TNFSF13B	ENSG00000102524	1362.5	0.291623	0.0084057	0.928461
AP1S2	ENSG00000182287	715.202	-0.10303	0.00842512	0.928461
AP5B1	ENSG00000254470	1965.33	0.0598218	0.00842895	0.928461
	ENSG00000272463	118.473	0.200619	0.00845832	0.928461
LHX1	ENSG00000273706	3.08036	-0.651913	0.0084872	0.928461
TIGD4	ENSG00000169989	6.91658	-0.300194	0.00853549	0.928461
TTC9C	ENSG00000162222	989.372	0.0419354	0.00855778	0.928461
GRK5	ENSG00000198873	1715.28	0.0910346	0.00858489	0.928461
HCG4	ENSG00000176998	60.7204	0.290222	0.00860302	0.928461
ZNF609	ENSG00000180357	3228.28	0.0885159	0.00871627	0.928461
PTX3	ENSG00000163661	6.40674	0.336118	0.00873743	0.928461
LRSAM1	ENSG00000148356	1000.93	0.0519294	0.00879225	0.928461
CTBP1-DT	ENSG00000196810	1261.22	0.0631581	0.00880271	0.928461
NT5DC2	ENSG00000168268	939.762	-0.466541	0.00881867	0.928461
PTGDR	ENSG00000168229	33.6072	-0.396973	0.00885153	0.928461
BAZ2A	ENSG00000076108	10536	0.0999332	0.00890127	0.928461
	ENSG00000287077	3.0533	0.382261	0.00894316	0.928461
NETO2	ENSG00000171208	503.28	-0.306315	0.00895655	0.928461
TYRO3	ENSG00000092445	46.0208	-0.473513	0.00897101	0.928461
SAP30	ENSG00000164105	439.32	-0.317613	0.00901058	0.928461
TFR2	ENSG00000106327	254.664	-0.203784	0.00901563	0.928461
OAZ3	ENSG00000143450	26.7394	-0.272666	0.00902455	0.928461
TRIM5	ENSG00000132256	1445.63	0.145151	0.00907853	0.928461
	ENSG00000258824	40.5796	0.19975	0.00908223	0.928461
SLC35G5	ENSG00000177710	2.71398	0.346379	0.00910376	0.928461
ZSCAN32	ENSG00000140987	1140.4	0.0762279	0.00914409	0.928461
	ENSG00000287043	6.14879	-0.967136	0.00918162	0.928461
KANSL3	ENSG00000114982	3785.89	0.0386919	0.00918674	0.928461
PIK3R6	ENSG00000276231	27.1399	-0.372956	0.00920099	0.928461
COLGALT1	ENSG00000130309	3481.19	-0.0810069	0.00923118	0.928461
PJA1	ENSG00000181191	1398.38	0.0957256	0.00926426	0.928461
IGSF3	ENSG00000143061	119.832	-0.419417	0.00928013	0.928461
	ENSG00000259436	199.296	0.271347	0.00929143	0.928461
C6orf62	ENSG00000112308	11437.2	0.0641335	0.00933009	0.928461
WIPF1	ENSG00000115935	23613.6	0.0570205	0.00937474	0.928461
BEND4	ENSG00000188848	8.47914	-0.394376	0.00938696	0.928461
WWC1	ENSG00000113645	61.894	-0.24695	0.00945367	0.928461
SHFL	ENSG00000130813	6800.67	0.139223	0.00946282	0.928461
COX20	ENSG00000203667	1200.87	-0.0608431	0.00947445	0.928461
ZNFX1	ENSG00000124201	12438.2	0.117391	0.00950276	0.928461
FHOD1	ENSG00000135723	2692.44	-0.168215	0.00955116	0.928461
	ENSG00000272008	13.7786	-0.210084	0.00955626	0.928461
HINFP	ENSG00000172273	1356.92	0.0721323	0.00957659	0.928461
LINC02863	ENSG00000238160	5.63815	0.325391	0.00959626	0.928461
	ENSG00000275734	13.8235	-0.291159	0.00960302	0.928461
P2RX2	ENSG00000187848	5.86242	0.564159	0.00960841	0.928461
C6orf226	ENSG00000221821	214.568	0.121364	0.00961655	0.928461
USP25	ENSG00000155313	3004.62	0.072281	0.00965299	0.928461
JTB	ENSG00000143543	638.137	-0.0836495	0.00965576	0.928461
IL5RA	ENSG00000091181	44.3504	-0.633641	0.00966451	0.928461
CGN	ENSG00000143375	59.5372	-0.146093	0.00969637	0.928461
CIR1	ENSG00000138433	1954.3	0.116183	0.00971599	0.928461
CCT8P1	ENSG00000226015	17.3332	-0.287093	0.00986544	0.928461
ITPRIPL1	ENSG00000198885	1072.14	-0.311724	0.00988463	0.928461
	ENSG00000275409	1.84963	0.453873	0.00989199	0.928461
NCKAP1	ENSG00000061676	210.49	-0.2159	0.0098929	0.928461
RARA	ENSG00000131759	3512.14	0.102874	0.00991361	0.928461
	ENSG00000279673	80.2127	0.139535	0.00993998	0.928461
BAHD1	ENSG00000140320	3050.21	0.046324	0.00999874	0.928461
	ENSG00000293293	9.20871	-0.516005	0.0100004	0.928461
	ENSG00000289141	7.53244	0.272245	0.0100178	0.928461
IGHV3-32	ENSG00000254289	1.68987	-0.633501	0.0100327	0.928461
SLC37A1	ENSG00000160190	1643.57	0.127377	0.0100497	0.928461
CYP46A1	ENSG00000036530	3.32188	-0.47739	0.0100541	0.928461
ZBTB7A	ENSG00000178951	4379.5	0.0542513	0.010126	0.928461
	ENSG00000277440	1.33773	0.459465	0.0101828	0.928461
CHD8	ENSG00000100888	5412.78	0.0449041	0.0101937	0.928461
	ENSG00000290594	1.30783	0.643285	0.010234	0.928461
BTN3A2	ENSG00000186470	15003.2	0.177494	0.0102371	0.928461
ELFN1	ENSG00000225968	6.81876	-0.434419	0.0102486	0.928461
TOR2A	ENSG00000160404	725.41	-0.142735	0.0102861	0.928461
USP19	ENSG00000172046	4423.89	0.0534912	0.010293	0.928461
SETDB1	ENSG00000143379	2183.04	0.0643861	0.0103109	0.928461
LMO7-AS1	ENSG00000261105	2.17657	0.640571	0.0103228	0.928461
TAPBPL	ENSG00000139192	2421.34	0.13324	0.0103343	0.928461
PPP1R2B	ENSG00000231989	16.8867	0.154481	0.010337	0.928461
KDM2A	ENSG00000173120	12999.9	0.0788843	0.0103849	0.928461
ANKFY1	ENSG00000185722	4216.63	0.0932617	0.0104023	0.928461
C1S	ENSG00000182326	23.9337	0.173322	0.0104491	0.928461
TPMT	ENSG00000137364	592.329	-0.0985552	0.010487	0.928461
	ENSG00000249839	4.45869	0.38137	0.010508	0.928461
MRPL48	ENSG00000175581	1053.08	-0.114578	0.0105366	0.928461
NECTIN1	ENSG00000110400	197.558	-0.124907	0.0105602	0.928461
RGS9	ENSG00000108370	83.9435	-0.347773	0.0105673	0.928461
COMTD1	ENSG00000165644	501.627	-0.234267	0.0105698	0.928461
PRELID1P6	ENSG00000228305	23.546	-0.272989	0.0106366	0.928461
ST20	ENSG00000180953	13.5728	-0.267152	0.0106552	0.928461
TP53I11	ENSG00000175274	920.366	-0.26572	0.0106664	0.928461
EEF1E1	ENSG00000124802	121.406	-0.229406	0.0107202	0.928461
MYCBP2	ENSG00000005810	9793.49	0.104347	0.0107474	0.928461
	ENSG00000287445	5.22005	-0.395904	0.0107554	0.928461
TMEM273	ENSG00000204161	1395.9	-0.376491	0.0107686	0.928461
SOX13	ENSG00000143842	151.32	-0.260268	0.0107892	0.928461
GNAZ	ENSG00000128266	43.6937	-0.294423	0.0108363	0.928461
	ENSG00000237214	59.0067	-0.151629	0.010899	0.928461
SLC7A6OS	ENSG00000103061	1926.17	0.0700502	0.0110226	0.928461
	ENSG00000235271	7.28096	0.371895	0.0110258	0.928461
NIPAL4	ENSG00000172548	71.0863	-0.635474	0.011078	0.928461
CDC42EP3	ENSG00000163171	1970.37	-0.0883496	0.0110809	0.928461
GATAD2B	ENSG00000143614	2882.09	0.0636402	0.0111596	0.928461
SEC11C	ENSG00000166562	2364.25	-0.142926	0.0111653	0.928461
	ENSG00000289958	2.11464	-0.624089	0.0112203	0.928461
MVP-DT	ENSG00000238045	263.293	0.13041	0.0112302	0.928461
IL18R1	ENSG00000115604	1168.71	-0.232728	0.0112363	0.928461
IL17RC	ENSG00000163702	7.35687	0.195416	0.0112418	0.928461
CCDC28A-AS1	ENSG00000279968	15.6061	-0.258182	0.0112637	0.928461
SLC4A4	ENSG00000080493	30.59	-0.402005	0.0113361	0.928461
IKBKB-DT	ENSG00000253408	0.900609	-0.790144	0.0113539	0.928461
PABIR3	ENSG00000156500	369.26	0.0816563	0.0113936	0.928461
ARID5A	ENSG00000196843	8283.94	-0.156215	0.0114251	0.928461
UBR2	ENSG00000024048	3676.19	0.0813012	0.0114396	0.928461
MOV10	ENSG00000155363	6719.23	0.128448	0.0114555	0.928461
TWIST1	ENSG00000122691	26.8991	-0.5034	0.0114566	0.928461
MUC16	ENSG00000181143	2.89937	-0.6973	0.0114752	0.928461
LINC02908	ENSG00000180539	66.6249	-0.291385	0.0114891	0.928461
	ENSG00000286132	4.94006	-0.550826	0.0115061	0.928461
GPR15	ENSG00000154165	2288	0.387342	0.0115102	0.928461
SOCAR	ENSG00000240350	196.283	-0.521952	0.0115224	0.928461
VAV2	ENSG00000160293	397.296	-0.271439	0.0115511	0.928461
ATPSCKMT	ENSG00000150756	331.392	-0.157011	0.0115906	0.928461
LINC01814	ENSG00000236008	25.7099	-0.441476	0.011614	0.928461
	ENSG00000274825	1.64552	-0.556291	0.011617	0.928461
SFR1	ENSG00000156384	327.501	-0.0886411	0.0117055	0.928461
SCN11A	ENSG00000168356	18.0385	0.207239	0.0117117	0.928461
ZFYVE19	ENSG00000166140	1300.51	0.0502525	0.0117122	0.928461
GTPBP1	ENSG00000100226	5895.83	0.107646	0.0117485	0.928461
CARS2	ENSG00000134905	2209.34	-0.0517618	0.0118109	0.928461
TAF3	ENSG00000165632	1577.96	0.0413489	0.0118191	0.928461
DHTKD1	ENSG00000181192	844.03	0.0520816	0.0118366	0.928461
TRANK1	ENSG00000168016	11139	0.182737	0.011914	0.928461
RWDD3-DT	ENSG00000226026	4.55883	0.31175	0.0119476	0.928461
DSP	ENSG00000096696	3.94588	-0.86351	0.0119483	0.928461
	ENSG00000234156	18.9589	-0.522395	0.011975	0.928461
SP100	ENSG00000067066	14348.5	0.138784	0.0119991	0.928461
LINC03016	ENSG00000230825	15.0931	0.22526	0.0120225	0.928461
MR1	ENSG00000153029	2218.23	0.0903873	0.0120332	0.928461
TMEM98	ENSG00000006042	2.18918	-0.810396	0.0120619	0.928461
OSTC	ENSG00000198856	1401.35	-0.0809374	0.0120728	0.928461
GLIPR1-AS1	ENSG00000257497	86.6035	0.208034	0.0120821	0.928461
SLC24A1	ENSG00000074621	265.756	0.100356	0.0120887	0.928461
ZEB1	ENSG00000148516	1797.97	0.0819738	0.0121354	0.928461
IST1	ENSG00000182149	6591.2	0.0528505	0.012141	0.928461
LARP1B	ENSG00000138709	533.346	-0.107122	0.0121564	0.928461
SDCCAG8	ENSG00000054282	532.231	0.0630125	0.0121778	0.928461
IGF2BP3	ENSG00000136231	9.03064	0.311473	0.0122498	0.928461
GAB2	ENSG00000033327	278.772	-0.214738	0.012254	0.928461
	ENSG00000279073	4.21123	-0.615079	0.0122599	0.928461
	ENSG00000233427	6.88084	0.309726	0.0122692	0.928461
MAK	ENSG00000111837	9.46789	-0.603869	0.0122736	0.928461
	ENSG00000287437	2.46217	-0.482548	0.0122877	0.928461
	ENSG00000269425	2.29529	-0.622794	0.0123678	0.928461
ZNF807P	ENSG00000248830	0.897925	0.516869	0.0123721	0.928461
IL31	ENSG00000204671	6.00432	-0.807538	0.0123925	0.928461
PRKCB	ENSG00000166501	5917.92	-0.108343	0.0123932	0.928461
NKX3-1	ENSG00000167034	65.8778	0.177022	0.0123969	0.928461
ODAD2	ENSG00000169126	2.34342	0.414245	0.0124103	0.928461
	ENSG00000259005	3.48776	0.42952	0.0124835	0.928461
RIN3	ENSG00000100599	4339.02	0.153641	0.0125096	0.928461
SPINT1	ENSG00000166145	195.813	-0.158594	0.0126146	0.928461
VSIG10	ENSG00000176834	78.7316	-0.18902	0.0126179	0.928461
FHDC1	ENSG00000137460	15.256	0.194955	0.012625	0.928461
PLAAT4	ENSG00000133321	4675.55	0.194142	0.0126268	0.928461
TMEM128	ENSG00000132406	691.822	0.0486363	0.0126484	0.928461
ZBTB24	ENSG00000112365	2086.61	0.0727352	0.0126864	0.928461
PIWIL2	ENSG00000197181	31.5262	0.218644	0.012688	0.928461
	ENSG00000249806	208.167	0.20109	0.0126982	0.928461
BMPER	ENSG00000164619	1.29147	0.510128	0.0127059	0.928461
CCDC15-DT	ENSG00000285825	29.0102	-0.24957	0.0127287	0.928461
LSM5	ENSG00000106355	953.793	-0.143792	0.012772	0.928461
ADNP-AS1	ENSG00000259456	37.7497	-0.123701	0.0127801	0.928461
PLAC8	ENSG00000145287	2034.86	0.181126	0.0128186	0.928461
PARK7P1	ENSG00000257243	1.87837	-0.605842	0.01288	0.928461
AIG1	ENSG00000146416	270.206	-0.113976	0.0128874	0.928461
SPECC1	ENSG00000128487	201.235	-0.211007	0.0129289	0.928461
RIN1	ENSG00000174791	109.059	0.189089	0.0129451	0.928461
MIR646HG	ENSG00000228340	33.4807	-0.241144	0.0129511	0.928461
QKI	ENSG00000112531	2564.38	0.0730185	0.0129763	0.928461
TNK2-AS1	ENSG00000224614	154.495	0.209236	0.0129923	0.928461
PAGR1	ENSG00000280789	499.56	-0.0812018	0.0130486	0.928461
ST8SIA5	ENSG00000101638	1.34413	0.541795	0.0130652	0.928461
	ENSG00000258646	1.78348	-0.591497	0.0130692	0.928461
	ENSG00000251652	1.41021	-0.632936	0.013088	0.928461
PRKAR1B-AS1	ENSG00000237181	285.213	-0.159458	0.0131008	0.928461
ELOVL5	ENSG00000012660	4794.22	-0.0432575	0.0131701	0.928461
RNASE1	ENSG00000129538	59.5022	-2.56681	0.0131724	0.928461
NUP85	ENSG00000125450	2789.1	-0.0933372	0.0131804	0.928461
CALCOCO2	ENSG00000136436	4296.43	0.0947374	0.0131876	0.928461
CDCA7	ENSG00000144354	1304.09	-0.338156	0.0131876	0.928461
LYPLA1	ENSG00000120992	1358.5	-0.133754	0.0132093	0.928461
ZNF619	ENSG00000177873	375.411	0.0774093	0.0132652	0.928461
CHCHD2P9	ENSG00000186940	18.1515	-0.265331	0.0132661	0.928461
SLC47A1	ENSG00000142494	18.4156	-0.656869	0.0132674	0.928461
RMDN2	ENSG00000115841	78.3438	0.13219	0.0132938	0.928461
EEPD1	ENSG00000122547	122.269	-0.187874	0.0133267	0.928461
PPP1R14A	ENSG00000167641	2.60033	-0.685005	0.0133572	0.928461
PARP11	ENSG00000111224	1740.07	0.142831	0.0133575	0.928461
	ENSG00000291078	119.167	0.0835998	0.0133704	0.928461
CDK11B	ENSG00000248333	2844.15	0.045449	0.0133717	0.928461
IL15	ENSG00000164136	183.536	0.148757	0.0134562	0.928461
BCLAF1P2	ENSG00000279800	28.0198	-0.128059	0.0134719	0.928461
	ENSG00000278002	3.74874	-0.423849	0.0134776	0.928461
	ENSG00000230289	9.41561	0.29857	0.013498	0.928461
RNF185	ENSG00000138942	1954.99	0.0372228	0.0135104	0.928461
PHC2	ENSG00000134686	2153.71	0.056088	0.0135122	0.928461
TLR8-AS1	ENSG00000233338	0.796938	0.763542	0.0135186	0.928461
VDAC1P6	ENSG00000231341	8.9792	-0.408594	0.0135303	0.928461
IER2	ENSG00000160888	5400.53	0.0583052	0.0135563	0.928461
SLU7	ENSG00000164609	3084.64	0.069204	0.0135728	0.928461
NFATC1	ENSG00000131196	2878.58	0.103056	0.0135786	0.928461
HEATR3	ENSG00000155393	807.554	-0.0921135	0.0136614	0.928461
FLT1	ENSG00000102755	47.6147	-0.323749	0.013668	0.928461
NOD1	ENSG00000106100	1278.63	0.0884419	0.0136831	0.928461
CCR10	ENSG00000184451	18.6137	-0.274473	0.0137191	0.928461
CSRNP2	ENSG00000110925	1094.13	0.0481212	0.0137292	0.928461
PWWP3A	ENSG00000160953	1579.45	-0.0810864	0.013731	0.928461
NDFIP2	ENSG00000102471	1129.17	-0.333097	0.0137861	0.928461
CRYBG1	ENSG00000112297	4064.78	0.0890367	0.013819	0.928461
RGPD6	ENSG00000183054	6.20651	0.255515	0.0138505	0.928461
	ENSG00000289214	4.11282	0.294147	0.0138992	0.928461
TDRG1	ENSG00000204091	0.954223	0.546794	0.0139481	0.928461
NR1D1	ENSG00000126368	558.585	0.148885	0.0139954	0.928461
NUDT8	ENSG00000167799	178.292	-0.330022	0.014004	0.928461
	ENSG00000286722	5.59577	-0.507457	0.0140072	0.928461
ITGB3BP	ENSG00000142856	356.579	-0.172726	0.0140074	0.928461
	ENSG00000289582	291.361	0.278287	0.0140293	0.928461
ZSCAN29	ENSG00000140265	1271.86	0.0647129	0.0142377	0.928461
SPAG1	ENSG00000104450	160.251	-0.282767	0.0142425	0.928461
TRAV26-2	ENSG00000211812	170.173	0.20242	0.0142431	0.928461
SLC35B4	ENSG00000205060	734.974	-0.0977389	0.0143163	0.928461
GON4L	ENSG00000116580	3109.55	0.0584885	0.0143242	0.928461
	ENSG00000259782	1.32918	0.570425	0.0143382	0.928461
SLC5A5	ENSG00000105641	76.0805	0.140632	0.0143405	0.928461
SNORD6	ENSG00000202314	6.07349	-0.329946	0.0143474	0.928461
TRIM59	ENSG00000213186	469.256	-0.0797609	0.0143845	0.928461
CLSTN1	ENSG00000171603	9901.41	0.102744	0.0143893	0.928461
SLC25A24	ENSG00000085491	871.499	-0.147301	0.0143977	0.928461
LINC02725	ENSG00000273415	2.7761	-0.722829	0.0144115	0.928461
TNFSF13	ENSG00000161955	13.708	0.285023	0.0144169	0.928461
MAPRE2	ENSG00000166974	3307.41	0.0860279	0.0144527	0.928461
YEATS4	ENSG00000127337	688.021	-0.128852	0.0144786	0.928461
FRMD4B	ENSG00000114541	1134.57	-0.242172	0.0145109	0.928461
TRBV5-7	ENSG00000211731	3.02363	0.368241	0.0145193	0.928461
PERP	ENSG00000112378	317.02	-0.231149	0.0146074	0.928461
FAM221A	ENSG00000188732	150.846	0.066529	0.0146154	0.928461
LDLRAD3	ENSG00000179241	8.24461	-0.433785	0.0146928	0.928461
CEND1	ENSG00000184524	55.0243	-0.430927	0.0147335	0.928461
NIPAL2	ENSG00000104361	103.608	-0.174703	0.0147416	0.928461
VTRNA1-3	ENSG00000202515	9.32316	-0.396832	0.0147655	0.928461
ZFAND3	ENSG00000156639	2292.07	0.0427302	0.014772	0.928461
C1orf21	ENSG00000116667	256.894	-0.411126	0.014795	0.928461
IRF1-AS1	ENSG00000197536	1269.12	0.174839	0.0147996	0.928461
CEP78	ENSG00000148019	1252.02	-0.104596	0.0148082	0.928461
NTHL1	ENSG00000065057	453.903	-0.147328	0.0148121	0.928461
RLN3	ENSG00000171136	4.27016	0.563148	0.0148209	0.928461
MACIR	ENSG00000181751	265.53	-0.199464	0.0148309	0.928461
	ENSG00000233775	1.02402	0.540011	0.0148353	0.928461
HSPD1P10	ENSG00000216990	1.97222	0.518079	0.0148465	0.928461
	ENSG00000276945	1.31105	0.555618	0.0148835	0.928461
HOXB2	ENSG00000173917	992.372	0.213859	0.0149095	0.928461
PABPN1P2	ENSG00000255875	1.48402	-0.859156	0.0149518	0.928461
PRDM5	ENSG00000138738	17.2314	-0.406102	0.0149557	0.928461
SLF1	ENSG00000133302	458.687	-0.122873	0.0149916	0.928461
CACNA1E	ENSG00000198216	1.06646	-0.832995	0.0149964	0.928461
FN1	ENSG00000115414	10.8331	-0.741369	0.01501	0.928461
GLB1L2	ENSG00000149328	256.997	-0.297007	0.0150766	0.928461
DUSP3	ENSG00000108861	468.197	-0.0591966	0.01508	0.928461
CHDH	ENSG00000016391	69.6538	-0.263596	0.015128	0.928461
IMPA2	ENSG00000141401	255.282	-0.219596	0.0151692	0.928461
TBX19	ENSG00000143178	153.902	0.135646	0.0151848	0.928461
SCAMP1-AS1	ENSG00000245556	608.621	0.131493	0.0152018	0.928461
ECSCR	ENSG00000249751	1.87543	-0.584009	0.0152153	0.928461
HCG4B	ENSG00000227262	14.6693	0.243652	0.015216	0.928461
OGFRL1	ENSG00000119900	374.753	-0.134982	0.0152262	0.928461
C17orf58	ENSG00000186665	328.712	-0.421386	0.0152612	0.928461
HMGN2P3	ENSG00000230330	102.664	-0.186081	0.015311	0.928461
SGMS1-AS1	ENSG00000226200	123.331	0.119085	0.0153574	0.928461
IK	ENSG00000113141	6899.06	0.0524225	0.0154023	0.928461
	ENSG00000287960	2.54122	0.35653	0.0154149	0.928461
GJD4	ENSG00000177291	0.90293	-0.643106	0.0154312	0.928461
SKAP2	ENSG00000005020	438.857	-0.1785	0.015439	0.928461
SBF2-AS1	ENSG00000246273	182.248	-0.230652	0.015488	0.928461
FAM131B	ENSG00000159784	51.7723	-0.25113	0.0155071	0.928461
CD226	ENSG00000150637	3124.04	-0.17131	0.0155507	0.928461
MYH7	ENSG00000092054	13.3549	-0.577446	0.015567	0.928461
	ENSG00000275234	43.7434	0.182016	0.0156472	0.928461
RCAN2	ENSG00000172348	119.301	-0.628428	0.0156639	0.928461
TRIM22	ENSG00000132274	31007.1	0.19085	0.0156804	0.928461
ANKS1A	ENSG00000064999	901.751	0.039037	0.0156855	0.928461
TPBGL	ENSG00000261594	8.74271	-0.354157	0.0156944	0.928461
SMO	ENSG00000128602	2.86642	-0.469823	0.0157529	0.928461
TNIK	ENSG00000154310	3381.86	0.11865	0.0157642	0.928461
	ENSG00000289359	22.8471	-0.331065	0.015813	0.928461
ARSJ	ENSG00000180801	3.40813	-0.435299	0.0158266	0.928461
ZBP1	ENSG00000124256	2130.79	0.273226	0.0158308	0.928461
GRAMD1C	ENSG00000178075	58.0421	0.226704	0.0158439	0.928461
SAR1B	ENSG00000152700	1431.95	-0.0765758	0.0158804	0.928461
ELF1	ENSG00000120690	8812.19	0.106617	0.0158885	0.928461
	ENSG00000233778	0.550387	0.638635	0.0159065	0.928461
NFIX	ENSG00000008441	576.811	0.235105	0.0159117	0.928461
GJA3	ENSG00000121743	9.45507	-0.315202	0.0159178	0.928461
KDM3B	ENSG00000120733	4925.65	0.058792	0.0159373	0.928461
ACYP1	ENSG00000119640	424.404	-0.143462	0.0159517	0.928461
CLCN6	ENSG00000011021	771.309	0.080592	0.0159657	0.928461
MARVELD1	ENSG00000155254	55.4191	-0.200559	0.016004	0.928461
SMIM30	ENSG00000214194	604.388	-0.0916182	0.0160312	0.928461
ARID1B	ENSG00000049618	4109.08	0.0628146	0.0160534	0.928461
XYLB	ENSG00000093217	140.843	-0.286155	0.0160981	0.928461
CMTR1	ENSG00000137200	8575.46	0.108676	0.0161084	0.928461
MAJIN	ENSG00000168070	7.90419	0.275214	0.0161695	0.928461
ZCCHC9	ENSG00000131732	1012.39	-0.0725132	0.0161774	0.928461
PPP3CC	ENSG00000120910	2026.31	0.0528234	0.0161775	0.928461
FASTKD1	ENSG00000138399	652.123	-0.122719	0.016206	0.928461
NFYB	ENSG00000120837	957.971	-0.0518647	0.0162126	0.928461
	ENSG00000273160	1.18856	0.685609	0.0162141	0.928461
TFCP2L1	ENSG00000115112	6.83707	-0.741888	0.016215	0.928461
RN7SL809P	ENSG00000241217	4.922	-0.357584	0.0162227	0.928461
HLA-F-AS1	ENSG00000214922	126.511	0.155049	0.0162478	0.928461
	ENSG00000289424	184.261	-0.271904	0.0162647	0.928461
TRIM47	ENSG00000132481	339.294	-0.145899	0.0162794	0.928461
HMSD	ENSG00000221887	137.741	-0.480316	0.0163105	0.928461
TRIM44	ENSG00000166326	5583.19	0.0909483	0.0163133	0.928461
TBXAS1	ENSG00000059377	314.561	-0.170298	0.0163249	0.928461
MREG	ENSG00000118242	315.629	-0.1884	0.0163454	0.928461
PRKN	ENSG00000185345	30.4119	0.211575	0.0163606	0.928461
SLC25A14	ENSG00000102078	241.123	-0.0906151	0.0163637	0.928461
C4BPB	ENSG00000123843	44.7368	0.263648	0.0163702	0.928461
	ENSG00000279453	69.8589	0.15513	0.0163927	0.928461
ARFGAP3	ENSG00000242247	1335.03	-0.0553276	0.0164424	0.928461
ERBB2	ENSG00000141736	285.823	0.080741	0.0165369	0.928461
SNHG32	ENSG00000204387	1593.64	0.136708	0.0165726	0.928461
RPL7AP50	ENSG00000213609	48.5075	-0.125476	0.0165769	0.928461
STAG2	ENSG00000101972	5767.64	0.0592685	0.0165886	0.928461
NTAQ1	ENSG00000156795	279.473	-0.163923	0.016607	0.928461
AVP	ENSG00000101200	0.866018	0.720056	0.0167101	0.928461
EIF1AX	ENSG00000173674	3968.1	-0.157963	0.0167213	0.928461
CBLL1-AS1	ENSG00000241764	85.4866	-0.133999	0.0167286	0.928461
SKP2	ENSG00000145604	1046.75	-0.128541	0.0167624	0.928461
	ENSG00000261512	364.225	0.134621	0.016803	0.928461
SRSF12	ENSG00000154548	4.48878	-0.478209	0.0169307	0.928461
TRBV12-5	ENSG00000275158	69.5756	0.270519	0.0169343	0.928461
CRTC3	ENSG00000140577	4104.72	0.0802165	0.0169933	0.928461
ANO10	ENSG00000160746	242.958	-0.0853305	0.0170367	0.928461
	ENSG00000225632	45.5152	0.281957	0.0170823	0.928461
USP30-AS1	ENSG00000256262	642.869	0.135634	0.0170883	0.928461
NOXO1	ENSG00000196408	19.9627	0.223814	0.0171056	0.928461
LAX1	ENSG00000122188	1634.87	0.0857872	0.0171246	0.928461
LINC01258	ENSG00000249534	3.07884	-0.468202	0.0171362	0.928461
ATP6V1G2	ENSG00000213760	85.3242	0.193569	0.0171451	0.928461
HIBCH	ENSG00000198130	584.547	-0.165708	0.0171759	0.928461
ANKRD13B	ENSG00000198720	329.107	-0.284223	0.0171928	0.928461
SPG11	ENSG00000104133	3355.79	0.064243	0.0172108	0.928461
PARP3	ENSG00000041880	1200.6	0.154429	0.017264	0.928461
	ENSG00000276131	26.7645	-0.311011	0.0172804	0.928461
HSPE1	ENSG00000115541	876.314	-0.235187	0.0172965	0.928461
ST7-AS1	ENSG00000227199	1.25295	-0.636694	0.0173296	0.928461
EGLN3	ENSG00000129521	200.556	0.256946	0.0173371	0.928461
SEMA3A	ENSG00000075213	6.61547	0.454844	0.0173693	0.928461
SLC18B1	ENSG00000146409	672.026	0.185641	0.0173701	0.928461
ARHGAP31-AS1	ENSG00000241155	7.49327	-0.473288	0.017476	0.928461
ADCY3	ENSG00000138031	2217.96	-0.279432	0.0174762	0.928461
ENTHD1	ENSG00000176177	14.106	-0.22529	0.0175027	0.928461
	ENSG00000288684	1.1998	-0.627631	0.0175252	0.928461
PALLD	ENSG00000129116	265.642	-0.50035	0.0175456	0.928461
TUBA4A	ENSG00000127824	6543.9	-0.101949	0.0175489	0.928461
TMEM38A	ENSG00000072954	19.0736	-0.173364	0.0175533	0.928461
C2CD4D	ENSG00000225556	58.7467	-0.297277	0.0175544	0.928461
DPYSL2	ENSG00000092964	696.061	-0.121496	0.0175547	0.928461
MMP25	ENSG00000008516	238.982	-0.218733	0.0175563	0.928461
MATK	ENSG00000007264	973.555	-0.326622	0.0176085	0.928461
RNF216	ENSG00000011275	5078.29	0.100905	0.0176565	0.928461
HOXB4	ENSG00000182742	273.971	0.114164	0.0176713	0.928461
JADE2	ENSG00000043143	11241.9	0.0939188	0.017684	0.928461
MED29	ENSG00000063322	2707.65	0.0457958	0.0177037	0.928461
ENAH	ENSG00000154380	4.51042	-0.46078	0.0178028	0.928461
LINC01147	ENSG00000258826	1.1371	-0.737349	0.0178079	0.928461
TRIM68	ENSG00000167333	937.756	0.0650288	0.0178208	0.928461
PDE6B	ENSG00000133256	385.879	0.0850446	0.0178322	0.928461
MAD2L1	ENSG00000164109	1085.96	-0.28215	0.0178525	0.928461
LINC01943	ENSG00000280721	1355.23	-0.416984	0.0178818	0.928461
ASB12	ENSG00000198881	5.86945	0.22942	0.0178949	0.928461
	ENSG00000293296	4.67769	0.320149	0.017963	0.928461
BTBD2	ENSG00000133243	2909.19	0.0834316	0.017974	0.928461
GBP2	ENSG00000162645	29607.1	0.167667	0.0180537	0.928461
CYCSP45	ENSG00000184844	9.65741	-0.422393	0.0180695	0.928461
FNDC7	ENSG00000143107	2.36453	0.382614	0.0181094	0.928461
PRC1	ENSG00000198901	29.6554	-0.339082	0.0181239	0.928461
TERF2	ENSG00000132604	1945.28	0.0371382	0.0181552	0.928461
PMS1	ENSG00000064933	532.825	-0.100191	0.0181952	0.928461
TRIM17	ENSG00000162931	31.3714	0.201623	0.0182519	0.928461
LINC02414	ENSG00000256424	2.28753	-0.882292	0.018253	0.928461
DLGAP4-AS1	ENSG00000232907	28.0351	0.162888	0.0183022	0.928461
	ENSG00000272831	216.418	0.125545	0.0183179	0.928461
ERI2	ENSG00000196678	243.106	-0.260266	0.0183237	0.928461
	ENSG00000228629	1.12885	-0.60562	0.0183383	0.928461
IRF5	ENSG00000128604	1173.97	-0.269981	0.018342	0.928461
ANKIB1	ENSG00000001629	2098.14	0.0466487	0.0183591	0.928461
PRRC2C	ENSG00000117523	13850.4	0.0554641	0.0183759	0.928461
ECI2	ENSG00000198721	1497.12	0.0772642	0.0184089	0.928461
PHF21A	ENSG00000135365	2242.24	0.0829099	0.0184119	0.928461
TULP2	ENSG00000104804	3.3594	0.375476	0.0184191	0.928461
USF1	ENSG00000158773	3337.45	0.107362	0.0184231	0.928461
C2orf72	ENSG00000204128	2.8291	-0.677762	0.0184434	0.928461
C19orf18	ENSG00000177025	7.61705	0.228318	0.0184552	0.928461
CLU	ENSG00000120885	143.077	-0.254242	0.0185257	0.928461
IL6	ENSG00000136244	32.1628	-0.71168	0.0185418	0.928461
SAMD1	ENSG00000141858	2947.19	-0.112325	0.0185425	0.928461
HYAL3	ENSG00000186792	108.649	-0.218815	0.0185471	0.928461
FZD5	ENSG00000163251	28.4124	-0.302391	0.0185653	0.928461
DYNLL1	ENSG00000088986	3627.45	-0.14082	0.0185934	0.928461
SIPA1L1-AS1	ENSG00000259146	6.18903	0.283558	0.0186012	0.928461
TSPOAP1-AS1	ENSG00000265148	1907.07	0.116755	0.0186486	0.928461
	ENSG00000292986	3.89997	-0.733943	0.0186762	0.928461
LAMA2	ENSG00000196569	28.4382	-0.226639	0.0186851	0.928461
MTCL1	ENSG00000168502	10.6831	-0.374305	0.0187071	0.928461
SLC16A9	ENSG00000165449	18.6683	-0.512476	0.0187397	0.928461
LINC01473	ENSG00000237877	30.7531	0.140091	0.0187501	0.928461
	ENSG00000267317	172.5	0.13509	0.0188412	0.928461
	ENSG00000250081	9.49587	-0.378854	0.0188604	0.928461
PRR29-AS1	ENSG00000264954	11.2669	-0.196956	0.0189002	0.928461
DYNLL1P1	ENSG00000205579	1.53693	-0.481865	0.0189067	0.928461
C1R	ENSG00000159403	83.4056	0.136256	0.0189256	0.928461
PAXX	ENSG00000148362	2027.23	-0.0755163	0.0189343	0.928461
HUS1	ENSG00000136273	959.084	-0.0407591	0.0189858	0.928461
	ENSG00000271893	2.10842	-0.633593	0.0190125	0.928461
TSEN54	ENSG00000182173	1421.86	-0.0964134	0.0190903	0.928461
	ENSG00000289564	17.977	-0.438087	0.0191	0.928461
CCDC167	ENSG00000198937	1231.57	-0.191969	0.0191265	0.928461
CEP162	ENSG00000135315	403.627	0.0724486	0.019144	0.928461
HMGN2P4	ENSG00000249014	28.8517	-0.17814	0.0191644	0.928461
TMEM14C	ENSG00000111843	1251.58	-0.109423	0.0191746	0.928461
MAP3K20-AS1	ENSG00000238133	12.1528	-0.674815	0.0191994	0.928461
	ENSG00000225420	1.92843	0.319641	0.0192273	0.928461
NCALD	ENSG00000104490	655.631	-0.22089	0.0192821	0.928461
RTN3	ENSG00000133318	1977.01	-0.0758088	0.0193111	0.928461
VPS39	ENSG00000166887	4354.72	0.0401473	0.0193128	0.928461
ZCCHC2	ENSG00000141664	3698.13	0.125354	0.0193193	0.928461
TOX	ENSG00000198846	599.187	-0.153161	0.0194112	0.928461
RASL11A	ENSG00000122035	136.509	-0.399587	0.0194359	0.928461
RBM38-AS1	ENSG00000218018	144.118	0.182806	0.0194997	0.928461
SFXN5	ENSG00000144040	437.017	-0.109397	0.0195095	0.928461
ANKRD9	ENSG00000156381	259.605	-0.234814	0.0195481	0.928461
CCDC88C-DT	ENSG00000258798	1.17967	-0.664569	0.0195557	0.928461
PRKAR2A-AS1	ENSG00000224424	61.7171	0.127242	0.0195932	0.928461
	ENSG00000290700	1.3767	1.13861	0.0196034	0.928461
RPL22L1	ENSG00000163584	1826.09	-0.251355	0.0196194	0.928461
	ENSG00000287166	9.45507	0.171262	0.0196222	0.928461
SEC23A	ENSG00000100934	1875.99	0.0372664	0.0196334	0.928461
SNX10	ENSG00000086300	547.468	-0.197818	0.0196894	0.928461
ATP13A4	ENSG00000127249	46.4496	0.204622	0.0196914	0.928461
SRD5A3	ENSG00000128039	42.2056	-0.226466	0.0196967	0.928461
HHIP-AS1	ENSG00000248890	1.27612	-0.985051	0.0197111	0.928461
CENPU	ENSG00000151725	1091.21	-0.401132	0.0197204	0.928461
CFAP46	ENSG00000171811	3.32992	-0.571984	0.0197303	0.928461
NANP	ENSG00000170191	156.677	-0.196358	0.0197374	0.928461
MAP3K6	ENSG00000142733	264.976	-0.169459	0.0197676	0.928461
RPP30	ENSG00000148688	1289.81	-0.153534	0.0197877	0.928461
SDHA	ENSG00000073578	766.379	0.0657213	0.0199022	0.928461
ZDHHC19	ENSG00000163958	4.48012	0.351178	0.0199271	0.928461
SUGT1P1	ENSG00000226823	2.79143	-0.54292	0.0199289	0.928461
	ENSG00000225173	16.1037	0.341414	0.0199631	0.928461
JAM2	ENSG00000154721	17.6323	-0.318935	0.0200103	0.928461
DMWD	ENSG00000185800	803.089	-0.0713364	0.0200443	0.928461
WASF1	ENSG00000112290	19.0114	-0.210655	0.0200579	0.928461
MAP3K10	ENSG00000130758	985.435	0.0833145	0.0200758	0.928461
LINC00504	ENSG00000248360	4.34321	-0.642909	0.0201101	0.928461
RBM22	ENSG00000086589	3711.06	0.0249365	0.0201443	0.928461
CLEC18B	ENSG00000140839	11.3798	0.268328	0.0201537	0.928461
CARD11	ENSG00000198286	8038.67	0.0607682	0.0201571	0.928461
TIFA	ENSG00000145365	1808.98	-0.11982	0.0201875	0.928461
TRBV7-2	ENSG00000282939	1317.38	0.181448	0.0201876	0.928461
	ENSG00000291149	455.523	0.161393	0.0201882	0.928461
PLVAP	ENSG00000130300	19.1626	0.477047	0.0202609	0.928461
TBC1D3B	ENSG00000274808	5.09447	0.259875	0.020306	0.928461
CPNE7	ENSG00000178773	165.07	-0.172992	0.0203274	0.928461
	ENSG00000236833	1.64333	-0.716098	0.0203696	0.928461
PLAT	ENSG00000104368	133.514	-0.277142	0.0203718	0.928461
ANKRD20A18P	ENSG00000249493	1.77991	-0.770111	0.0203851	0.928461
NSMCE1	ENSG00000169189	2263.65	-0.0938613	0.0204414	0.928461
VKORC1L1	ENSG00000196715	1255.78	-0.0920275	0.0204506	0.928461
SHOX2	ENSG00000168779	4.07607	-0.741844	0.0204687	0.928461
B3GNTL1	ENSG00000175711	379.864	-0.0925627	0.0204784	0.928461
HEIH	ENSG00000278970	1923.73	0.0806024	0.0205168	0.928461
KIAA1191	ENSG00000122203	2457.99	0.0580029	0.0205291	0.928461
SP1	ENSG00000185591	5583.99	0.0527175	0.020532	0.928461
RENBP	ENSG00000102032	300.783	0.142542	0.0205532	0.928461
KIF1C-AS1	ENSG00000227495	66.6877	0.153488	0.0205776	0.928461
CLMP	ENSG00000166250	28.4837	0.215757	0.0205958	0.928461
KLF1	ENSG00000105610	14.1827	-0.453347	0.0206046	0.928461
MAP3K15	ENSG00000180815	4.21995	-0.339587	0.0206351	0.928461
CYFIP2	ENSG00000055163	14825.7	0.0525783	0.0206536	0.928461
RPL14P3	ENSG00000241923	5.44702	0.226628	0.020654	0.928461
	ENSG00000283959	11.9994	0.210223	0.0206701	0.928461
NRROS	ENSG00000174004	738.064	-0.142	0.0207135	0.928461
SLC52A1	ENSG00000132517	49.2398	0.2321	0.0207258	0.928461
FGD6	ENSG00000180263	32.993	-0.217616	0.0207749	0.928461
	ENSG00000286373	1.7364	0.595522	0.0208148	0.928461
TOX-DT	ENSG00000167912	117.34	-0.171821	0.020825	0.928461
	ENSG00000291032	24.4659	-0.31741	0.0208578	0.928461
METTL14	ENSG00000145388	1165.19	0.0455205	0.0208668	0.928461
CKLF	ENSG00000217555	74.0689	-0.114889	0.0209269	0.928461
PUDP	ENSG00000130021	931.68	-0.159302	0.0209285	0.928461
FBXL14	ENSG00000171823	1497.36	0.0619904	0.0209768	0.928461
KLHDC7B	ENSG00000130487	1307.2	0.153859	0.0209856	0.928461
IRF2-DT	ENSG00000271646	133.379	0.127044	0.0209874	0.928461
PEAK3	ENSG00000188305	4.92702	-0.591275	0.021091	0.928461
AVEN	ENSG00000169857	468.412	-0.167544	0.0211572	0.928461
KIAA0319	ENSG00000137261	9.45783	-0.358265	0.0211639	0.928461
NUDCD3	ENSG00000015676	4101.03	0.0373968	0.0212236	0.928461
IL4	ENSG00000113520	35.9201	-0.505684	0.0212654	0.928461
EIF4E3	ENSG00000163412	2151.56	0.103275	0.021296	0.928461
HSPB11	ENSG00000081870	892.151	-0.137827	0.0213128	0.928461
FANCE	ENSG00000112039	763.843	-0.119629	0.0213296	0.928461
ANXA2	ENSG00000182718	5882.84	-0.19313	0.021331	0.928461
P2RX7	ENSG00000089041	992.453	0.169203	0.0213689	0.928461
NPM1P6	ENSG00000213881	30.6395	-0.203507	0.0214031	0.928461
DCAF8-DT	ENSG00000228606	79.0255	0.135203	0.0214185	0.928461
SMIM15-AS1	ENSG00000251279	20.2467	0.146718	0.0214451	0.928461
PTGER2	ENSG00000125384	1231.74	-0.20357	0.0214518	0.928461
FAM181B	ENSG00000182103	2.14818	0.586392	0.0215202	0.928461
XPC	ENSG00000154767	4386.96	0.0774917	0.0215236	0.928461
OGG1	ENSG00000114026	972.12	-0.100364	0.0215465	0.928461
TSSK6	ENSG00000178093	186.85	0.102807	0.0215767	0.928461
HDAC1	ENSG00000116478	8435.07	-0.0593751	0.0215991	0.928461
USP45	ENSG00000123552	283.489	-0.08188	0.0216115	0.928461
DDIT3	ENSG00000175197	565.529	0.112738	0.0216684	0.928461
EBAG9P1	ENSG00000233690	3.03023	0.394373	0.0216714	0.928461
SMAD6	ENSG00000137834	1.95198	-0.738436	0.0217254	0.928461
GSTO2	ENSG00000065621	29.1794	0.135162	0.0217312	0.928461
	ENSG00000247121	110.438	0.0957663	0.0217791	0.928461
HACE1	ENSG00000085382	377.265	-0.0648482	0.0217953	0.928461
MCTS1	ENSG00000232119	1130.6	-0.104228	0.0218221	0.928461
DNLZ	ENSG00000213221	26.1131	-0.180546	0.0218414	0.928461
TMEM106C	ENSG00000134291	3417.7	-0.229151	0.0218439	0.928461
CCDC9	ENSG00000105321	1689.34	0.100758	0.0218594	0.928461
SEC61A1	ENSG00000058262	11076.3	-0.0889279	0.0218752	0.928461
VWA7	ENSG00000204396	41.1463	-0.152712	0.0219258	0.928461
SPRYD4	ENSG00000176422	499.336	-0.0633291	0.0219295	0.928461
Y_RNA	ENSG00000252367	1.19926	-0.683947	0.0219359	0.928461
NUP43	ENSG00000120253	1407.51	-0.0745928	0.0219509	0.928461
N4BP1	ENSG00000102921	5302.6	0.0961155	0.0219754	0.928461
JPT1	ENSG00000189159	3235.61	-0.2071	0.0220077	0.928461
CDC7	ENSG00000097046	650.722	-0.188725	0.0220313	0.928461
PDCD5	ENSG00000105185	2304.67	-0.172233	0.0220374	0.928461
SETX	ENSG00000107290	6691.94	0.0848751	0.0220607	0.928461
SPTLC1	ENSG00000090054	1908.5	-0.034167	0.0220839	0.928461
	ENSG00000232470	13.6292	0.210478	0.0221202	0.928461
ANXA5	ENSG00000164111	3552.11	-0.151905	0.0221327	0.928461
SIRT3	ENSG00000142082	696.54	0.0859873	0.0221341	0.928461
EBPL	ENSG00000123179	381.033	-0.119107	0.0221548	0.928461
PPIAP29	ENSG00000214975	35.791	-0.212486	0.0221579	0.928461
FBXO17	ENSG00000269190	4.99493	-0.732008	0.0221832	0.928461
IFITM1	ENSG00000185885	12628.9	0.212946	0.0221896	0.928461
ZNF541	ENSG00000118156	63.1344	0.139167	0.0222064	0.928461
IL18RAP	ENSG00000115607	1020.21	-0.313594	0.0222678	0.928461
HDAC5	ENSG00000108840	2450.28	0.142877	0.0222738	0.928461
	ENSG00000225963	4.46627	0.310963	0.0223042	0.928461
USP46-DT	ENSG00000248866	25.7948	-0.14094	0.0223142	0.928461
TPRKB	ENSG00000144034	516.796	-0.0823781	0.0223283	0.928461
LY6E-DT	ENSG00000247317	73.9902	0.255057	0.0223529	0.928461
SSPOP	ENSG00000197558	7.40156	0.299722	0.022376	0.928461
FAM241A	ENSG00000174749	779.901	-0.148443	0.0224173	0.928461
NME2	ENSG00000243678	94.1536	-0.264091	0.0224188	0.928461
XAB2	ENSG00000076924	4102.94	0.0417649	0.0224275	0.928461
HPF1	ENSG00000056050	561.221	-0.120008	0.0224316	0.928461
PSORS1C3	ENSG00000204528	3.58658	0.625951	0.0224477	0.928461
	ENSG00000267589	1.23672	1.18737	0.022467	0.928461
RNVU1-4	ENSG00000277610	2.94915	-0.45948	0.0224882	0.928461
LINC03004	ENSG00000230533	3.52204	-0.663495	0.0224964	0.928461
ARMC5	ENSG00000140691	597.622	-0.0956487	0.022498	0.928461
SQSTM1	ENSG00000161011	9950.84	0.0561216	0.0225179	0.928461
ALDH1B1	ENSG00000137124	825.454	-0.247945	0.0225373	0.928461
SNORC	ENSG00000182600	15.0506	0.153118	0.0225595	0.928461
GALNT3	ENSG00000115339	174.78	-0.259779	0.0225644	0.928461
	ENSG00000226877	2.0432	0.379684	0.0225752	0.928461
RNF114	ENSG00000124226	4736.1	0.0541816	0.0226259	0.928461
GGH	ENSG00000137563	361.43	-0.340825	0.0226721	0.928461
DHX58	ENSG00000108771	4018.33	0.172683	0.0226845	0.928461
DOCK11P1	ENSG00000259000	2.47848	0.263058	0.0226849	0.928461
GLTP	ENSG00000139433	1469.64	-0.0526765	0.0227009	0.928461
NR6A1	ENSG00000148200	41.3417	-0.421117	0.022733	0.928461
NUDT11	ENSG00000196368	20.3739	-0.248892	0.0227614	0.928461
NRM	ENSG00000137404	812.843	-0.273326	0.0227672	0.928461
PON2	ENSG00000105854	104.456	-0.159757	0.0228152	0.928461
DLGAP4	ENSG00000080845	2423.29	0.0759295	0.0228576	0.928461
	ENSG00000291073	72.8222	0.111962	0.0228759	0.928461
LIN54	ENSG00000189308	990.269	-0.0509049	0.0229023	0.928461
MX2	ENSG00000183486	12167.8	0.217558	0.0229117	0.928461
STEAP1B-AS1	ENSG00000232759	2.66183	-0.602696	0.0229128	0.928461
TMEM97	ENSG00000109084	795.65	-0.317202	0.0229688	0.928461
NEURL3	ENSG00000163121	96.9882	-0.336927	0.0229896	0.928461
KPNB1-DT	ENSG00000263766	32.9694	0.1384	0.023004	0.928461
RASGEF1B	ENSG00000138670	407.577	0.159278	0.0230064	0.928461
PEDS1	ENSG00000240849	760.247	-0.0492762	0.0230194	0.928461
LRP10	ENSG00000197324	8678.91	0.0683747	0.023036	0.928461
SPOP	ENSG00000121067	2917.62	0.0346809	0.023054	0.928461
AKAP14	ENSG00000186471	1.09553	0.468983	0.0230686	0.928461
STAT2	ENSG00000170581	17412.7	0.19336	0.0230709	0.928461
CDK2AP1	ENSG00000111328	512.676	-0.245628	0.0230915	0.928461
PKP4	ENSG00000144283	1415.84	-0.104452	0.0230919	0.928461
LINC00381	ENSG00000226240	35.0592	0.357691	0.0230991	0.928461
TXNP6	ENSG00000234036	3.67981	-0.526626	0.0231761	0.928461
FKBP3	ENSG00000100442	1492.75	-0.0897443	0.023189	0.928461
GZMH	ENSG00000100450	1073.07	-0.465529	0.023249	0.928461
CTTN	ENSG00000085733	222.483	-0.292643	0.0232675	0.928461
	ENSG00000289007	43.8088	0.195405	0.0233011	0.928461
KDM1B	ENSG00000165097	586.167	-0.0556308	0.0233213	0.928461
RSPH10B	ENSG00000155026	1.47281	-0.600543	0.0233246	0.928461
FAM193A	ENSG00000125386	1960.03	0.0570544	0.0233311	0.928461
BCAS4	ENSG00000124243	548.513	0.173089	0.0233462	0.928461
CYP4F3	ENSG00000186529	7.24564	-0.576557	0.0233904	0.928461
	ENSG00000257953	5.478	-0.49023	0.0234145	0.928461
LRCH3	ENSG00000186001	2021.96	0.0399814	0.0234191	0.928461
CISD2	ENSG00000145354	861.856	-0.119097	0.0234208	0.928461
	ENSG00000234160	100.265	-0.104985	0.023433	0.928461
PHTF1	ENSG00000116793	530.833	-0.178591	0.0234402	0.928461
TMEM140	ENSG00000146859	4002.83	0.205424	0.0234619	0.928461
SSBP3	ENSG00000157216	3471.38	0.0736732	0.0235051	0.928461
	ENSG00000267035	0.442367	0.805647	0.0235185	0.928461
SYNPO2	ENSG00000172403	153.763	0.151122	0.0235798	0.928461
IL17RB	ENSG00000056736	130.524	-0.330118	0.023614	0.928461
LINC00158	ENSG00000185433	67.8105	-0.540187	0.023615	0.928461
IPCEF1	ENSG00000074706	3132.07	0.134131	0.0236445	0.928461
BRD4	ENSG00000141867	5705.09	0.0478283	0.0236591	0.928461
	ENSG00000278291	23.3702	-0.292334	0.0236835	0.928461
GRIPAP1	ENSG00000068400	3937.62	0.0414861	0.0237024	0.928461
PIP5KL1	ENSG00000167103	17.2696	0.176113	0.023712	0.928461
DTWD2	ENSG00000169570	130.86	0.088387	0.0237342	0.928461
CBWD3	ENSG00000196873	40.8765	-0.153361	0.0237406	0.928461
FURIN	ENSG00000140564	12409.2	-0.315507	0.0237507	0.928461
ID2	ENSG00000115738	2830.47	-0.232106	0.0237782	0.928461
H2AZ2	ENSG00000105968	5781.02	-0.087299	0.0238198	0.928461
APLP1	ENSG00000105290	10.0138	-0.373641	0.0238463	0.928461
NTNG1	ENSG00000162631	1.67111	-1.09411	0.0238541	0.928461
STMN1	ENSG00000117632	7256.41	-0.273762	0.0239399	0.928461
WDR54	ENSG00000005448	823.737	-0.104735	0.0239423	0.928461
DDX60L	ENSG00000181381	3463.7	0.198362	0.0239563	0.928461
HUS1B	ENSG00000188996	8.11359	-0.298007	0.024039	0.928461
SPRYD7	ENSG00000123178	271.363	-0.14605	0.0240726	0.928461
SLFN11	ENSG00000172716	1419.27	-0.0962936	0.0240927	0.928461
RPL39L	ENSG00000163923	286.447	-0.277283	0.0241066	0.928461
	ENSG00000289293	195.586	0.0483262	0.0241245	0.928461
ZNF707	ENSG00000181135	734.24	0.057075	0.0241332	0.928461
GAPDHP70	ENSG00000249489	1.57616	-0.511803	0.0241503	0.928461
EED	ENSG00000074266	2824.86	-0.192178	0.0241861	0.928461
HCFC1R1	ENSG00000103145	716.95	-0.117864	0.0241996	0.928461
HMGB1	ENSG00000189403	14471.3	-0.130958	0.02421	0.928461
PSCA	ENSG00000167653	1.79712	0.526488	0.0242338	0.928461
BET1L	ENSG00000177951	4404.34	0.0901701	0.0242661	0.928461
C5orf34	ENSG00000172244	119.948	-0.179158	0.0242836	0.928461
RCC1	ENSG00000180198	3691.15	-0.246796	0.0243019	0.928461
RFPL3S	ENSG00000205853	34.4493	0.173695	0.0243038	0.928461
RNF32	ENSG00000105982	19.8221	-0.206608	0.024317	0.928461
	ENSG00000277170	2.09091	0.346708	0.024323	0.928461
CALM2	ENSG00000143933	6307.27	-0.0979763	0.0243404	0.928461
RHBDL3	ENSG00000141314	42.3679	-0.486828	0.0243672	0.928461
	ENSG00000293574	1.67761	0.334788	0.0244182	0.928461
MIA3	ENSG00000154305	3651.42	0.0951011	0.0244482	0.928461
MTRR	ENSG00000124275	2368.77	0.063928	0.0244588	0.928461
PFKM	ENSG00000152556	1021.16	-0.146846	0.024462	0.928461
SLC35E1	ENSG00000127526	1575.32	-0.0623271	0.0244675	0.928461
PRKRIP1	ENSG00000128563	1716.66	0.0656123	0.0244699	0.928461
FAM171A1	ENSG00000148468	504.634	0.121929	0.0244789	0.928461
VAMP5	ENSG00000168899	1318.27	0.13675	0.0244868	0.928461
KHDRBS3	ENSG00000131773	8.72606	-0.271769	0.0244935	0.928461
	ENSG00000270179	55.9927	0.194632	0.0245315	0.928461
OSCP1	ENSG00000116885	17.2983	-0.271655	0.0245367	0.928461
SAPCD2	ENSG00000186193	548.217	-0.459652	0.0245481	0.928461
CHPF	ENSG00000123989	835.911	-0.213169	0.0246109	0.928461
SIGLEC6	ENSG00000105492	3.27583	-0.590266	0.0246166	0.928461
DNA2	ENSG00000138346	561.634	-0.294836	0.0246536	0.928461
DYNC2I2	ENSG00000119333	1278.88	-0.354432	0.0246698	0.928461
HERPUD1	ENSG00000051108	3266.93	-0.0875799	0.0247068	0.928461
MED20	ENSG00000124641	300.469	-0.134754	0.0247097	0.928461
IFITM4P	ENSG00000235821	22.5473	0.351262	0.0247203	0.928461
UBE2T	ENSG00000077152	1299.2	-0.362864	0.0247398	0.928461
NCAPH	ENSG00000121152	2085.13	-0.350725	0.0247728	0.928461
RNF123	ENSG00000164068	1538.36	0.0342248	0.0247948	0.928461
HELLS	ENSG00000119969	829.539	-0.336657	0.0248149	0.928461
MAML1	ENSG00000161021	3738.95	0.0408254	0.0248225	0.928461
	ENSG00000234004	21.4415	0.115399	0.024842	0.928461
	ENSG00000268945	1.68301	0.416865	0.0248563	0.928461
TAOK3	ENSG00000135090	3473.48	0.0370088	0.0248578	0.928461
NIPAL3	ENSG00000001461	2460.12	0.0751943	0.0248614	0.928461
	ENSG00000232721	2.80826	-1.09752	0.0249013	0.928461
PANK1	ENSG00000152782	98.5474	-0.15611	0.0249359	0.928461
	ENSG00000255647	1.25417	0.397904	0.0249403	0.928461
SRSF1	ENSG00000136450	1492.15	-0.138775	0.0249603	0.928461
C12orf4	ENSG00000047621	671.768	-0.0969823	0.0249621	0.928461
TAP2	ENSG00000204267	6991.96	0.134359	0.024966	0.928461
DNM3-IT1	ENSG00000233540	0.568493	0.685204	0.0249692	0.928461
FAH	ENSG00000103876	748.952	-0.286852	0.0249788	0.928461
INTS10	ENSG00000104613	2714.35	-0.0331172	0.025005	0.928461
BCL9	ENSG00000116128	1147.51	0.0585807	0.0250518	0.928461
	ENSG00000289366	2.76361	0.342115	0.025054	0.928461
AHCTF1P1	ENSG00000226121	32.6658	-0.126857	0.0250609	0.928461
PLPP2	ENSG00000141934	14.006	-0.443464	0.0251333	0.928461
	ENSG00000269910	2.88712	-0.37616	0.0251812	0.928461
OXT	ENSG00000101405	8.13826	0.309406	0.0252107	0.928461
SAT1	ENSG00000130066	2930.22	0.136445	0.0252348	0.928461
NEK3	ENSG00000136098	98.4183	-0.10082	0.0252363	0.928461
MIR645	ENSG00000208018	1.39702	-0.633848	0.0252446	0.928461
ARL3	ENSG00000138175	520.072	-0.158526	0.0252491	0.928461
	ENSG00000273365	1.05416	0.557488	0.0252789	0.928461
OLFML2B	ENSG00000162745	5.84107	-0.943811	0.0253324	0.928461
MTHFR	ENSG00000177000	1615.02	0.0842229	0.025335	0.928461
DNAJB2	ENSG00000135924	3150.28	0.0908392	0.0253506	0.928461
	ENSG00000272382	46.3346	0.215998	0.025371	0.928461
CCR7	ENSG00000126353	23693.1	0.0974953	0.025429	0.928461
DCLRE1C	ENSG00000152457	1155.73	0.0495158	0.0254416	0.928461
CCDC42	ENSG00000161973	25.0716	0.217308	0.0254617	0.928461
ETFBKMT	ENSG00000139160	44.6206	0.114116	0.0254978	0.928461
CARD16	ENSG00000204397	1376.81	0.137192	0.0254989	0.928461
	ENSG00000215464	0.893228	0.41197	0.0255237	0.928461
ABCD3	ENSG00000117528	901.432	-0.0746309	0.0255823	0.928461
MOB3C	ENSG00000142961	1886.01	0.0863324	0.0255927	0.928461
GET1	ENSG00000182093	114.305	-0.10308	0.0255977	0.928461
FBXO39	ENSG00000177294	16.3552	0.245666	0.0255989	0.928461
ARHGEF3	ENSG00000163947	8026.05	0.105638	0.0256008	0.928461
SNORA23	ENSG00000201998	2.4176	-0.583289	0.0256743	0.928461
GLRX2	ENSG00000023572	410.578	-0.102511	0.0256845	0.928461
APMAP	ENSG00000101474	3435.04	-0.0734278	0.025699	0.928461
	ENSG00000253785	21.6755	-0.229381	0.0257122	0.928461
ST7	ENSG00000004866	295.013	-0.220037	0.0257164	0.928461
LRRC63	ENSG00000173988	23.3429	-0.184437	0.0257548	0.928461
FAM83D	ENSG00000101447	359.578	-0.365526	0.0257686	0.928461
MPHOSPH6	ENSG00000135698	596.096	-0.171392	0.0257822	0.928461
IGKV1-9	ENSG00000241755	2.79722	0.710281	0.0257855	0.928461
UFD1	ENSG00000070010	2614.18	-0.0885461	0.0258231	0.928461
EMILIN2	ENSG00000132205	317.68	-0.206376	0.0258503	0.928461
AGBL2	ENSG00000165923	105.049	0.156765	0.0258911	0.928461
SSTR3	ENSG00000278195	1942.9	0.197323	0.0259123	0.928461
PNP	ENSG00000198805	4191.49	-0.15451	0.0259571	0.928461
STRIP2	ENSG00000128578	553.402	-0.441687	0.0259646	0.928461
CXCL13	ENSG00000156234	2928.33	-0.558808	0.026048	0.928461
	ENSG00000289015	17.4897	0.180114	0.0260751	0.928461
POM121B	ENSG00000205578	49.6166	0.253745	0.0260819	0.928461
DHFR	ENSG00000228716	3254.3	-0.264443	0.0260819	0.928461
MTRFR	ENSG00000130921	1912.95	0.0662322	0.0260846	0.928461
WEE1	ENSG00000166483	874.157	-0.261341	0.0260952	0.928461
KIR3DL1	ENSG00000167633	60.975	-0.693928	0.026116	0.928461
HSPA14	ENSG00000187522	681.166	-0.163749	0.0261229	0.928461
SCAPER	ENSG00000140386	759.976	0.074355	0.0261388	0.928461
SPATA33	ENSG00000167523	316.252	-0.132026	0.0262216	0.928461
RPS26P6	ENSG00000212994	21.5375	0.2713	0.0262536	0.928461
HMGB2	ENSG00000164104	13116.3	-0.235573	0.0262607	0.928461
TATDN2	ENSG00000157014	1662.98	0.0349438	0.0263023	0.928461
CNIH1	ENSG00000100528	1218.55	-0.0442057	0.026308	0.928461
ENPP6	ENSG00000164303	2.05257	-0.57222	0.0263192	0.928461
TSPAN10	ENSG00000182612	22.6458	0.249305	0.0264205	0.928461
SLC29A1	ENSG00000112759	1824.91	-0.391108	0.0264673	0.928461
FZD2	ENSG00000180340	3.84253	-0.566002	0.0264769	0.928461
PXT1	ENSG00000179165	4.31573	-0.68594	0.0265005	0.928461
CSNK1D	ENSG00000141551	7714.87	0.0330253	0.0265014	0.928461
VPS29	ENSG00000111237	1757.16	-0.067933	0.0265574	0.928461
ADGRL1	ENSG00000072071	1370.59	0.122034	0.0265579	0.928461
NRIP2	ENSG00000053702	0.861308	-0.611876	0.02659	0.928461
SCFD1	ENSG00000092108	1430.85	-0.057331	0.026593	0.928461
	ENSG00000262227	85.4202	0.122045	0.0266229	0.928461
ATP6AP1-DT	ENSG00000197180	48.3819	0.096678	0.0266885	0.928461
	ENSG00000288919	6.85625	0.297475	0.0267081	0.928461
ROPN1L	ENSG00000145491	2.83722	-0.453464	0.0267185	0.928461
GPBP1	ENSG00000062194	5358.12	0.0707745	0.0267317	0.928461
SMCR8	ENSG00000176994	4430.48	0.0617522	0.0267343	0.928461
SEPTIN11	ENSG00000138758	1621.94	-0.168371	0.0267898	0.928461
SAMD12	ENSG00000177570	153.63	0.21319	0.0268211	0.928461
XRN1	ENSG00000114127	6884.14	0.135092	0.0268288	0.928461
ZWINT	ENSG00000122952	2973.8	-0.395709	0.026847	0.928461
	ENSG00000230305	0.922477	-0.666928	0.0268757	0.928461
	ENSG00000289410	6.59986	0.231604	0.026906	0.928461
HAUS1	ENSG00000152240	896.532	-0.154467	0.0269081	0.928461
FAM78B	ENSG00000188859	13.1755	-0.23231	0.0269855	0.928461
	ENSG00000233875	1.79672	0.447857	0.0270578	0.928461
CISD3	ENSG00000277972	1079.24	-0.219868	0.0270621	0.928461
SPCS3	ENSG00000129128	4329.43	-0.0532371	0.0270778	0.928461
TFDP1	ENSG00000198176	6033.65	-0.255657	0.0270866	0.928461
GALE	ENSG00000117308	852.472	-0.251911	0.0270913	0.928461
	ENSG00000272420	3.26444	-0.422591	0.0270964	0.928461
GNAT2	ENSG00000134183	6.65077	-0.44037	0.0271029	0.928461
ZNF45	ENSG00000124459	810.182	0.0650004	0.0271241	0.928461
SNRPE	ENSG00000182004	1834.97	-0.191573	0.0271642	0.928461
TMEM167A	ENSG00000174695	1550.7	-0.0485557	0.027221	0.928461
KLHDC8B	ENSG00000185909	86.8164	0.127534	0.0272486	0.928461
C11orf68	ENSG00000175573	2045.48	0.113937	0.0273019	0.928461
KHK	ENSG00000138030	258.924	-0.137059	0.0273107	0.928461
NUP35	ENSG00000163002	609.877	-0.154946	0.0273246	0.928461
TGFBR3L	ENSG00000260001	46.9021	-0.436284	0.0273799	0.928461
ZG16B	ENSG00000162078	15.0237	-0.381559	0.0273952	0.928461
ACSF2	ENSG00000167107	355.989	0.101356	0.0274125	0.928461
	ENSG00000290574	17.3771	0.401557	0.0274439	0.928461
TRAV13-1	ENSG00000211788	628.483	0.130663	0.0274508	0.928461
NF1	ENSG00000196712	1829.48	0.120432	0.027465	0.928461
C2CD4C	ENSG00000183186	2.70719	-0.567692	0.0274741	0.928461
SLC25A28	ENSG00000155287	2960.04	0.101246	0.0274779	0.928461
ZNF460	ENSG00000197714	101.308	0.0908295	0.0275012	0.928461
REXO2	ENSG00000076043	959.501	-0.0692506	0.0275108	0.928461
	ENSG00000289297	6.2059	-0.513932	0.0275373	0.928461
GINS4	ENSG00000147536	1206.18	-0.264743	0.027561	0.928461
VANGL1	ENSG00000173218	338.287	-0.209099	0.0275983	0.928461
	ENSG00000286905	3.10449	-0.39769	0.0276061	0.928461
CNN3-DT	ENSG00000235501	15.952	0.23775	0.0276236	0.928461
SLC27A4	ENSG00000167114	1250.35	-0.140425	0.0276275	0.928461
VBP1	ENSG00000155959	1390.39	-0.109234	0.027638	0.928461
	ENSG00000276672	63.4357	-0.231037	0.0276785	0.928461
KATNBL1	ENSG00000134152	488.513	-0.0915224	0.027719	0.928461
CRACR2A	ENSG00000130038	1082.63	-0.0601394	0.027808	0.928461
MAP3K7CL	ENSG00000156265	140.228	0.142837	0.0278363	0.928461
	ENSG00000279781	0.652353	-0.677328	0.0278388	0.928461
USP54	ENSG00000166348	258.372	-0.104812	0.0278564	0.928461
PLOD1	ENSG00000083444	539.522	-0.268271	0.0278758	0.928461
PRNCR1	ENSG00000282961	0.914417	-0.627085	0.0278896	0.928461
	ENSG00000261732	3.06027	0.387047	0.0279588	0.928461
TUBAP11	ENSG00000259751	1.78175	-0.521597	0.0279841	0.928461
WBP2	ENSG00000132471	5644.82	0.0911997	0.028002	0.928461
	ENSG00000264695	4.15714	-0.483474	0.0280253	0.928461
GCC1	ENSG00000179562	1830.83	0.0523116	0.0280499	0.928461
	ENSG00000254665	1.26979	0.441177	0.0281331	0.928461
MAP4K4	ENSG00000071054	6221.48	0.0687437	0.0281806	0.928461
FFAR3	ENSG00000185897	4.54103	-0.607957	0.0281911	0.928461
H2AX	ENSG00000188486	5906.75	-0.34156	0.0282141	0.928461
MAN1C1	ENSG00000117643	3528.99	0.149211	0.028221	0.928461
	ENSG00000274922	126.835	0.135303	0.0282386	0.928461
CENPJ	ENSG00000151849	596.401	-0.159292	0.0282586	0.928461
CCDC120	ENSG00000147144	463.08	0.081679	0.0282629	0.928461
LINC02328	ENSG00000258733	199.596	0.167933	0.0282888	0.928461
	ENSG00000236814	38.1072	-0.143042	0.0283187	0.928461
MN1	ENSG00000169184	8.90258	0.223856	0.0283229	0.928461
PAQR8	ENSG00000170915	2083.94	0.15548	0.0283243	0.928461
ZCCHC7	ENSG00000147905	1001.52	0.0428453	0.0283369	0.928461
ZSWIM9	ENSG00000185453	470.056	0.0556747	0.0283369	0.928461
	ENSG00000267688	1.55229	-0.539592	0.0283432	0.928461
EEF1A2	ENSG00000101210	43.655	-0.321154	0.0283796	0.928461
TGM1	ENSG00000092295	175.486	0.133914	0.0284732	0.928461
YY1AP1	ENSG00000163374	3908.06	0.0343793	0.0285	0.928461
ESRRB	ENSG00000119715	9.21097	0.29778	0.0285061	0.928461
MYO1A	ENSG00000166866	17.4301	0.199742	0.0285602	0.928461
	ENSG00000279048	8.03624	0.228311	0.0285606	0.928461
SMIM15	ENSG00000188725	1048.52	-0.0778447	0.0285712	0.928461
MIR9-1HG	ENSG00000125462	107.446	0.195664	0.0285791	0.928461
ITGB1BP1	ENSG00000119185	2227.96	-0.119951	0.0285968	0.928461
GTF2H2	ENSG00000145736	172.807	-0.257871	0.0286739	0.928461
SETMAR	ENSG00000170364	429.637	-0.136267	0.0286767	0.928461
LRP12	ENSG00000147650	105.242	-0.206374	0.0287164	0.928461
HSPE1P6	ENSG00000232917	0.674424	-0.595766	0.0287275	0.928461
RECQL4	ENSG00000160957	1985.11	-0.303076	0.0287408	0.928461
IL9	ENSG00000145839	573.922	-0.906653	0.0287472	0.928461
PGM1	ENSG00000079739	1260.92	-0.106077	0.028756	0.928461
MRPL42	ENSG00000198015	1225.5	-0.0875397	0.0288129	0.928461
TGFBR3	ENSG00000069702	1516.23	-0.17427	0.0288363	0.928461
SDHCP2	ENSG00000214549	0.727737	-0.538307	0.0288749	0.928461
	ENSG00000270095	0.817134	-0.687924	0.0288816	0.928461
DHCR24-DT	ENSG00000233203	20.0621	-0.396371	0.0289483	0.928461
SEC22C	ENSG00000093183	2165.96	0.0255742	0.0289554	0.928461
PARP8	ENSG00000151883	4333.95	0.115406	0.0289628	0.928461
POLR2H	ENSG00000163882	1990.53	-0.135532	0.0289945	0.928461
CXCR2	ENSG00000180871	7.73419	-0.492464	0.0290032	0.928461
SLC43A3	ENSG00000134802	2017.28	-0.353685	0.0290135	0.928461
	ENSG00000287024	3.50126	-0.356659	0.0290226	0.928461
	ENSG00000273450	3.00636	-0.439229	0.0290516	0.928461
TMEM64	ENSG00000180694	633.317	-0.108405	0.0290623	0.928461
POLR3B	ENSG00000013503	658.441	-0.101816	0.0290758	0.928461
PHAF1	ENSG00000125149	759.803	-0.0372762	0.029085	0.928461
HTRA2	ENSG00000115317	1644.54	-0.0900731	0.0290964	0.928461
NUDT5	ENSG00000165609	2568.04	-0.120441	0.0291682	0.928461
DTYMK	ENSG00000168393	2187.84	-0.27571	0.0291937	0.928461
RUBCN	ENSG00000145016	2492.96	0.0471716	0.0292277	0.928461
GOLM1	ENSG00000135052	121.06	-0.386368	0.0292384	0.928461
SETD7	ENSG00000145391	663.77	-0.101546	0.0292735	0.928461
SENP8	ENSG00000166192	71.8937	-0.0852025	0.0292777	0.928461
PAK1IP1	ENSG00000111845	1040.31	-0.216523	0.0292964	0.928461
SSBP3P1	ENSG00000233225	67.321	0.0904906	0.0293013	0.928461
SZT2	ENSG00000198198	3752.79	0.0858534	0.0293577	0.928461
SNTA1	ENSG00000101400	343.88	-0.100728	0.029387	0.928461
STAT6	ENSG00000166888	15201.5	0.0442204	0.0293928	0.928461
BTBD6	ENSG00000184887	2411.14	-0.0761524	0.0294042	0.928461
SLC39A8	ENSG00000138821	1281.93	-0.166496	0.0294325	0.928461
VDAC2P5	ENSG00000172974	54.4139	-0.163369	0.0294943	0.928461
	ENSG00000290979	3.79908	-0.56969	0.0295013	0.928461
	ENSG00000213683	16.8073	-0.23372	0.0295025	0.928461
SLFN12L	ENSG00000205045	3506.34	0.11594	0.0295305	0.928461
SUPT16HP1	ENSG00000256238	78.2807	-0.18215	0.0295596	0.928461
GNG12	ENSG00000172380	7.74148	-0.471545	0.0295649	0.928461
CACYBP	ENSG00000116161	4967.82	-0.175718	0.029571	0.928461
MRPL52	ENSG00000172590	1563.4	-0.121525	0.0295751	0.928461
CASS4	ENSG00000087589	538.98	0.140028	0.0295768	0.928461
	ENSG00000287733	199.026	0.25607	0.0296211	0.928461
FBXO38	ENSG00000145868	2086.39	0.0498577	0.0296222	0.928461
SON	ENSG00000159140	17717.8	0.0515044	0.0296913	0.928461
TNFRSF14	ENSG00000157873	11072.6	0.096388	0.0297394	0.928461
WHAMM	ENSG00000156232	2088.66	0.145584	0.0297627	0.928461
CHST12	ENSG00000136213	1804.81	0.121267	0.0297887	0.928461
DNM1L	ENSG00000087470	1668.05	-0.0980413	0.0297995	0.928461
	ENSG00000287168	22.1372	-0.315852	0.029823	0.928461
BCAT2	ENSG00000105552	1234.1	-0.156979	0.0298629	0.928461
GNA15	ENSG00000060558	653.146	-0.324881	0.0299156	0.928461
MTCH2	ENSG00000109919	1965.15	-0.18776	0.0299345	0.928461
KCTD2	ENSG00000180901	2885.48	0.0489851	0.0299551	0.928461
PGM2	ENSG00000169299	1249.31	-0.172246	0.0299561	0.928461
CLUAP1	ENSG00000103351	1047.27	0.155839	0.0300367	0.928461
TEP1	ENSG00000129566	2445.36	0.0901407	0.0300372	0.928461
CTSO	ENSG00000256043	1103.27	0.147032	0.0301115	0.928461
TESC	ENSG00000088992	385.366	-0.347696	0.0301148	0.928461
BMP1	ENSG00000168487	209.034	-0.157129	0.0301328	0.928461
TMEM54	ENSG00000121900	19.7753	-0.466913	0.0301394	0.928461
	ENSG00000293256	24.7659	0.175088	0.0301699	0.928461
FAXDC2	ENSG00000170271	12.7253	0.191237	0.0301921	0.928461
OLAH	ENSG00000152463	7.25301	-0.542156	0.0301981	0.928461
	ENSG00000272909	48.3271	0.186542	0.0302143	0.928461
ITPR1	ENSG00000150995	2551.26	0.0716817	0.0302224	0.928461
HSP90B1	ENSG00000166598	18818.2	-0.0486348	0.0302324	0.928461
NREP	ENSG00000134986	71.0712	-0.201396	0.0302669	0.928461
ARNTL2	ENSG00000029153	429.448	-0.351958	0.0303435	0.928461
DNAH14	ENSG00000185842	1.2191	-0.679337	0.0303523	0.928461
	ENSG00000237568	26.4466	0.258743	0.0303798	0.928461
HSPA5P1	ENSG00000215895	5.67627	-0.23572	0.0303836	0.928461
CYP2E1	ENSG00000130649	26.5428	0.20117	0.0303925	0.928461
MOSPD2	ENSG00000130150	571.337	-0.0595697	0.0304562	0.928461
NRGN	ENSG00000154146	146.449	-0.379715	0.0304624	0.928461
GLI3	ENSG00000106571	2.42671	-0.540251	0.0305042	0.928461
PRIM1	ENSG00000198056	817.325	-0.18135	0.0305123	0.928461
CCL17	ENSG00000102970	255.028	-0.531268	0.0305232	0.928461
SCLY	ENSG00000132330	129.215	-0.109706	0.0305406	0.928461
RPP25	ENSG00000178718	312.016	-0.134298	0.0305991	0.928461
STPG1	ENSG00000001460	235.936	0.0802569	0.0306106	0.928461
ARMH3	ENSG00000120029	1376.37	0.0255479	0.0306187	0.928461
CHD2	ENSG00000173575	9587.27	0.104233	0.0306409	0.928461
NLRC5	ENSG00000140853	22052.8	0.130817	0.0306603	0.928461
LYAR	ENSG00000145220	2147.66	-0.152589	0.0306667	0.928461
VN1R83P	ENSG00000268521	16.0919	0.218757	0.0306693	0.928461
TRIM7	ENSG00000146054	25.7914	-0.32381	0.0306714	0.928461
CBX3	ENSG00000122565	7030.4	-0.114897	0.0306801	0.928461
RN7SL388P	ENSG00000239577	0.623382	-0.68344	0.0306875	0.928461
CLIC6	ENSG00000159212	23.05	0.22596	0.030708	0.928461
HAAO	ENSG00000162882	4.84299	-0.50787	0.0307205	0.928461
LINC02128	ENSG00000261241	0.385296	1.07547	0.0307231	0.928461
RNU4ATAC	ENSG00000264229	1.05388	-0.566742	0.0307242	0.928461
FBXO7	ENSG00000100225	4812.43	0.0407617	0.030728	0.928461
	ENSG00000249926	0.864377	-0.791331	0.0307992	0.928461
RIBC1	ENSG00000158423	52.8738	-0.119837	0.0308211	0.928461
PELI1	ENSG00000197329	1696.51	0.085208	0.0309442	0.928461
HECTD2	ENSG00000165338	137.252	-0.208709	0.0309566	0.928461
S100A4	ENSG00000196154	4929.75	-0.128068	0.0309671	0.928461
NDUFAF6	ENSG00000156170	420.26	-0.0608706	0.0309859	0.928461
C18orf54	ENSG00000166845	201.685	-0.20125	0.0309863	0.928461
IGLV6-57	ENSG00000211640	1.7816	-0.748513	0.0310078	0.928461
EP300-AS1	ENSG00000231993	4.15436	-0.438878	0.0310354	0.928461
BATF	ENSG00000156127	4378.17	-0.27761	0.0310689	0.928461
PRDM13	ENSG00000112238	2.44868	-0.598171	0.0310721	0.928461
USP46	ENSG00000109189	362.751	-0.111929	0.0310774	0.928461
Y_RNA	ENSG00000201555	3.92653	-0.327233	0.0310907	0.928461
DLEU1	ENSG00000176124	158.506	-0.113031	0.0311408	0.928461
RTL8B	ENSG00000212747	7.4643	0.229152	0.0311512	0.928461
POGZ	ENSG00000143442	3438.53	0.0474378	0.031153	0.928461
GLTPP1	ENSG00000255138	1.12999	0.358611	0.0312151	0.928461
FOXK1	ENSG00000164916	2570.53	0.0669999	0.031231	0.928461
ZNF212	ENSG00000170260	840.171	0.0462948	0.0312638	0.928461
TTLL12	ENSG00000100304	3318.01	-0.195524	0.0312817	0.928461
NOCT	ENSG00000151014	150.206	-0.276938	0.0313003	0.928461
IFI30	ENSG00000216490	11.8629	0.197244	0.0313233	0.928461
SLC25A10	ENSG00000183048	112.649	-0.324901	0.0313275	0.928461
DOC2B	ENSG00000272636	23.2806	-0.468021	0.0313279	0.928461
POC1A	ENSG00000164087	648.785	-0.356934	0.0313407	0.928461
DPF3	ENSG00000205683	18.2376	-0.215113	0.0313444	0.928461
TTC26	ENSG00000105948	163.822	-0.253947	0.0314115	0.928461
ZNF367	ENSG00000165244	1176.08	-0.245804	0.0314119	0.928461
ABCA2	ENSG00000107331	3397.39	-0.123741	0.0314619	0.928461
DM1-AS	ENSG00000267395	3.10405	-0.372052	0.0314818	0.928461
	ENSG00000237262	1.2275	-0.726313	0.0315017	0.928461
DNAH12	ENSG00000174844	5.57738	0.280551	0.0315122	0.928461
SLAMF1	ENSG00000117090	3139.05	-0.105656	0.0315886	0.928461
GALNT1	ENSG00000141429	1570.68	-0.0698005	0.0315918	0.928461
CARMIL1	ENSG00000079691	452.879	0.194081	0.0316267	0.928461
TLCD3A	ENSG00000167695	104.335	-0.293456	0.0316973	0.928461
MIS12	ENSG00000167842	1669.31	-0.0341001	0.0317033	0.928461
FAM81A	ENSG00000157470	7.0836	-0.3886	0.0317293	0.928461
LMNB1-DT	ENSG00000251072	2.38215	-0.444983	0.0317296	0.928461
CNIH2	ENSG00000174871	32.3407	-0.235154	0.0317422	0.928461
RHPN2	ENSG00000131941	20.0164	-0.258238	0.0317608	0.928461
	ENSG00000267605	1.4524	-0.702264	0.0317628	0.928461
TMEM258	ENSG00000134825	1586.16	-0.0946684	0.031816	0.928461
ZER1	ENSG00000160445	2449.75	0.093671	0.0318472	0.928461
CSE1L	ENSG00000124207	3816.84	-0.179091	0.0318557	0.928461
	ENSG00000289136	1.50782	0.407981	0.0319719	0.928461
DGCR6L	ENSG00000128185	1769.75	0.0804414	0.0319722	0.928461
KIAA1522	ENSG00000162522	90.2928	0.247281	0.0319845	0.928461
MIDEAS-AS1	ENSG00000259065	81.7198	0.241481	0.032026	0.928461
FEN1	ENSG00000168496	4333.64	-0.319527	0.0320715	0.928461
RALA	ENSG00000006451	2147.89	0.0548145	0.0321055	0.928461
	ENSG00000274425	278.519	-0.0790301	0.0321162	0.928461
SAXO1	ENSG00000155875	5.754	0.270611	0.0321985	0.928461
HPRT1	ENSG00000165704	1076.43	-0.186797	0.0322788	0.928461
CCDC163	ENSG00000280670	248.478	-0.242451	0.0322834	0.928461
SLC25A5P3	ENSG00000213673	0.712438	-0.543928	0.032303	0.928461
TEX30	ENSG00000151287	406.87	-0.184062	0.032314	0.928461
MAF1	ENSG00000179632	5643.82	0.0550819	0.0323168	0.928461
PARP12	ENSG00000059378	10471.8	0.156175	0.0323491	0.928461
ARHGEF39	ENSG00000137135	322.807	-0.378345	0.0323502	0.928461
ADAD2	ENSG00000140955	2.63748	-0.513925	0.0323548	0.928461
	ENSG00000271984	1.23746	0.389125	0.0323768	0.928461
SLC19A1	ENSG00000173638	902.158	-0.257513	0.0324018	0.928461
	ENSG00000289019	4.2654	-0.325082	0.0324098	0.928461
	ENSG00000247853	55.4683	0.147363	0.0324592	0.928461
SUMO1P3	ENSG00000235082	11.9734	-0.175075	0.0324916	0.928461
CCDC85C	ENSG00000205476	882.988	0.0860209	0.0324935	0.928461
VOPP1	ENSG00000154978	3552.68	-0.0813612	0.0325331	0.928461
	ENSG00000267783	2.53471	0.364812	0.0325449	0.928461
U3	ENSG00000221044	0.83725	-0.644681	0.032578	0.928461
SUGP1	ENSG00000105705	1915.87	0.0355697	0.0326449	0.928461
SLC25A19	ENSG00000125454	1151.75	-0.236098	0.0326602	0.928461
SUFU	ENSG00000107882	950.187	0.0587321	0.0326602	0.928461
PPM1K	ENSG00000163644	4210.59	0.112682	0.0327529	0.928461
GMDS-DT	ENSG00000250903	194.156	0.100593	0.0327553	0.928461
MORN2	ENSG00000188010	75.0418	-0.26785	0.0327626	0.928461
MCPH1	ENSG00000147316	1258.29	0.0328985	0.0327694	0.928461
SGMS2	ENSG00000164023	3.28908	-0.505195	0.0327933	0.928461
HMCES	ENSG00000183624	2952.36	0.0601757	0.0328051	0.928461
TUBA1B	ENSG00000123416	46470.4	-0.323297	0.0328101	0.928461
BSG-AS1	ENSG00000267751	16.3699	-0.228156	0.0328257	0.928461
ZP1	ENSG00000149506	1.88254	-0.664574	0.032856	0.928461
MCFD2	ENSG00000180398	2033.07	0.0353527	0.0328686	0.928461
HILPDA	ENSG00000135245	169.389	-0.177884	0.0328767	0.928461
	ENSG00000289635	8.35824	-0.440167	0.0329289	0.928461
C1QC	ENSG00000159189	21.5414	-1.18852	0.0329303	0.928461
PRR5	ENSG00000186654	595.276	0.0888148	0.0329796	0.928461
GTF3C6P2	ENSG00000213569	6.08078	-0.234151	0.0329835	0.928461
CA5BP1	ENSG00000186312	1.98159	-0.42533	0.0330138	0.928461
TXNDC17	ENSG00000129235	1020.3	-0.215744	0.0330312	0.928461
RAP1A	ENSG00000116473	4935.47	-0.0653262	0.0330478	0.928461
SCGB3A1	ENSG00000161055	43.3894	1.24007	0.0330516	0.928461
BRI3BP	ENSG00000184992	1392.99	-0.175224	0.0330615	0.928461
LRCH1	ENSG00000136141	1407.63	0.0599332	0.0330724	0.928461
TWSG1-DT	ENSG00000264964	4.28308	-0.38644	0.0330775	0.928461
LINC00689	ENSG00000231419	61.8884	-0.308304	0.0330844	0.928461
HYAL2	ENSG00000068001	231.528	-0.182262	0.0330887	0.928461
	ENSG00000260784	2.39188	0.355935	0.0330897	0.928461
NUF2	ENSG00000143228	534.861	-0.337539	0.0331053	0.928461
DUXAP8	ENSG00000206195	2.62963	-0.671064	0.0331132	0.928461
	ENSG00000244459	127.969	0.225157	0.0331227	0.928461
GTPBP2	ENSG00000172432	3402.62	0.0635158	0.0331279	0.928461
	ENSG00000257252	0.783349	0.60445	0.0331337	0.928461
ZNF766	ENSG00000196214	1482.19	0.0817935	0.0331803	0.928461
ANKRD20A1	ENSG00000260691	0.872752	-0.692556	0.0331822	0.928461
AKAP1	ENSG00000121057	2123.61	-0.0830614	0.0332078	0.928461
PARP2	ENSG00000129484	1055.23	-0.135862	0.0332152	0.928461
NUDT16	ENSG00000198585	932.208	0.0689618	0.0332184	0.928461
UQCRFS1-DT	ENSG00000267498	2.23867	-0.44247	0.0332404	0.928461
SMAD5-AS1	ENSG00000164621	2.17817	-0.413749	0.0332764	0.928461
DUT	ENSG00000128951	5869.73	-0.201538	0.0332781	0.928461
AGPAT5	ENSG00000155189	992.894	-0.139194	0.0332996	0.928461
WASHC3	ENSG00000120860	994.226	-0.0582158	0.0333727	0.928461
EML2	ENSG00000125746	2850.44	-0.138001	0.0333852	0.928461
TBC1D13	ENSG00000107021	1709.74	0.0379646	0.0334015	0.928461
SSR3	ENSG00000114850	3367.49	-0.0886892	0.0334282	0.928461
IL19	ENSG00000142224	15.0542	-0.454076	0.0334317	0.928461
CENPM	ENSG00000100162	1030.8	-0.349966	0.0334426	0.928461
	ENSG00000213661	0.786355	0.460232	0.0334589	0.928461
YWHAQ	ENSG00000134308	9627.72	-0.14312	0.033462	0.928461
CCDC6	ENSG00000108091	1842.66	-0.15881	0.0334869	0.928461
IL23R	ENSG00000162594	114.151	-0.426482	0.0335147	0.928461
PSMC6	ENSG00000100519	3054.8	-0.0918871	0.0335337	0.928461
UBE2L6	ENSG00000156587	12921.7	0.143722	0.0335561	0.928461
NEFH	ENSG00000100285	507.877	-0.336652	0.0335649	0.928461
EML1	ENSG00000066629	7.03697	-0.370334	0.0335868	0.928461
SLC25A33	ENSG00000171612	426.992	-0.172292	0.033593	0.928461
SUCLG2	ENSG00000172340	2463.7	0.0444924	0.033626	0.928461
BBX	ENSG00000114439	3443.31	0.0712045	0.0336597	0.928461
CPQ	ENSG00000104324	582.058	0.145343	0.0336731	0.928461
CALU	ENSG00000128595	1760.87	-0.12012	0.0336816	0.928461
BTBD9	ENSG00000183826	1103.77	0.0802345	0.0337702	0.928461
FBXO27	ENSG00000161243	22.0896	0.234129	0.0337754	0.928461
C4orf46	ENSG00000205208	705.115	-0.228672	0.0337814	0.928461
	ENSG00000258232	20.2327	-0.378847	0.0337885	0.928461
BCS1L	ENSG00000074582	1240.28	-0.10341	0.0337908	0.928461
CCT6A	ENSG00000146731	8996.01	-0.192653	0.0337914	0.928461
NELFCD	ENSG00000101158	3926.67	-0.0888934	0.033794	0.928461
ST3GAL1	ENSG00000008513	6487.67	0.0924899	0.0338995	0.928461
	ENSG00000243008	2.99179	-0.719806	0.0339014	0.928461
PTPRA	ENSG00000132670	4607.4	0.0352235	0.0339249	0.928461
MZT1	ENSG00000204899	664.851	-0.134785	0.0339464	0.928461
DNAJC4	ENSG00000110011	1243.94	0.10924	0.0339613	0.928461
PPA1	ENSG00000180817	5103.45	-0.185049	0.0339705	0.928461
NPM1P19	ENSG00000223864	6.88641	-0.268895	0.0339803	0.928461
CANX	ENSG00000127022	15863.4	-0.0707399	0.034006	0.928461
DDN	ENSG00000181418	8.57834	-0.505739	0.0340416	0.928461
CPLANE1	ENSG00000197603	374.812	0.0807451	0.034052	0.928461
LINC02718	ENSG00000255418	6.60723	0.286382	0.0340584	0.928461
GTDC1	ENSG00000121964	521.102	-0.133526	0.0340712	0.928461
CENPS	ENSG00000175279	21.5647	-0.28518	0.0340791	0.928461
DSCC1	ENSG00000136982	420.829	-0.400771	0.0341001	0.928461
	ENSG00000232811	5.41395	0.215496	0.0341225	0.928461
MTA3	ENSG00000057935	973.936	0.0627804	0.0341369	0.928461
ICMT	ENSG00000116237	3365.16	-0.163512	0.0341817	0.928461
ANGEL1	ENSG00000013523	1606.65	0.0564893	0.0341963	0.928461
DPM1	ENSG00000000419	1558.94	-0.0660156	0.0342353	0.928461
FAM228A	ENSG00000186453	2.02982	0.358774	0.0343073	0.928461
PCNA	ENSG00000132646	11092.5	-0.290693	0.03432	0.928461
BCL10-AS1	ENSG00000223653	8.1909	0.185827	0.034351	0.928461
DHODH	ENSG00000102967	638.93	-0.143335	0.0343645	0.928461
OR56B1	ENSG00000181023	2.96292	0.329501	0.0343735	0.928461
DOCK9	ENSG00000088387	6619.34	0.118724	0.0343762	0.928461
FAM78B-AS1	ENSG00000203307	0.883377	-0.77809	0.0343919	0.928461
CSNK1G2	ENSG00000133275	6938.42	0.0612902	0.0343983	0.928461
AZI2	ENSG00000163512	1338.82	0.0604714	0.0344036	0.928461
POLR3G	ENSG00000113356	146.995	-0.287174	0.0345018	0.928461
EXOSC8	ENSG00000120699	2134.83	-0.104693	0.0345414	0.928461
FAM102B	ENSG00000162636	714.85	-0.116978	0.0345927	0.928461
ISL2	ENSG00000159556	5.24112	-0.440284	0.0346277	0.928461
CRNDE	ENSG00000245694	19.4928	-0.393526	0.034632	0.928461
ATP1B3	ENSG00000069849	2826.44	-0.200601	0.0346515	0.928461
GJC1	ENSG00000182963	50.1282	-0.42143	0.034694	0.928461
TPST2	ENSG00000128294	1107.02	-0.089649	0.0347626	0.928461
NR2F6	ENSG00000160113	225.649	-0.204747	0.0347682	0.928461
ADAMTS1	ENSG00000154734	8.99287	-0.630948	0.0347767	0.928461
SFT2D1	ENSG00000198818	847.735	-0.0863543	0.034782	0.928461
TRAV8-6	ENSG00000211795	348.082	0.136867	0.0349035	0.928461
	ENSG00000271755	3.8079	0.322123	0.034947	0.928461
CTNNA1	ENSG00000044115	1980.08	-0.184894	0.0349579	0.928461
LINC01547	ENSG00000183250	109.486	-0.219173	0.0350091	0.928461
BUB3	ENSG00000154473	5779.26	-0.0858072	0.0350646	0.928461
PLCG1-AS1	ENSG00000226648	35.8251	0.184761	0.0350859	0.928461
UBXN8	ENSG00000104691	202.548	-0.0934802	0.0351103	0.928461
SPECC1-DT	ENSG00000261033	0.9772	-0.633404	0.0351212	0.928461
TRNP1	ENSG00000253368	4.0893	-0.375416	0.0351592	0.928461
FAM133A	ENSG00000179083	1.40417	-0.670042	0.0351914	0.928461
HAT1	ENSG00000128708	1805.42	-0.165201	0.0351944	0.928461
KHDC1	ENSG00000135314	86.4342	-0.275721	0.0352118	0.928461
PTGES3	ENSG00000110958	9134.97	-0.101146	0.0352185	0.928461
	ENSG00000279360	2.42039	-0.638112	0.0352245	0.928461
	ENSG00000289004	26.9554	-0.191012	0.0352287	0.928461
MAP3K8	ENSG00000107968	536.141	-0.19832	0.0352307	0.928461
ADK	ENSG00000156110	1138.97	-0.142887	0.035232	0.928461
IGLV1-40	ENSG00000211653	4.85947	-0.602228	0.0352353	0.928461
PGP	ENSG00000184207	1501.34	-0.095558	0.0352415	0.928461
OSGIN1	ENSG00000140961	24.2286	0.162089	0.0352467	0.928461
ATP2A1-AS1	ENSG00000260442	72.4865	-0.265685	0.0352581	0.928461
HLA-E	ENSG00000204592	110087	0.127069	0.0352605	0.928461
MSC-AS1	ENSG00000235531	155.815	-0.277829	0.0352643	0.928461
ERO1A	ENSG00000197930	2632.14	-0.0736322	0.0352773	0.928461
TRAV2	ENSG00000211776	253.807	0.1371	0.0353202	0.928461
ICOS	ENSG00000163600	3599.06	-0.128883	0.0353257	0.928461
GGA3	ENSG00000125447	4320.33	0.0323019	0.035349	0.928461
NANS	ENSG00000095380	929.395	-0.153771	0.035362	0.928461
MMAA	ENSG00000151611	523.083	-0.0511562	0.035417	0.928461
	ENSG00000228335	11.6008	0.157952	0.0354336	0.928461
RRBP1	ENSG00000125844	1576.02	-0.0730085	0.0354364	0.928461
STAB1	ENSG00000010327	68.0888	-0.698	0.035452	0.928461
SLIRP	ENSG00000119705	1035.95	-0.190874	0.0354611	0.928461
TRAJ24	ENSG00000211865	3.04934	0.307037	0.0355097	0.928461
RANBP1	ENSG00000099901	7136.54	-0.2483	0.0355136	0.928461
TXNDC5	ENSG00000239264	47.2687	-0.2969	0.0355569	0.928461
GEMIN7	ENSG00000142252	585.73	-0.140658	0.0355715	0.928461
EIF4A1P10	ENSG00000229132	122.809	-0.227535	0.0355731	0.928461
LINC00630	ENSG00000223546	56.6149	-0.10117	0.0355813	0.928461
NUDT15	ENSG00000136159	617.493	-0.16812	0.0356371	0.928461
EIF4EBP1	ENSG00000187840	597.521	-0.235144	0.0356515	0.928461
NKG7	ENSG00000105374	2147.91	-0.388019	0.0356536	0.928461
CCDC92	ENSG00000119242	1754.04	0.0607309	0.0357296	0.928461
	ENSG00000256625	9.16257	0.228839	0.035783	0.928461
TPRG1	ENSG00000188001	405.627	-0.15945	0.0358038	0.928461
RPS4XP11	ENSG00000234335	27.8336	-0.144471	0.0358421	0.928461
NUDT19	ENSG00000213965	564.834	-0.10358	0.035847	0.928461
MACROH2A1	ENSG00000113648	6945.62	-0.118305	0.0358582	0.928461
UCK2	ENSG00000143179	1406.67	-0.335756	0.0358602	0.928461
NPC2	ENSG00000119655	1123.02	0.119019	0.0358991	0.928461
VASH1	ENSG00000071246	366.501	-0.166388	0.0359681	0.928461
EPHA2	ENSG00000142627	6.76145	0.40608	0.0359849	0.928461
TYW3	ENSG00000162623	1254.01	-0.0815219	0.0359897	0.928461
TFDP2	ENSG00000114126	896.689	0.0756967	0.0359915	0.928461
POLE2	ENSG00000100479	390.823	-0.370372	0.0360017	0.928461
MARCHF8	ENSG00000165406	3436.31	0.126188	0.0360628	0.928461
PLD6	ENSG00000179598	562.218	-0.115251	0.0360693	0.928461
MRPL3	ENSG00000114686	3640.84	-0.161633	0.0361092	0.928461
SMC4	ENSG00000113810	4161.95	-0.190556	0.0361637	0.928461
WWC3	ENSG00000047644	2992.76	0.0747376	0.0361762	0.928461
NIFK	ENSG00000155438	2087.55	-0.129005	0.0361836	0.928461
	ENSG00000259661	3.08861	0.311388	0.0361842	0.928461
PHOSPHO2	ENSG00000144362	19.6245	-0.160469	0.0361881	0.928461
TBC1D8	ENSG00000204634	68.78	0.160272	0.0361982	0.928461
RAB43	ENSG00000172780	332.987	0.102541	0.0362288	0.928461
RPA3	ENSG00000106399	1277.04	-0.172954	0.0362402	0.928461
STAG2-AS1	ENSG00000232412	3.31501	0.266547	0.0362552	0.928461
STON1	ENSG00000243244	35.426	-0.155994	0.0362561	0.928461
UBOX5	ENSG00000185019	726.773	0.0732714	0.0362843	0.928461
TCIRG1	ENSG00000110719	7192.3	0.0935122	0.0363586	0.928461
PLP2	ENSG00000102007	5316.01	-0.12954	0.0363631	0.928461
NSG1	ENSG00000168824	594.458	-0.233661	0.0363802	0.928461
C16orf87	ENSG00000155330	327.886	-0.119056	0.0363812	0.928461
IFNG	ENSG00000111537	6688.53	-0.513082	0.0363932	0.928461
PMS2P6	ENSG00000174384	4.78595	0.298085	0.036396	0.928461
ZMYM4	ENSG00000146463	1637.44	0.0395787	0.0364028	0.928461
	ENSG00000255959	7.17796	-0.305462	0.036415	0.928461
BRPF3	ENSG00000096070	2464.98	0.0469363	0.036416	0.928461
APRG1	ENSG00000198590	18.6591	0.160296	0.0364319	0.928461
GMEB2	ENSG00000101216	1781.4	0.0537967	0.0364361	0.928461
DERA	ENSG00000023697	675.975	-0.114942	0.0364543	0.928461
IL26	ENSG00000111536	94.8754	-0.553148	0.0364613	0.928461
DIRC3	ENSG00000231672	47.0945	0.205071	0.036542	0.928461
LRRC24	ENSG00000254402	62.4383	0.113339	0.036601	0.928461
KCNMA1	ENSG00000156113	8.64672	-0.457086	0.0366195	0.928461
UBA3	ENSG00000144744	2105.08	-0.0449324	0.0366391	0.928461
LSM7	ENSG00000130332	2363.62	-0.0920017	0.0366588	0.928461
COA7	ENSG00000162377	739.882	-0.263394	0.0366664	0.928461
BBC3	ENSG00000105327	675.63	0.127511	0.0366959	0.928461
DUSP8	ENSG00000184545	244.803	0.0968368	0.0367	0.928461
BMPR1AP2	ENSG00000232460	1.81314	-0.382727	0.0367648	0.928461
CASP4	ENSG00000196954	4709.6	0.0803625	0.0367656	0.928461
GTF2A2	ENSG00000140307	1322.86	-0.110998	0.0367769	0.928461
RPS4Y2	ENSG00000280969	0.466749	1.00782	0.0367819	0.928461
RFC2	ENSG00000049541	2141.77	-0.231374	0.0367837	0.928461
	ENSG00000278993	14.3742	-0.14658	0.0367905	0.928461
ARL4A	ENSG00000122644	223.309	-0.0816726	0.0368661	0.928461
ACBD7	ENSG00000176244	22.1325	-0.258374	0.0369028	0.928461
	ENSG00000262700	0.70545	0.615908	0.0369422	0.928461
ACTL6A	ENSG00000136518	2353.8	-0.124225	0.0369462	0.928461
LMNB2	ENSG00000176619	7797.35	-0.262948	0.0369821	0.928461
PDE3B	ENSG00000152270	7752.15	0.139894	0.0369837	0.928461
SMAD3	ENSG00000166949	5557.85	0.0884699	0.0369861	0.928461
DGCR8	ENSG00000128191	2436.65	-0.0622363	0.0370557	0.928461
H2AZ1	ENSG00000164032	8091.53	-0.186953	0.0370656	0.928461
RASD1	ENSG00000108551	8.31388	-0.320046	0.0370718	0.928461
TNFRSF8	ENSG00000120949	2581.23	-0.521103	0.0370743	0.928461
OCEL1	ENSG00000099330	448.428	0.103072	0.0371104	0.928461
	ENSG00000287934	3.72735	0.258021	0.0371433	0.928461
LINC00604	ENSG00000250585	8.81854	-0.875683	0.0371439	0.928461
ATL2	ENSG00000119787	1214.52	-0.0523319	0.0371515	0.928461
AK6	ENSG00000085231	325.364	-0.145366	0.0371572	0.928461
PPP1R14C	ENSG00000198729	38.8494	-0.557364	0.0371643	0.928461
LTF	ENSG00000012223	1.36099	0.901039	0.0371805	0.928461
GANC	ENSG00000214013	816.804	0.0668693	0.0371954	0.928461
TATDN1	ENSG00000147687	532.989	-0.0688889	0.0371983	0.928461
UBAC2	ENSG00000134882	2863.46	0.0706967	0.0372251	0.928461
ZC3H7A	ENSG00000122299	3448.78	0.0594044	0.0372761	0.928461
STK3	ENSG00000104375	184.352	-0.17328	0.0372866	0.928461
PTPN23	ENSG00000076201	2727.69	0.0469065	0.0372994	0.928461
CFAP43	ENSG00000197748	4.16802	0.379771	0.0373134	0.928461
FBL	ENSG00000105202	8499.6	-0.101371	0.0373276	0.928461
PHB1P11	ENSG00000227621	1.3264	-0.53974	0.0373325	0.928461
CCL25	ENSG00000131142	27.5631	0.365646	0.0373801	0.928461
PRIM2	ENSG00000146143	746.511	-0.169171	0.0373892	0.928461
SHISA5	ENSG00000164054	10075	0.0952705	0.0374139	0.928461
SLC45A4	ENSG00000022567	868.534	0.0730455	0.0374162	0.928461
GINS3	ENSG00000181938	720.236	-0.298205	0.0374235	0.928461
RYBP	ENSG00000163602	1983.49	-0.0971605	0.0374534	0.928461
MAGOHB	ENSG00000111196	796.465	-0.157833	0.0374647	0.928461
NABP2	ENSG00000139579	2202.05	-0.231109	0.0375155	0.928461
GFM2	ENSG00000164347	1067.16	-0.104725	0.037544	0.928461
BZW1P1	ENSG00000236686	2.77307	-0.327302	0.0375609	0.928461
UQCC2	ENSG00000137288	1495.45	-0.129981	0.0375988	0.928461
LRP8	ENSG00000157193	1371.9	-0.25339	0.0376028	0.928461
PPIAP31	ENSG00000217094	49.3729	-0.188251	0.0376053	0.928461
CCDC115	ENSG00000136710	1726.55	0.0814499	0.0376129	0.928461
CORO1B	ENSG00000172725	1362.72	-0.140502	0.0376208	0.928461
NECAP2	ENSG00000157191	6493.75	0.0743369	0.0376295	0.928461
TUSC3	ENSG00000104723	2.33253	-0.873845	0.0376339	0.928461
LINC02506	ENSG00000251129	1.44288	-0.852122	0.0376736	0.928461
OGDHL	ENSG00000197444	1.30759	-0.624626	0.0376904	0.928461
PSPN	ENSG00000125650	116.748	0.0565273	0.0377028	0.928461
NDUFV2	ENSG00000178127	27.4862	0.134539	0.0377231	0.928461
	ENSG00000182376	1.38723	0.401633	0.0377325	0.928461
UTP11	ENSG00000183520	1124.04	-0.164854	0.0377347	0.928461
IER3IP1	ENSG00000134049	320.527	-0.102841	0.0377727	0.928461
PPP1R14B	ENSG00000173457	3098.83	-0.244713	0.0377744	0.928461
SP2	ENSG00000167182	2303.06	0.0400606	0.0377824	0.928461
	ENSG00000286142	3.17895	0.459372	0.0378655	0.928461
BRIP1	ENSG00000136492	363.772	-0.269841	0.0379681	0.928461
CDK12	ENSG00000167258	5287.35	0.0308774	0.0379802	0.928461
GMNN	ENSG00000112312	972.157	-0.297546	0.0380205	0.928461
TRBV9	ENSG00000211716	520.814	0.154996	0.0381028	0.928461
USP6NL	ENSG00000148429	221.876	0.143639	0.0381227	0.928461
TTC21A	ENSG00000168026	212.371	0.201375	0.0381667	0.928461
NFIL3	ENSG00000165030	528.937	-0.256523	0.0381781	0.928461
RNF31	ENSG00000092098	152.005	0.106456	0.0381908	0.928461
L1TD1	ENSG00000240563	1.01534	1.30775	0.038209	0.928461
SLC35D1	ENSG00000116704	1100.2	-0.0665009	0.0382581	0.928461
44622	ENSG00000247626	860.918	-0.0961077	0.0382741	0.928461
LINC02033	ENSG00000279727	16.2453	0.219944	0.0382755	0.928461
OLA1	ENSG00000138430	2155.68	-0.136351	0.0382959	0.928461
TMA16	ENSG00000198498	692.084	-0.147022	0.0382964	0.928461
POP7	ENSG00000172336	1104.81	-0.179177	0.0383401	0.928461
	ENSG00000254343	0.783263	-0.767632	0.0383526	0.928461
ANKRD39	ENSG00000213337	207.064	-0.133792	0.0383611	0.928461
EPHX4	ENSG00000172031	17.6862	-0.392369	0.0384657	0.928461
CCDC9B	ENSG00000188549	34.7437	0.163367	0.0384838	0.928461
SHISA4	ENSG00000198892	11.3104	0.201131	0.038503	0.928461
ODC1	ENSG00000115758	8809.7	-0.241663	0.0385226	0.928461
COMMD3	ENSG00000148444	421.02	-0.0571072	0.0385431	0.928461
RFC3	ENSG00000133119	1083.85	-0.272541	0.0386187	0.928461
PARP4P2	ENSG00000224976	1.68759	0.316416	0.0386406	0.928461
TUBGCP4	ENSG00000137822	1097.28	-0.0962655	0.038656	0.928461
GPRIN1	ENSG00000169258	317.986	-0.305102	0.0386926	0.928461
ZNF2	ENSG00000275111	369.43	0.0598043	0.0387241	0.928461
PATZ1	ENSG00000100105	2269.71	0.0765278	0.0388033	0.928461
MRPL47	ENSG00000136522	1171.12	-0.137618	0.0388472	0.928461
TTLL6	ENSG00000170703	0.647227	0.671794	0.0388611	0.928461
CNOT6	ENSG00000113300	2032.07	0.0692634	0.0388661	0.928461
SMC2	ENSG00000136824	2444	-0.223894	0.0388921	0.928461
PIEZO1	ENSG00000103335	7272.72	-0.0879094	0.0388972	0.928461
	ENSG00000288093	28.6661	0.156224	0.0389159	0.928461
ACADS	ENSG00000122971	726.417	0.0522799	0.0389565	0.928461
MIAT	ENSG00000225783	6996.29	-0.212718	0.0389596	0.928461
SPART	ENSG00000133104	1978.6	0.119282	0.038995	0.928461
	ENSG00000290460	10.9569	0.182682	0.0390419	0.928461
SBF2	ENSG00000133812	386.818	0.0930137	0.0390424	0.928461
CDCA4	ENSG00000170779	2837.45	-0.221364	0.0391222	0.928461
	ENSG00000226706	5.73882	-0.275964	0.0391548	0.928461
CDK4	ENSG00000135446	5857.1	-0.233142	0.0392167	0.928461
TOR4A	ENSG00000198113	328.65	-0.174754	0.0392467	0.928461
	ENSG00000279152	12.4338	0.150123	0.0392647	0.928461
SP4	ENSG00000105866	1353.01	0.0595352	0.0392766	0.928461
EDDM13	ENSG00000267710	8.48728	-0.353423	0.039301	0.928461
FLJ43315	ENSG00000291012	1.51801	-0.740525	0.0393549	0.928461
CSPG5	ENSG00000114646	13.2119	-0.316556	0.0393686	0.928461
ARHGAP31	ENSG00000031081	1315.14	-0.216946	0.0393808	0.928461
GMPS	ENSG00000163655	2948.77	-0.138764	0.0393987	0.928461
	ENSG00000263916	7.99976	-0.235513	0.0394949	0.928461
E2F3	ENSG00000112242	2917.47	0.0621568	0.0395131	0.928461
TBC1D32	ENSG00000146350	129.636	0.111032	0.0395199	0.928461
IKBIP	ENSG00000166130	400.113	-0.155856	0.0395648	0.928461
	ENSG00000232807	14.3668	0.171748	0.0395672	0.928461
SLC16A1	ENSG00000155380	1428.03	-0.200086	0.039569	0.928461
PALD1	ENSG00000107719	38.5115	-0.276002	0.0396265	0.928461
ATAD2B	ENSG00000119778	978.856	0.0576579	0.0397028	0.928461
CCZ1	ENSG00000122674	541.457	-0.105314	0.0397267	0.928461
C19orf38	ENSG00000214212	37.0674	0.15247	0.0397271	0.928461
LIM2-AS1	ENSG00000268889	5.00003	-0.45818	0.0397338	0.928461
LHFPL6	ENSG00000183722	25.162	-0.366063	0.0397547	0.928461
CTSH	ENSG00000103811	1550.88	-0.214808	0.0397566	0.928461
ELAC2	ENSG00000006744	4574.47	-0.114869	0.039779	0.928461
YPEL4	ENSG00000166793	102.419	0.256714	0.0397901	0.928461
IFIT2	ENSG00000119922	5535.47	0.246946	0.0398095	0.928461
Metazoa_SRP	ENSG00000278700	2.29925	-0.405258	0.0398362	0.928461
TERB1	ENSG00000249961	5.06562	-1.05898	0.039859	0.928461
P4HB	ENSG00000185624	15825.4	-0.0899395	0.0398603	0.928461
LPIN2	ENSG00000101577	10761.9	0.0784599	0.0398613	0.928461
RAN	ENSG00000132341	21480.5	-0.200433	0.0398639	0.928461
TESMIN	ENSG00000132749	143.723	0.0763314	0.0398781	0.928461
RNU6-94P	ENSG00000271819	1.16069	-0.592559	0.0398949	0.928461
LINC02606	ENSG00000284693	2.32212	-0.475975	0.0399045	0.928461
MEIS3	ENSG00000105419	8.40305	-0.330813	0.0399054	0.928461
BRIX1	ENSG00000113460	1827.76	-0.150706	0.0399073	0.928461
OXLD1	ENSG00000204237	1438.57	0.0583568	0.0399434	0.928461
SNRPF	ENSG00000139343	2076.54	-0.184513	0.0399528	0.928461
BRMS1L	ENSG00000100916	272.899	-0.0911045	0.0399583	0.928461
TLK2	ENSG00000146872	1958.93	0.0367169	0.0399861	0.928461
SEPTIN8	ENSG00000164402	1253.22	-0.200892	0.0399873	0.928461
NHS	ENSG00000188158	50.5639	0.284014	0.0399997	0.928461
TMEM139	ENSG00000178826	70.7149	0.166941	0.0400267	0.928461
FBXL15	ENSG00000107872	805.271	0.0741256	0.0400371	0.928461
CDKL5	ENSG00000008086	199.677	0.0884074	0.0401089	0.928461
	ENSG00000230105	7.95327	0.212445	0.040114	0.928461
NTN4	ENSG00000074527	27.4423	-0.28065	0.0401282	0.928461
CD37	ENSG00000104894	9575.94	0.109569	0.0401396	0.928461
CKS2	ENSG00000123975	1350.4	-0.308328	0.0402064	0.928461
	ENSG00000229664	6.48023	-0.446525	0.0402127	0.928461
SIGMAR1	ENSG00000147955	3668.72	-0.147303	0.0402233	0.928461
NIBAN1	ENSG00000135842	5643.48	-0.189333	0.0402305	0.928461
VDAC1	ENSG00000213585	6669.66	-0.2402	0.040238	0.928461
TBL1X	ENSG00000101849	2924.23	0.0867238	0.0402462	0.928461
JPT2	ENSG00000206053	2761.63	-0.141537	0.0402775	0.928461
PTPN6	ENSG00000111679	8480.93	0.060314	0.0402779	0.928461
LINC00540	ENSG00000276476	149.477	0.148258	0.0402789	0.928461
	ENSG00000272256	37.7027	0.167345	0.040279	0.928461
ZW10	ENSG00000086827	883.55	-0.117111	0.0402966	0.928461
IPO9-AS1	ENSG00000231871	12.5664	-0.219059	0.0403723	0.928461
EZH2	ENSG00000106462	3204.35	-0.275732	0.0403731	0.928461
PMS2P13	ENSG00000276840	20.8382	-0.157494	0.0404326	0.928461
	ENSG00000290077	1.15964	0.557496	0.0404526	0.928461
LRRN3	ENSG00000173114	3206.6	0.258643	0.0404671	0.928461
	ENSG00000274569	1.05726	-0.558425	0.0404967	0.928461
DTX3L	ENSG00000163840	11772.8	0.143383	0.0405172	0.928461
RECQL5	ENSG00000108469	1344.93	0.0649811	0.0405391	0.928461
PPP1R9B	ENSG00000108819	5831.68	-0.071179	0.0405599	0.928461
FOXRED2	ENSG00000100350	477.18	-0.235502	0.040591	0.928461
RPS4X	ENSG00000198034	76269.9	-0.0902807	0.0406235	0.928461
HES1	ENSG00000114315	3.57946	-0.467633	0.040625	0.928461
ZMPSTE24	ENSG00000084073	1234.45	-0.110989	0.0406368	0.928461
EPG5	ENSG00000152223	2778.25	0.0786848	0.040672	0.928461
TUBG2	ENSG00000037042	407.047	0.13453	0.0407295	0.928461
CTSS	ENSG00000163131	5570.11	0.106821	0.0407358	0.928461
FNBP1P1	ENSG00000257800	56.6049	0.164426	0.0407437	0.928461
NR1H2	ENSG00000131408	3889.39	0.0450642	0.0407903	0.928461
PHTF2	ENSG00000006576	1412.16	-0.0791831	0.040821	0.928461
PPIA	ENSG00000196262	36972	-0.156163	0.0408442	0.928461
POP1	ENSG00000104356	845.605	-0.183549	0.0408565	0.928461
PCAT19	ENSG00000267107	3.07652	0.452109	0.0408591	0.928461
SUGT1	ENSG00000165416	1283.34	-0.0905986	0.0408608	0.928461
NME1	ENSG00000239672	1524.97	-0.338506	0.0408661	0.928461
RAD51C	ENSG00000108384	1097.75	-0.193627	0.0408846	0.928461
ZNF624	ENSG00000197566	295.622	0.0908711	0.0409566	0.928461
VWA5B1	ENSG00000158816	9.298	0.28408	0.0409651	0.928461
MAT2A	ENSG00000168906	9254.49	-0.109618	0.0409932	0.928461
CHRNA5	ENSG00000169684	70.2042	-0.270443	0.0410224	0.928461
CDH24	ENSG00000139880	85.3584	-0.125144	0.0410528	0.928461
FZD7	ENSG00000155760	14.4353	-0.189889	0.0411112	0.928461
TRIM69	ENSG00000185880	6001.17	0.0951014	0.0411236	0.928461
ABCB10	ENSG00000135776	1144.01	-0.102483	0.0411428	0.928461
EML2-AS1	ENSG00000267757	142.455	-0.304616	0.0411696	0.928461
TUBB	ENSG00000196230	69099.3	-0.277721	0.0412189	0.928461
MYO1C	ENSG00000197879	1265.93	-0.0932152	0.0412193	0.928461
SYNDIG1L	ENSG00000183379	1.74683	0.368863	0.0412571	0.928461
SS18	ENSG00000141380	2880.28	-0.0304109	0.0412672	0.928461
ZSCAN25	ENSG00000197037	1363.69	0.04875	0.0413235	0.928461
DONSON	ENSG00000159147	660.981	-0.235636	0.0413572	0.928461
PIWIL4	ENSG00000134627	61.1384	0.126546	0.0413793	0.928461
	ENSG00000256084	11.6854	-0.257538	0.041385	0.928461
HMGB1P3	ENSG00000250011	4.71705	0.226391	0.0413868	0.928461
OSM	ENSG00000099985	863.826	-0.372298	0.0414181	0.928461
SLC25A11	ENSG00000108528	2368.55	-0.107936	0.041427	0.928461
KDELR2	ENSG00000136240	1653.48	-0.0885123	0.0414325	0.928461
EP400	ENSG00000183495	4140.19	0.0457043	0.0414423	0.928461
	ENSG00000272181	2.09253	0.395609	0.0414485	0.928461
	ENSG00000266495	1.8921	-0.47745	0.0414588	0.928461
LINC02933	ENSG00000266289	0.593193	0.604021	0.0414703	0.928461
RPS27AP11	ENSG00000218208	13.9286	-0.181948	0.0414814	0.928461
SPIRE1	ENSG00000134278	162.686	-0.208936	0.0414915	0.928461
TRGV2	ENSG00000233306	17.6011	-0.313728	0.0415466	0.928461
MCMBP	ENSG00000197771	4701.19	-0.116298	0.0415575	0.928461
CCDC34	ENSG00000109881	442.555	-0.248405	0.0415633	0.928461
BTN3A3	ENSG00000111801	9103.28	0.15195	0.0415749	0.928461
	ENSG00000289555	0.905259	-0.57893	0.0415997	0.928461
CSGALNACT2-DT	ENSG00000273008	11.9575	-0.185225	0.0416094	0.928461
HSPE1P2	ENSG00000258645	20.6937	-0.316375	0.0416218	0.928461
TEDC2	ENSG00000162062	443.465	-0.377764	0.0416303	0.928461
USP11	ENSG00000102226	2479.84	0.092097	0.0416373	0.928461
SLC12A7	ENSG00000113504	3054.56	0.181162	0.0416489	0.928461
MAILR	ENSG00000253320	36.7256	0.0933623	0.0416744	0.928461
CD109-AS1	ENSG00000231652	3.04424	-0.404596	0.0416942	0.928461
SCN4A	ENSG00000007314	3.43314	0.391173	0.0417011	0.928461
HAUS5	ENSG00000249115	1559.77	-0.0638437	0.0417038	0.928461
RFC4	ENSG00000163918	1629.25	-0.215305	0.0417328	0.928461
ATXN1L	ENSG00000224470	2510.48	0.0552699	0.041768	0.928461
SLC25A5P2	ENSG00000235064	1.16735	-0.533338	0.0418247	0.928461
TXNP4	ENSG00000262519	0.959098	-0.512764	0.0418421	0.928461
SEC31A	ENSG00000138674	4530.51	0.0297705	0.0418827	0.928461
ANKRD13A	ENSG00000076513	4533.29	0.0501119	0.0418902	0.928461
SMKR1	ENSG00000240204	55.8581	-0.192089	0.0418977	0.928461
VPS26C	ENSG00000157538	2892.16	0.0264745	0.0419066	0.928461
TUBAP2	ENSG00000214391	154.709	-0.340131	0.0419325	0.928461
SLC25A17	ENSG00000100372	821.301	-0.138113	0.0419328	0.928461
APOL6	ENSG00000221963	14416.1	0.1442	0.0419397	0.928461
SLC25A26	ENSG00000144741	815.322	0.039949	0.0419766	0.928461
FBXO31	ENSG00000103264	2028.22	0.0349301	0.0420262	0.928461
SNRPGP2	ENSG00000264350	94.4095	-0.186791	0.0420441	0.928461
NDUFA6	ENSG00000184983	2438.16	-0.121907	0.0420521	0.928461
ZCWPW2	ENSG00000206559	14.7681	0.193468	0.0420756	0.928461
LINC02021	ENSG00000249846	23.77	0.196391	0.0420803	0.928461
ARHGAP11A	ENSG00000198826	704.182	-0.286285	0.0420943	0.928461
	ENSG00000250286	2.97057	0.404648	0.042126	0.928461
NRAV	ENSG00000248008	177.477	-0.181446	0.0421741	0.928461
OPTN	ENSG00000123240	8292.09	0.0823939	0.0422329	0.928461
PPIAP65	ENSG00000233428	0.952998	-0.618718	0.0422406	0.928461
KDM4A-AS1	ENSG00000236200	50.2012	-0.196097	0.0422584	0.928461
CRYZ	ENSG00000116791	840.709	-0.128513	0.0422651	0.928461
RPL21P134	ENSG00000233254	16.2612	0.195484	0.0423079	0.928461
DSE	ENSG00000111817	295.533	-0.187272	0.0423129	0.928461
GAREM2	ENSG00000157833	194.701	0.085296	0.0423142	0.928461
HPS1-AS1	ENSG00000287261	12.4687	-0.200139	0.0423447	0.928461
SFXN4	ENSG00000183605	789.073	-0.171204	0.0423467	0.928461
	ENSG00000273473	3.04147	0.284209	0.0423494	0.928461
ELOCP2	ENSG00000259838	5.59789	-0.25323	0.0423655	0.928461
PAICS	ENSG00000128050	7244.33	-0.271966	0.0424067	0.928461
	ENSG00000290074	1.63323	-0.472462	0.0424337	0.928461
CCDC141	ENSG00000163492	140.985	0.212704	0.0424526	0.928461
IL5	ENSG00000113525	221.555	-0.678693	0.0424665	0.928461
KCTD9	ENSG00000104756	785.763	-0.0598336	0.0424719	0.928461
EPB41L1	ENSG00000088367	13.708	-0.263232	0.0424889	0.928461
PPP5C	ENSG00000011485	3279.45	-0.177681	0.0425404	0.928461
	ENSG00000254802	163.802	0.207732	0.0425419	0.928461
	ENSG00000274092	13.6987	-0.241721	0.0425542	0.928461
RASD2	ENSG00000100302	3.80206	0.336658	0.0425546	0.928461
SYNE2	ENSG00000054654	11936	0.133467	0.0425572	0.928461
LINC01679	ENSG00000237989	99.8672	0.176262	0.0425756	0.928461
EHMT1	ENSG00000181090	3943.05	0.0304086	0.0426114	0.928461
RIOX2	ENSG00000170854	1518.83	-0.0890545	0.0426135	0.928461
SRSF7	ENSG00000115875	9689.33	-0.0518125	0.0426231	0.928461
CCDC197	ENSG00000175699	1.25881	0.527221	0.0426604	0.928461
LSM4	ENSG00000130520	4349.82	-0.183819	0.0426618	0.928461
COL9A3	ENSG00000092758	1.84897	-0.573899	0.042669	0.928461
TRMT10A	ENSG00000145331	207.356	-0.0944462	0.0426794	0.928461
UNK	ENSG00000132478	2001.19	0.0450086	0.0426857	0.928461
DYRK3	ENSG00000143479	190.531	-0.241352	0.0427221	0.928461
IRAG2	ENSG00000118308	1388.83	0.14096	0.0427417	0.928461
HSPD1	ENSG00000144381	20304.1	-0.24588	0.0427419	0.928461
	ENSG00000266994	1.42947	0.511276	0.0427583	0.928461
IRF2BP1	ENSG00000170604	1532.68	0.0681297	0.0427633	0.928461
SUMO1	ENSG00000116030	2557.67	-0.0811545	0.042817	0.928461
MRPL24	ENSG00000143314	2302.67	-0.155969	0.0428216	0.928461
CCNG1	ENSG00000113328	2077.07	0.0699397	0.0428312	0.928461
ANKRD16	ENSG00000134461	212.105	0.0701107	0.0428451	0.928461
BATF3	ENSG00000123685	1311.18	-0.408925	0.0428565	0.928461
COQ2	ENSG00000173085	376.663	-0.20355	0.0428575	0.928461
VDAC1P2	ENSG00000213856	19.7497	-0.288936	0.0428634	0.928461
POLR1E	ENSG00000137054	2102.38	-0.105976	0.0428637	0.928461
	ENSG00000275963	7.31062	0.262906	0.042864	0.928461
	ENSG00000285650	1.94877	0.381433	0.0428774	0.928461
CENPW	ENSG00000203760	477.537	-0.38494	0.0428853	0.928461
EFCAB10	ENSG00000185055	0.548413	0.568859	0.0429159	0.928461
PSRC1	ENSG00000134222	138.069	-0.294874	0.0429562	0.928461
RAB3GAP1	ENSG00000115839	2898.01	0.0772406	0.0429745	0.928461
SEC11A	ENSG00000140612	2719.89	-0.0716237	0.0430215	0.928461
CLK2P1	ENSG00000232553	5.34208	0.175697	0.0430366	0.928461
SUMO2P1	ENSG00000235238	39.7608	-0.135057	0.0430407	0.928461
	ENSG00000228201	17.2477	-0.156731	0.0430734	0.928461
RRS1	ENSG00000179041	1803.54	-0.183476	0.0430847	0.928461
	ENSG00000283384	4.72075	0.347636	0.0431045	0.928461
PTPRH	ENSG00000080031	2.07346	0.375152	0.0431448	0.928461
SPC24	ENSG00000161888	449.584	-0.331257	0.0431526	0.928461
SNHG29	ENSG00000175061	11082.1	-0.0808947	0.043198	0.928461
UBE2CP2	ENSG00000265939	1.09029	0.435707	0.0432061	0.928461
TMED2	ENSG00000086598	4733.27	-0.0586188	0.0432119	0.928461
	ENSG00000260360	6.67462	-0.230795	0.0432262	0.928461
	ENSG00000278743	15.8328	0.215702	0.043228	0.928461
ZNF358	ENSG00000198816	212.261	0.115774	0.0432335	0.928461
SPATA2L	ENSG00000158792	266.521	0.0706329	0.043348	0.928461
RXYLT1	ENSG00000118600	650.447	-0.0902253	0.0433847	0.928461
SMC6	ENSG00000163029	1129.85	-0.072694	0.0433925	0.928461
CYRIB	ENSG00000153310	3345.75	-0.0708959	0.0433964	0.928461
SNPH	ENSG00000101298	1118.48	0.156563	0.0434119	0.928461
PPIAP22	ENSG00000198618	2680.13	-0.160851	0.0434193	0.928461
ITPRIPL2	ENSG00000205730	324.456	-0.290608	0.0434323	0.928461
HIRIP3	ENSG00000149929	2093.99	-0.155602	0.0434398	0.928461
ZNF287	ENSG00000141040	360.047	0.0486703	0.0434895	0.928461
MIR155HG	ENSG00000234883	1698.28	-0.345958	0.0435194	0.928461
LYPLAL1-AS1	ENSG00000228536	1.68635	-0.624069	0.0435294	0.928461
FKBP8	ENSG00000105701	10380.2	0.0442352	0.0435473	0.928461
COX16	ENSG00000133983	62.2396	-0.0924729	0.0435541	0.928461
SIPA1L2	ENSG00000116991	126.712	-0.18552	0.0435672	0.928461
DDX1	ENSG00000079785	3770.17	-0.122166	0.0435764	0.928461
	ENSG00000287263	3744.76	0.1696	0.0435931	0.928461
HLA-K	ENSG00000230795	583.467	0.232548	0.0436266	0.928461
MYORG	ENSG00000164976	123.359	-0.177809	0.0436302	0.928461
MBNL1-AS1	ENSG00000229619	67.3144	0.0724185	0.0436322	0.928461
EIF1AXP1	ENSG00000236698	49.5135	-0.175525	0.0436948	0.928461
IGHG3	ENSG00000211897	83.557	-0.465259	0.0438156	0.928461
RAD1	ENSG00000113456	1163.72	-0.0793282	0.0438235	0.928461
MEF2A	ENSG00000068305	1683.03	0.0825628	0.0438294	0.928461
DNAJC9	ENSG00000213551	3761.31	-0.168233	0.0438367	0.928461
GPR174	ENSG00000147138	2989.43	0.110216	0.0438943	0.928461
SIPA1L3	ENSG00000105738	1125.97	0.0662402	0.0438943	0.928461
TUBG1	ENSG00000131462	2140.29	-0.269547	0.0439399	0.928461
SP140L	ENSG00000185404	2473.8	0.0681875	0.0439783	0.928461
NBDY	ENSG00000204272	1021.63	0.0699294	0.0439809	0.928461
POLR1G	ENSG00000117877	921.007	-0.236183	0.0439817	0.928461
	ENSG00000273055	1.92719	0.307457	0.0439953	0.928461
RBM14	ENSG00000239306	3367.77	-0.0725504	0.0440171	0.928461
FGFBP2	ENSG00000137441	317.512	-0.450243	0.0440305	0.928461
SERTAD2	ENSG00000179833	1891.93	0.0802896	0.0440368	0.928461
MALT1	ENSG00000172175	4171.22	0.0854356	0.0441199	0.928461
FLT4	ENSG00000037280	318.862	0.236848	0.0441469	0.928461
	ENSG00000278924	0.421299	0.662263	0.0441686	0.928461
DGCR2	ENSG00000070413	3992.72	0.0572336	0.0441712	0.928461
IER5L-AS1	ENSG00000204055	1.47026	0.42622	0.0441718	0.928461
BSCL2	ENSG00000168000	150.757	0.103913	0.0441868	0.928461
WAC	ENSG00000095787	8499.92	0.0494477	0.0442129	0.928461
ZBTB10	ENSG00000205189	370.992	0.0888021	0.0442702	0.928461
PDIA6	ENSG00000143870	8667.23	-0.129772	0.0442708	0.928461
HNRNPLP1	ENSG00000233503	1.78077	-0.436393	0.0443493	0.928461
CCDC78	ENSG00000162004	93.2791	-0.146948	0.0443546	0.928461
TRIQK	ENSG00000205133	32.0698	-0.234297	0.0443713	0.928461
	ENSG00000214776	6.45039	-0.54487	0.0444028	0.928461
DNAH17	ENSG00000187775	14.393	0.299849	0.0444268	0.928461
PTPRE	ENSG00000132334	999.823	-0.0479344	0.0444357	0.928461
STARD9	ENSG00000159433	396.057	-0.1028	0.0444454	0.928461
SLC8A1-AS1	ENSG00000227028	1.38079	-0.683178	0.044448	0.928461
IL1R2	ENSG00000115590	253.056	-0.375056	0.044461	0.928461
NLRP11	ENSG00000179873	0.978402	-0.671861	0.0445028	0.928461
MORF4L2	ENSG00000123562	2707.61	-0.0789568	0.0445118	0.928461
STX5	ENSG00000162236	2014.58	0.04866	0.0445205	0.928461
PLEKHM1	ENSG00000225190	1740.95	0.0602762	0.0445416	0.928461
PRELID1	ENSG00000169230	7815.83	-0.176054	0.0445449	0.928461
	ENSG00000230747	33.9326	-0.148093	0.0445452	0.928461
SELENOT	ENSG00000198843	2765.05	-0.0856421	0.0445896	0.928461
NPM1P35	ENSG00000255213	2.19264	-0.432451	0.0445899	0.928461
RASGRF1	ENSG00000058335	3.77669	0.447472	0.0446223	0.928461
	ENSG00000267105	4.3769	-0.323864	0.0446251	0.928461
SNORD88A	ENSG00000221241	1.41141	-0.607099	0.0446267	0.928461
TRBV12-3	ENSG00000274752	404.212	0.158588	0.0447204	0.928461
UBA7	ENSG00000182179	8488.77	0.127029	0.044746	0.928461
PDSS1	ENSG00000148459	383.487	-0.254032	0.0447472	0.928461
PRMT3	ENSG00000185238	949.741	-0.153181	0.0447654	0.928461
	ENSG00000248794	8.30522	-0.240526	0.0447737	0.928461
MIA2-AS1	ENSG00000258940	11.6823	0.152048	0.0447748	0.928461
GINS2	ENSG00000131153	1407.63	-0.36533	0.0448165	0.928461
RDH16	ENSG00000139547	23.8865	0.159606	0.0448193	0.928461
SLBP	ENSG00000163950	3930.71	-0.165686	0.044822	0.928461
PYROXD1	ENSG00000121350	913.052	-0.0658585	0.0448336	0.928461
IL32	ENSG00000008517	35223.5	-0.175173	0.0448389	0.928461
KHDC1-AS1	ENSG00000229852	121.542	-0.0827199	0.0448448	0.928461
PUM1	ENSG00000134644	3890.45	0.0547081	0.0448622	0.928461
PCLAF	ENSG00000166803	230.993	-0.386539	0.0448679	0.928461
PCCA-DT	ENSG00000274605	94.6134	-0.270516	0.0449106	0.928461
SLC35E4	ENSG00000100036	213.862	-0.212642	0.0449115	0.928461
RNF151	ENSG00000179580	1.55387	-0.553264	0.0449418	0.928461
	ENSG00000278344	1.97422	-0.503069	0.0449556	0.928461
TIMM17A	ENSG00000134375	1732.53	-0.169204	0.0449902	0.928461
MYH11	ENSG00000133392	5.62874	0.226668	0.044995	0.928461
ELP6	ENSG00000163832	1085.12	-0.124302	0.045008	0.928461
EPDR1	ENSG00000086289	51.2029	-0.415975	0.0450197	0.928461
RPL12P27	ENSG00000237169	4.33042	0.276355	0.0450951	0.928461
HSH2D	ENSG00000196684	2760.8	0.175109	0.0451523	0.928461
NOP56	ENSG00000101361	10626	-0.148257	0.0452248	0.928461
AFMID	ENSG00000183077	222.316	-0.2277	0.0452251	0.928461
UNG	ENSG00000076248	2455.6	-0.187213	0.0452417	0.928461
PA2G4	ENSG00000170515	9791.14	-0.166052	0.0453226	0.928461
	ENSG00000289521	2.81755	0.355063	0.0453293	0.928461
VPS26A	ENSG00000122958	1199.54	-0.0640869	0.0454176	0.928461
BYSL	ENSG00000112578	1087.32	-0.270262	0.0454234	0.928461
FBXO45	ENSG00000174013	884.165	-0.119697	0.0454591	0.928461
FANCB	ENSG00000181544	168.728	-0.184721	0.0455176	0.928461
HELZ-AS1	ENSG00000266473	3.0005	-0.332328	0.0455506	0.928461
CNPY2	ENSG00000257727	209.987	-0.0511529	0.0455686	0.928461
CENPP	ENSG00000188312	392.096	-0.231949	0.0455867	0.928461
UTRN	ENSG00000152818	4761.47	0.13994	0.045593	0.928461
GBP4	ENSG00000162654	25534	0.185367	0.045595	0.928461
RNF220	ENSG00000187147	4745.72	0.0351513	0.0456025	0.928461
	ENSG00000248544	1.12085	-0.562999	0.0456122	0.928461
PDCD2L	ENSG00000126249	236.535	-0.13121	0.0456959	0.928461
VRK1	ENSG00000100749	1513.1	-0.150189	0.0457002	0.928461
RPL7P50	ENSG00000268785	2.82444	-0.424652	0.0457017	0.928461
LGALS3BP	ENSG00000108679	6227.86	0.162766	0.0457085	0.928461
RFC5	ENSG00000111445	1458.63	-0.187466	0.0457218	0.928461
HSPA1A	ENSG00000204389	1476.85	-0.103192	0.0457234	0.928461
	ENSG00000222032	23.7345	-0.324172	0.0457236	0.928461
PSMG3	ENSG00000157778	1258	-0.125517	0.0457327	0.928461
TTC32	ENSG00000183891	405.317	0.128564	0.0457772	0.928461
FARSA-AS1	ENSG00000266975	4.04784	0.260834	0.0457775	0.928461
PRDX3	ENSG00000165672	3900.38	-0.189313	0.0458785	0.928461
TRAT1	ENSG00000163519	3494.88	0.107363	0.045881	0.928461
GALNT18	ENSG00000110328	18.9603	-0.409125	0.0459333	0.928461
SERTAD3	ENSG00000167565	496.448	0.0904378	0.0459338	0.928461
SRSF10	ENSG00000188529	4791.11	-0.0643229	0.0459389	0.928461
MRPL15	ENSG00000137547	1522.69	-0.168153	0.0459458	0.928461
	ENSG00000277959	12.2666	0.188087	0.0459466	0.928461
SIN3A	ENSG00000169375	7316.29	0.0281586	0.0459854	0.928461
IMMP1L	ENSG00000148950	187.703	-0.077512	0.0460006	0.928461
TCP1	ENSG00000120438	10031.1	-0.183722	0.0460024	0.928461
MDP1	ENSG00000213920	1.81824	-0.400372	0.0460098	0.928461
	ENSG00000278493	2.71205	-0.416594	0.0460259	0.928461
SLC4A10	ENSG00000144290	76.8512	-0.350699	0.0460306	0.928461
RPS9	ENSG00000170889	32833.5	-0.0727885	0.0460448	0.928461
PYHIN1	ENSG00000163564	1844.15	0.108765	0.0461028	0.928461
[truncated: 22,377 more rows]
