# Supplementary material for: Insulin enables acquisition of the IL7R+ memory phenotype in PD1+ T cells in RA tissues
Source: Cell Death Dis. 2026 May 25;17(1):506. doi: 10.1038/s41419-026-08916-6 (PMC13201554; doi:10.1038/s41419-026-08916-6)
Supplement: Supplementary file 10 — Supplementary Table ST5 [file 41419_2026_8916_MOESM10_ESM.xlsx]

## Sheet: Sheet1
Supplementary Table ST5. The list of overlapping insulin-responsive genes used for functional enrichment analysis
Genes
AAMDC
ABCA2
ACTG1P20
ACYP1
ADK
ADPGK
ADSL
AFMID
AGAP4
AGPS
AIG1
AK5
AMBRA1
ANGEL1
ANGPTL1
ANKHD1-EIF4EBP3
ANKRD16
ANKRD29
ANKRD52
AP3S1
APBA1
ARFGAP3
ARHGAP17
ARHGEF26
ARHGEF3
ARID1A
ARID1B
ARL4A
ARNTL2
ARRDC3
ATAD2B
ATG13
ATP1B3
ATP2B4
ATP5MG
AUTS2
B3GLCT
BAZ2A
BCL7B
BFSP1
BICRA
BIRC6
BLOC1S3
BOLA3
BOP1
BRD4
BRIP1
BRPF3
BSCL2
BTBD2
BTBD9
BYSL
C12orf4
C12orf75
C17orf58
C1R
C1S
C2orf72
C6orf226
CALCOCO2
CALD1
CANX
CARMIL1
CBR3
CCDC163
CCDC191
CCDC9
CCR7
CCZ1
CD27
CD320
CD38
CD3G
CDC20
CDC42EP3
CDC42SE2
CDCA7
CDK12
CDK2AP1
CDKN1B
CENPM
CHD6
CIR1
CISD2
CKLF
CLEC18B
CLHC1
CLIC6
CLSTN1
CLTC
CLU
CLUAP1
CLUH
CMTR1
COX16
COX20
CPQ
CRACR2A
CRTC3
CRYBG1
CS
CSE1L
CSGALNACT1
CSNK1G2
CSNK2A1
CST7
CTNNA1
CTNNAL1
CTSS
CTTN
CXCL13
CYP2E1
CYP4F22
DDIAS
DESI1
DGCR8
DGLUCY
DHTKD1
DHX30
DHX58
DIP2B
DLEC1
DLEU1
DM1-AS
DMWD
DNA2
DNAH12
DNAJB2
DNAJC9
DNM1L
DNMT1
DOCK8
DOCK8-AS1
DPF1
DPH2
DUSP3
DUSP4
E2F3
EBPL
EGR1
EHD4
EHMT1
EIF4E3
ELOVL5
EMILIN2
ENAH
ENTHD1
EP400
EPG5
ERCC5
ERGIC2
ESR2
ESRP2
EVI5
EZH2
FAM171A1
FAM171A2
FAM181B
FAM193A
FAM78B
FAM78B-AS1
FBL
FBXL15
FBXO31
FFAR3
FGD6
FGR
FLT4
FOXK1
FURIN
FZD5
G6PC3
GAB2
GAD1
GCNT4
GEMIN7
GFM2
GGA3
GJD4
GLTP
GMEB2
GNA15
GOLGA2
GON4L
GPATCH8
GPR183
GPR3
GRAMD1C
GTF3C1
GTPBP2
GZMH
H2AZ2
HAUS1
HDAC1
HDAC5
HECTD4
HHLA2
HIBCH
HIPK2
HMSD
HOPX
HSP90AA1
HSPA14
HSPA9
HUS1
ID2
IER2
IGF2BP3
IGLV1-40
IK
IL12RB2
IL18BP
IL1R2
IL23A
IL23R
IL4
IL5
IL7
IMMP1L
INO80E
INTS10
IRF2BP1
ITPR1
JADE2
JAM2
JPT2
KANK2
KCNH4
KDM2A
KDM3B
KDM4A-AS1
KIF1C
KLHL18
KMT2A
KPNB1
LARP1B
LCOR
LDLR
LEPROTL1
LERFS
LGALS1
LIMA1
LINC00158
LINC01871
LIPT1
LMBR1L
LMNB2
LPIN2
LPP
LSM7
LTF
LY9
LYZ
MACF1
MACO1
MAF1
MAML1
MAN1C1
MANBA
MAP3K6
MAP4K4
MATK
MCAM
MCL1
MCM10
MED20
MEF2A
MELK
METTL14
METTL23
MFHAS1
MFSD2A
MIR155HG
MIR663AHG
MN1
MOV10
MPP7
MPRIPP1
MR1
MRPL4
MRPL48
MT1E
MTA3
MTERF2
MTERF4
MTFR2
MTHFD1
MTND1P23
MXI1
MYBL1
MYCBP2
N4BP1
NABP2
NADSYN1
NANP
NANS
NBAS
NBEAL2
NCAPD2
NCBP1
NEK3
NELFCD
NELL2
NFAT5
NFX1
NIFK
NKD1
NLK
NLRC5
NOLC1
NOTCH2
NR1H2
NT5DC2
NUB1
NUDT15
NUDT19
NUDT5
NUDT8
NUP153
NUP210
NUP43
NUP85
NUP98
OCEL1
ODC1
OMA1
OPN3
OPTN
OXLD1
P2RX7
PA2G4
PALLD
PAQR8
PARP11
PC
PCAT6
PCED1B
PCNA
PDCD11
PDCD4
PDCD5
PDE3B
PDSS1
PEAK3
PELI1
PER1
PFAS
PGM2
PHOSPHO2
PI4KB
PIK3R6
PIP5KL1
PLAAT4
PLAGL2
PLCG1-AS1
PLOD1
PLXNA1
PMP22
PODXL
POFUT1
POGZ
POLD1
POLE2
POLR2A
POLR3B
POLR3G
POU2F1
POU4F1
PPIA
PPM1K
PPP1R9B
PPRC1
PRIM1
PRKAG2
PRKCB
PRKD2
PRKDC
PRKN
PRR5
PRRC2C
PSME3
PTPN23
PTPN6
PTPRA
PTX3
PUS7
QKI
R3HDM2
RAB19
RABGAP1
RAD51C
RALA
RANBP1
RARA
RASGRP2
RAVER1
RBFA
RBM14
RBM22
RBM38
RBPJ
RBPMS2
RCC1
RECQL5
RFC3
RHBDL3
RIF1
RN7SL809P
RNF114
RNF213
RNF216
RPL10P19
RPP25
RRAS2
RRBP1
RRS1
RTN3
RUNDC3B
RYBP
SAR1B
SCAPER
SCFD1
SCIMP
SCLY
SEC16A
SEC22C
SEMA6C
SERAC1
SERTAD2
SERTAD3
SETDB1
SETX
SF3B3
SFXN4
SH3BP1
SHFL
SIGLEC10
SIN3A
SIPA1L1
SIPA1L3
SLAMF1
SLC16A1
SLC25A17
SLC25A19
SLC25A26
SLC35D1
SLC35E3
SLC37A1
SLC45A4
SLC7A5
SLIRP
SMAD3
SMARCC2
SMG1
SNORA80B
SNRPE
SNRPF
SOCS2
SOX13
SPATA2L
SPC24
SPECC1
SPTLC2
SQSTM1
SRBD1
SRCAP
SSBP2
SSBP3
SSH3
ST3GAL1
STAM
STAT6
STON1
STX5
SUCLG2
SUFU
SUPT3H
SYDE2
SYNE2
SYNM
SYNPO2
SYTL1
TAF3
TAF8
TAOK3
TAPBPL
TARBP1
TBXAS1
TC2N
TCEA3
TCF4
TCOF1
TEP1
TERF2
TESMIN
TET3
TFCP2L1
TK1
TLK1
TLK2
TMC8
TMEM106A
TMEM116
TMEM140
TMEM54
TMEM97
TNFRSF8
TNIK
TOR2A
TOR4A
TPRG1
TRAM1
TRAP1
TRIM14
TRIM28
TRIM59
TRIM68
TRIQK
TRRAP
TSEN54
TSSK6
TTC38
TTC9C
TUBA4A
TUBG2
TULP2
TULP4
TWIST1
TXLNA
TXNDC9
TXNL1
TXNL4A
TYRO3
UBAC2
UBAP2
UBR2
UCK2
UFD1
UFSP2
UNK
UQCC2
USP25
USP6NL
UTRN
VCP
VDAC1
VKORC1L1
VPS11
VPS26A
VPS54
WAC
WASHC3
WDR12
WDR5
WNK2
XPO5
XRN1
YEATS2
YEATS4
YY1AP1
ZBTB24
ZBTB7A
ZC3H7B
ZCCHC2
ZDHHC19
ZFAND3
ZFP36L2
ZFYVE19
ZHX3
ZMYM4
ZNF212
ZNF224
ZNF230
ZNF26
ZNF367
ZNF45
ZNF460
ZNF516
ZNF541
ZNF609
ZNF677
ZNF687
ZNF766
ZNF837
ZNFX1
