# Supplementary material for: Insulin enables acquisition of the IL7R+ memory phenotype in PD1+ T cells in RA tissues
Source: Cell Death Dis. 2026 May 25;17(1):506. doi: 10.1038/s41419-026-08916-6 (PMC13201554; doi:10.1038/s41419-026-08916-6)
Supplement: Supplementary file 11 — Supplementary Table ST6 [file 41419_2026_8916_MOESM11_ESM.xlsx]

## Sheet: Sheet1
Supplementary Table ST6. Functional enrichment analysis of overlapping insulin-responsive genes by canonical GO:Biological Process 2025
Term	Overlap	Gene_count	P-value	Adjusted P-value	Old P-value	Old Adjusted P-value	Odds Ratio	Combined Score	Genes
Chromatin Remodeling (GO:0006338)	27/262	27	1.56183e-08	3.72766e-05	0	0	3.94921	70.9864	HDAC5;NFAT5;INO80E;SRCAP;TRRAP;HDAC1;CHD6;EHMT1;BAZ2A;YEATS4;NUDT5;BICRA;DPF1;BCL7B;ZBTB7A;MTA3;BRD4;SMARCC2;KDM2A;ARID1A;ARID1B;HIPK2;METTL23;PER1;RYBP;YEATS2;WAC
Regulation of Cell Cycle G1/S Phase Transition (GO:1902806)	13/79	13	4.51934e-07	0.000307767	0	0	6.66288	97.3429	CDKN1B;SMARCC2;ATP2B4;AMBRA1;ARID1A;ARID1B;MN1;PSME3;ID2;BCL7B;DPF1;PTPN6;EZH2
Regulation of Apoptotic Process (GO:0042981)	43/704	43	4.71294e-06	0.00208084	0	0	2.25093	27.6081	NOTCH2;PRKN;PRR5;VCP;TRRAP;PRKDC;HDAC1;FLT4;PDCD5;ITPR1;YEATS4;OMA1;CLU;SOCS2;LGALS1;PIP5KL1;EP400;TNFRSF8;EMILIN2;CD38;ZBTB7A;MCL1;MAP4K4;HSPA9;EGR1;HSP90AA1;OPN3;TMC8;PA2G4;POU4F1;IL4;RYBP;MELK;PTPRA;IL7;CD27;BIRC6;PTPN6;VDAC1;ERCC5;SQSTM1;PPIA;LTF
Regulation of JNK Cascade (GO:0046328)	13/115	13	3.20312e-05	0.00969478	0	0	4.30325	44.5335	PRKN;DUSP3;FLT4;HIPK2;MFHAS1;PER1;CRACR2A;TAOK3;CD27;CCR7;TNIK;SLAMF1;MAP4K4
Regulation of DNA Repair (GO:0006282)	13/130	13	0.000115134	0.0205036	0	0	3.74864	33.998	INO80E;SMARCC2;PCNA;SF3B3;TRRAP;YEATS4;ARID1A;ARID1B;SUPT3H;TRIM28;DPF1;BCL7B;EP400
Positive Regulation of Lymphocyte Differentiation (GO:0045621)	7/39	7	0.000120432	0.0205036	0	0	7.33569	66.2004	IL4;SMARCC2;PRKDC;IL7;CD27;ARID1A;ARID1B
Chromatin Organization (GO:0006325)	30/323	30	2.7369e-08	3.72766e-05	0	0	3.52772	61.4312	DNMT1;INO80E;SRCAP;HDAC1;CHD6;EHMT1;BAZ2A;YEATS4;NUDT5;ATAD2B;BICRA;TRIM28;DPF1;BCL7B;ZBTB7A;MTA3;BRD4;H2AZ2;SMARCC2;KDM2A;SETDB1;ARID1A;ARID1B;PER1;RYBP;YEATS2;WAC;TSSK6;DNAJC9;EZH2
Regulation of Mitotic Cell Cycle Phase Transition (GO:1901990)	14/88	14	2.52409e-07	0.000229187	0	0	6.40825	97.3554	KLHL18;CDKN1B;SMARCC2;AMBRA1;ARID1A;ARID1B;ZFP36L2;PPP1R9B;PSME3;ID2;BCL7B;DPF1;PTPN6;ZNF367
Positive Regulation of DNA-templated Transcription (GO:0045893)	66/1274	66	4.35936e-06	0.00208084	0	0	1.91667	23.6579	CRTC3;MAML1;TRRAP;CHD6;YEATS4;RBPJ;ZNF609;TRIM28;POGZ;WDR5;CD38;MYBL1;IER2;MEF2A;SMARCC2;PPRC1;ARID1A;ARID1B;SUPT3H;METTL23;TET3;ZNF516;RARA;WAC;PRKD2;SQSTM1;NOTCH2;PRKN;HDAC5;NFAT5;INO80E;SF3B3;KMT2A;PRKDC;HDAC1;NLRC5;TWIST1;FOXK1;BICRA;SERTAD3;NUP85;EP400;STAT6;E2F3;MTA3;BRD4;ZNF541;EGR1;POU2F1;SMAD3;FZD5;AUTS2;NR1H2;POU4F1;ESR2;HIPK2;SETX;IL4;PER1;RYBP;ID2;CDK12;SSBP2;LPIN2;SSBP3;TAF3
Regulation of Gene Expression (GO:0010468)	60/1127	60	5.34725e-06	0.00208084	0	0	1.96524	23.8559	TOR2A;TRRAP;CLSTN1;PDCD5;CHD6;EHMT1;YEATS4;JADE2;CLU;POFUT1;ZC3H7B;SUFU;TRIM68;WDR5;SOX13;TERF2;SUPT3H;METTL23;SLC7A5;ESRP2;ZNF516;TESMIN;LTF;NOTCH2;PRKN;HDAC5;DNMT1;SF3B3;SRCAP;HHLA2;HDAC1;TWIST1;BAZ2A;NLK;BRIP1;SERTAD3;POLR2A;IGF2BP3;ZNF541;RBM38;EGR1;ZNF460;SMAD3;SETDB1;BRPF3;ATP2B4;POU4F1;ESR2;HIPK2;P2RX7;IL4;PER1;RYBP;GON4L;YEATS2;ID2;UBAP2;SSBP2;ZNF212;EZH2
Protein Phosphorylation (GO:0006468)	27/373	27	1.59664e-05	0.00543657	0	0	2.66674	29.4543	SMG1;MAML1;PRKDC;FLT4;CLSTN1;NLK;TLK2;TLK1;NEK3;MAP3K6;MAP4K4;PRKCB;MATK;HIPK2;FGR;MELK;TAOK3;WNK2;TYRO3;RARA;TSSK6;PRKD2;BIRC6;PTPN6;CDK12;TNIK;CSNK1G2
Regulation of Transcription by RNA Polymerase II (GO:0006357)	96/2250	96	8.97073e-05	0.0205036	0	0	1.5732	14.6605	GMEB2;CRTC3;MAML1;TRRAP;ZBTB24;CHD6;EHMT1;YEATS4;TFCP2L1;JADE2;RBPJ;ZNF609;SIN3A;SUFU;DPF1;POGZ;BCL7B;WDR5;CIR1;ZNF766;ZNF367;MYBL1;IER2;MEF2A;SMARCC2;ZHX3;KDM2A;PRKCB;SOX13;PPRC1;ARID1A;ARID1B;SUPT3H;METTL23;ZNF837;NFX1;MED20;TET3;RARA;LCOR;PRKD2;ZNF677;SQSTM1;KANK2;NOTCH2;PRKN;HDAC5;NFAT5;KDM3B;SRCAP;KMT2A;PRKDC;HDAC1;NLRC5;TWIST1;FOXK1;BICRA;BRIP1;MXI1;PLAGL2;STAT6;E2F3;ZBTB7A;ZNF224;MTA3;BRD4…
Regulation of DNA-templated Transcription (GO:0006355)	92/2139	92	9.67178e-05	0.0205036	0	0	1.58334	14.6359	CDKN1B;GMEB2;TRRAP;ZBTB24;CHD6;EHMT1;YEATS4;TFCP2L1;JADE2;RBPJ;ZNF609;TRIM28;POFUT1;SIN3A;SUFU;DPF1;BCL7B;WDR5;CD38;CIR1;ZNF766;ZNF367;MYBL1;SMARCC2;ZHX3;KDM2A;PRKCB;SOX13;ARID1A;ARID1B;SUPT3H;ZNF837;MED20;ZNF516;RARA;WAC;LCOR;TESMIN;ZNF677;HDAC5;INO80E;SF3B3;KDM3B;SRCAP;KMT2A;HDAC1;TWIST1;BAZ2A;FOXK1;NLK;BICRA;BRIP1;SERTAD3;POLR2A;NUP85;MXI1;EP400;PLAGL2;STAT6;E2F3;ZBTB7A;ZNF224;MTA3;BRD4;ZNF541…
Regulation of G1/S Transition of Mitotic Cell Cycle (GO:2000045)	12/111	12	9.91364e-05	0.0205036	0	0	4.0861	37.6698	KANK2;SMARCC2;CDKN1B;PSME3;ID2;DPF1;BCL7B;PRKD2;PTPN6;AMBRA1;ARID1A;ARID1B
Positive Regulation of Double-Strand Break Repair (GO:2000781)	11/94	11	9.36676e-05	0.0205036	0	0	4.46354	41.4027	SMARCC2;TRRAP;PRKDC;BCL7B;DPF1;PELI1;EP400;YEATS4;ARID1A;ARID1B;LDLR
Transcription Initiation-Coupled Chromatin Remodeling (GO:0045815)	8/51	8	0.000107276	0.0205036	0	0	6.24626	57.0915	EGR1;USP25;KMT2A;TET3;WDR5;ARID1A;ARID1B;ATAD2B
Phosphorylation (GO:0016310)	21/298	21	0.000198592	0.0307123	0	0	2.57251	21.9287	MAML1;PRKCB;PRKDC;CLSTN1;MATK;NLK;HIPK2;FGR;TAOK3;WNK2;RARA;TLK2;TSSK6;TLK1;PRKD2;BIRC6;NEK3;TNIK;MAP3K6;CSNK1G2;MAP4K4
Regulation of Lipid Transport (GO:0032368)	2025-04-11	4	0.000202945	0.0307123	0	0	19.0883	162.3	PRKN;SAR1B;NR1H2;TMEM97
Positive Regulation of RNA Biosynthetic Process (GO:1902680)	32/555	32	0.0002236	0.0320572	0	0	2.09026	17.57	INO80E;SF3B3;KMT2A;TRRAP;HDAC1;YEATS4;FOXK1;BICRA;SERTAD3;TRIM28;NUP85;WDR5;EP400;CD38;MYBL1;MTA3;BRD4;ZNF541;EGR1;SMARCC2;SMAD3;NR1H2;ARID1A;ARID1B;SUPT3H;ESR2;IL4;RYBP;ID2;ZNF516;RARA;WAC
Positive Regulation of Cytokine Production (GO:0001819)	22/325	22	0.000249152	0.0337319	0	0	2.46478	20.4514	EGR1;FZD5;HHLA2;IL23R;FLT4;CLSTN1;TWIST1;LY9;SCIMP;IL4;FGR;SLC7A5;IL23A;IL7;DHX58;HMSD;RARA;FFAR3;PRKD2;CCR7;TMEM106A;IL12RB2
Intracellular Protein Transport (GO:0006886)	22/326	22	0.000260048	0.0337319	0	0	2.45654	20.2779	HSPA9;HSP90AA1;CSE1L;SEC16A;CLTC;VPS26A;NUP153;STAM;PTPN23;ARFGAP3;SCFD1;ARL4A;GGA3;CTTN;NUP85;XPO5;STX5;TLK1;RAB19;E2F3;NUP98;KPNB1
DNA Damage Response (GO:0006974)	26/421	26	0.000303137	0.0375338	0	0	2.23962	18.1439	NFAT5;SMG1;VCP;TRRAP;PRKDC;MCM10;BRIP1;RECQL5;TRIM28;POLD1;TLK2;EP400;DGCR8;LDLR;BRD4;MCL1;RFC3;HUS1;FBXO31;SETX;RAD51C;TAOK3;WNK2;POLE2;WAC;NABP2
Regulation of T-helper 17 Cell Lineage Commitment (GO:2000328)	2025-04-13	4	0.000419656	0.0497019	0	0	14.8449	115.435	LGALS1;IL23A;IL23R;BRD4
Regulation of Tumor Necrosis Factor Production (GO:0032680)	12/131	12	0.000470652	0.053419	0	0	3.39584	26.0168	IL4;FZD5;IL23A;RARA;TNFRSF8;TWIST1;PTPN6;CLU;TMEM106A;SLAMF1;PPP1R9B;LTF
Regulation of RNA Biosynthetic Process (GO:2001141)	27/465	27	0.000609418	0.0572432	0	0	2.09644	15.52	SRCAP;TRRAP;BAZ2A;YEATS4;JADE2;NLK;BRIP1;SERTAD3;POLR2A;POFUT1;SUFU;WDR5;ZNF541;ZNF460;SMAD3;BRPF3;SOX13;SUPT3H;ESR2;RYBP;GON4L;YEATS2;ZNF516;TESMIN;SSBP2;ZNF212;EZH2
Positive Regulation of JNK Cascade (GO:0046330)	9/81	9	0.000590722	0.0572432	0	0	4.1977	31.2064	MFHAS1;CRACR2A;TAOK3;FLT4;CD27;CCR7;TNIK;SLAMF1;HIPK2
Positive Regulation of T Cell Differentiation (GO:0045582)	8/64	8	0.000534774	0.0572432	0	0	4.79302	36.109	IL4;SMARCC2;IL23A;IL7;IL23R;AMBRA1;ARID1A;ARID1B
DNA Methylation-Dependent Constitutive Heterochromatin Formation (GO:0006346)	2025-05-24	5	0.000563857	0.0572432	0	0	8.80036	65.833	SETDB1;TRIM28;HDAC1;EHMT1;BAZ2A
Purine-Containing Compound Catabolic Process (GO:0072523)	2025-04-14	4	0.000573982	0.0572432	0	0	13.3597	99.7024	NUDT8;NUDT19;SUCLG2;NUDT15
Positive Regulation of Transcription by RNA Polymerase II (GO:0045944)	47/983	47	0.000667712	0.0606282	0	0	1.72472	12.6105	NOTCH2;PRKN;HDAC5;NFAT5;CRTC3;KMT2A;MAML1;PRKDC;HDAC1;NLRC5;CHD6;TWIST1;RBPJ;ZNF609;POGZ;STAT6;E2F3;MYBL1;IER2;BRD4;MEF2A;EGR1;POU2F1;SMAD3;FZD5;AUTS2;NCBP1;NR1H2;PPRC1;POU4F1;ESR2;HIPK2;SETX;METTL23;IL4;PER1;MED20;TET3;RARA;TAF8;PRKD2;CDK12;SSBP2;SQSTM1;LPIN2;SSBP3;TAF3
Negative Regulation of RNA Biosynthetic Process (GO:1902679)	27/470	27	0.000716062	0.0629211	0	0	2.07223	15.0066	HDAC5;CDKN1B;HDAC1;EHMT1;TWIST1;FOXK1;RBPJ;TRIM28;SIN3A;CD38;CIR1;ZBTB7A;ZNF224;MTA3;ZNF541;SMARCC2;ZHX3;POU2F1;NR1H2;SOX13;PA2G4;IL4;PER1;ID2;RARA;PDCD4;EZH2
Positive Regulation of T-helper 17 Cell Lineage Commitment (GO:2000330)	2025-03-07	3	0.000798021	0.0679315	0	0	25.0142	178.436	IL23A;IL23R;BRD4
Regulation of Nucleotide-Excision Repair (GO:2000819)	2025-05-26	5	0.000831521	0.0686383	0	0	7.96141	56.4644	SMARCC2;BCL7B;DPF1;ARID1A;ARID1B
Regulation of Cell Differentiation (GO:0045595)	15/201	15	0.000876291	0.0702064	0	0	2.72057	19.1523	SMARCC2;SMAD3;UQCC2;HDAC1;PA2G4;ARID1A;ARID1B;HOPX;QKI;BICRA;ID2;DPF1;BCL7B;TAF8;MTA3
Constitutive Heterochromatin Formation (GO:0140719)	6/40	6	0.00100485	0.0782058	0	0	5.90704	40.7758	TRIM28;SETDB1;HDAC1;EHMT1;BAZ2A;EZH2
DNA-templated DNA Replication (GO:0006261)	7/55	7	0.00106163	0.0803298	0	0	4.88643	33.462	RFC3;PRIM1;POLD1;POLE2;CDK2AP1;MCM10;DNA2
Regulation of Cell Cycle (GO:0051726)	20/318	20	0.00116695	0.0858022	0	0	2.27083	15.3357	RBM38;INO80E;CDKN1B;TRRAP;PRKAG2;YEATS4;JADE2;WDR12;POU4F1;YY1AP1;HIPK2;PPP1R9B;CDC20;BOP1;YEATS2;RARA;EP400;WDR5;RCC1;PRKD2
Protein Localization to Nucleus (GO:0034504)	11/127	11	0.0012718	0.0858022	0	0	3.18829	21.2573	NUP85;CSE1L;RRS1;TAF8;NUP153;E2F3;NUP98;ZBTB7A;TAF3;KPNB1;LMNB2
Heterochromatin Formation (GO:0031507)	8/73	8	0.00129144	0.0858022	0	0	4.12745	27.4558	H2AZ2;ZNFX1;SIN3A;HDAC1;BAZ2A;UBR2;LMNB2;EZH2
succinyl-CoA Metabolic Process (GO:0006104)	2025-03-08	3	0.00124913	0.0858022	0	0	20.0103	133.775	NUDT8;NUDT19;SUCLG2
Positive Regulation of Cell Fate Commitment (GO:0010455)	2025-03-08	3	0.00124913	0.0858022	0	0	20.0103	133.775	IL23A;IL23R;BRD4
Regulation of Cold-Induced Thermogenesis (GO:0120161)	12/148	12	0.00138439	0.0876993	0	0	2.96874	19.5417	BSCL2;IL4;NR1H2;ARRDC3;ZNF516;EHMT1;STAT6;OMA1;GPR3;RBPJ;LDLR;QKI
Regulation of Double-Strand Break Repair (GO:2000779)	9/91	9	0.00137219	0.0876993	0	0	3.68388	24.2817	SMARCC2;TRRAP;BCL7B;DPF1;EP400;TWIST1;YEATS4;ARID1A;ARID1B
Regulation of Protein Catabolic Process (GO:0042176)	11/129	11	0.0014438	0.0877314	0	0	3.13392	20.4974	PRKN;VCP;HSP90AA1;CDKN1B;SF3B3;PSME3;VPS11;STX5;FURIN;NUDT15;NKD1
Negative Regulation of Gene Expression, Epigenetic (GO:0045814)	10/110	10	0.00144931	0.0877314	0	0	3.35913	21.9575	MOV10;HDAC5;H2AZ2;DNMT1;SIN3A;HDAC1;BAZ2A;UBR2;LMNB2;EZH2
Positive Regulation of Gene Expression, Epigenetic (GO:0141137)	6/43	6	0.00148218	0.0877709	0	0	5.42725	35.3544	USP25;KMT2A;WDR5;ARID1A;ARID1B;ATAD2B
DNA Metabolic Process (GO:0006259)	19/302	19	0.00152721	0.0880821	0	0	2.2694	14.7155	INO80E;VCP;RFC3;PRKDC;PRIM1;HUS1;MCM10;TERF2;BRIP1;RAD51C;RECQL5;TRIM28;POLD1;POLE2;EP400;NABP2;ERCC5;DNA2;NUDT15
Positive Regulation of GTPase Activity (GO:0043547)	10/111	10	0.00155211	0.0880821	0	0	3.3257	21.5111	USP6NL;SYDE2;SIPA1L1;SH3BP1;DOCK8;CXCL13;RASGRP2;EVI5;EZH2;MAP4K4
Nucleoside Phosphate Catabolic Process (GO:1901292)	2025-04-18	4	0.00159881	0.0888808	0	0	9.54069	61.4277	NUDT8;NUDT19;SUCLG2;NUDT15
Positive Regulation of B Cell Proliferation (GO:0030890)	2025-05-30	5	0.00163602	0.0891305	0	0	6.68621	42.8953	IL4;IL7;GPR183;CD38;CD320
Regulation of Programmed Cell Death (GO:0043067)	14/195	14	0.00185272	0.0978753	0	0	2.60545	16.3912	KANK2;PRKN;VCP;HSP90AA1;TRRAP;PDCD5;YEATS4;POU4F1;CLU;LGALS1;EP400;PTPN6;ZBTB7A;MCL1
Negative Regulation of Intracellular Steroid Hormone Receptor Signaling Pathway (GO:0033144)	2025-05-31	5	0.00190433	0.0978753	0	0	6.42871	40.2671	KANK2;PER1;HDAC1;VPS11;ZBTB7A
Positive Regulation of Nitric Oxide Metabolic Process (GO:1904407)	2025-05-31	5	0.00190433	0.0978753	0	0	6.42871	40.2671	HSP90AA1;SMAD3;PRKD2;CLU;TMEM106A
Positive Regulation of Macroautophagy (GO:0016239)	8/78	8	0.00198404	0.100084	0	0	3.83164	23.8429	PRKN;IL4;ZDHHC19;SPTLC2;CALCOCO2;WAC;AMBRA1;OPTN
Negative Regulation of Programmed Cell Death (GO:0043069)	22/382	22	0.00208844	0.103435	0	0	2.06833	12.7644	KANK2;NOTCH2;HSPA9;PRR5;OPN3;PRKDC;HDAC1;FLT4;PA2G4;POU4F1;SOCS2;IL4;IL7;CD27;CD38;VDAC1;BIRC6;ERCC5;SQSTM1;MAP4K4;MCL1;LTF
Regulation of Metaphase/Anaphase Transition of Cell Cycle (GO:1902099)	5/32	5	0.00220344	0.107181	0	0	6.19029	37.8706	SMARCC2;BCL7B;DPF1;ARID1A;ARID1B
Positive Regulation of Protein Metabolic Process (GO:0051247)	14/202	14	0.00256634	0.110964	0	0	2.50753	14.9581	PRKN;VCP;HSP90AA1;CDKN1B;PRKDC;IL23R;NR1H2;CLU;LARP1B;NKD1;METTL14;IL23A;VPS11;STX5
Negative Regulation of JNK Cascade (GO:0046329)	5/33	5	0.00253535	0.110964	0	0	5.9689	35.6787	PRKN;PER1;DUSP3;TAOK3;PDCD4
Regulation of G0 to G1 Transition (GO:0070316)	5/33	5	0.00253535	0.110964	0	0	5.9689	35.6787	SMARCC2;BCL7B;DPF1;ARID1A;ARID1B
Purine Nucleotide Biosynthetic Process (GO:0006164)	2025-04-20	4	0.00241678	0.110964	0	0	8.34725	50.2948	ADSL;MTHFD1;NADSYN1;PFAS
N-acetylneuraminate Metabolic Process (GO:0006054)	2025-03-10	3	0.00256206	0.110964	0	0	14.2916	85.2772	NANP;NANS;ST3GAL1
- Reg of Adenylate Cyclase-Activating GPCR Sgnlng Pway (GO:0106072)	2025-03-10	3	0.00256206	0.110964	0	0	14.2916	85.2772	CRTC3;PDE3B;ATP2B4
Positive Regulation of T-helper 17 Cell Differentiation (GO:2000321)	2025-03-10	3	0.00256206	0.110964	0	0	14.2916	85.2772	IL23A;IL23R;BRD4
Positive Regulation of Programmed Cell Death (GO:0043068)	16/248	16	0.00271665	0.115627	0	0	2.32507	13.7374	HSPA9;PDCD5;ITPR1;TMC8;OMA1;CLU;LGALS1;RYBP;MELK;PTPRA;PIP5KL1;TNFRSF8;EMILIN2;VDAC1;SQSTM1;MCL1
Positive Regulation of Catabolic Process (GO:0009896)	13/183	13	0.00291013	0.120398	0	0	2.57286	15.0244	PRKN;VCP;HSP90AA1;CDKN1B;AMBRA1;CLU;ATG13;NKD1;MOV10;VPS11;STX5;SQSTM1;OPTN
Lymphocyte Chemotaxis (GO:0048247)	2025-04-21	4	0.00291714	0.120398	0	0	7.85583	45.8556	GPR183;CLSTN1;CXCL13;CKLF
Protein Modification Process (GO:0036211)	28/545	28	0.00298667	0.121428	0	0	1.8375	10.6825	LIPT1;MAML1;PRKDC;CLSTN1;NLK;GOLGA2;TLK2;TLK1;NEK3;MAP3K6;ST3GAL1;ZNF367;MAP4K4;USP25;MANBA;PRKCB;MATK;HIPK2;FGR;TAOK3;WNK2;RARA;TSSK6;PRKD2;BIRC6;PTPN6;TNIK;CSNK1G2
Negative Regulation of Viral Process (GO:0048525)	7/66	7	0.00309332	0.123915	0	0	3.97314	22.9588	ZNFX1;TRIM14;PTX3;PPIA;SHFL;N4BP1;LTF
Negative Regulation of DNA-templated Transcription (GO:0045892)	45/1006	45	0.00315721	0.124641	0	0	1.60024	9.2143	KANK2;PRKN;HDAC5;CDKN1B;HDAC1;EHMT1;TWIST1;BAZ2A;FOXK1;RBPJ;BRIP1;TRIM28;SIN3A;SUFU;MXI1;WDR5;CD38;CIR1;MAF1;ZBTB7A;ZNF224;MTA3;ZNF541;MEF2A;SMARCC2;ZHX3;KDM2A;POU2F1;SMAD3;NR1H2;SOX13;IRF2BP1;PA2G4;POU4F1;ESR2;IL4;PER1;YEATS2;NFX1;ID2;RARA;PDCD4;LCOR;TAF3;EZH2
Nucleocytoplasmic Transport (GO:0006913)	6/50	6	0.0032526	0.126573	0	0	4.56218	26.1335	CDKN1B;NUP210;NUP85;NUP43;NUP153;NUP98
Regulation of RNA Splicing (GO:0043484)	9/104	9	0.00344764	0.130436	0	0	3.17763	18.0174	SETX;RBM38;SF3B3;POLR2A;TRRAP;ESRP2;QKI;SUPT3H;RBM22
Positive Regulation of Triglyceride Biosynthetic Process (GO:0010867)	2025-03-11	3	0.00344673	0.130436	0	0	12.5045	70.9047	NR1H2;LDLR;MFSD2A
Regulation of Mitotic Metaphase/Anaphase Transition (GO:0030071)	6/51	6	0.00359698	0.134222	0	0	4.46056	25.1025	CDC20;SMARCC2;BCL7B;DPF1;ARID1A;ARID1B
Positive Regulation of RNA Splicing (GO:0033120)	5/36	5	0.00374798	0.137966	0	0	5.39043	30.1139	SETX;POLR2A;NCBP1;NUP98;RBM22
Negative Regulation of Cellular Process (GO:0048523)	27/531	27	0.0040365	0.145791	0	0	1.81557	10.0081	KANK2;CDKN1B;PDE3B;CHD6;TWIST1;CLU;PPP1R9B;BICRA;DNAJB2;SERTAD3;SERTAD2;PODXL;BCL7B;TNFRSF8;JAM2;RBM38;SMAD3;NR1H2;ATG13;TERF2;POU4F1;PLAAT4;HOPX;ESR2;WNK2;PRKD2;PTPN6
Translesion Synthesis (GO:0019985)	2025-04-23	4	0.00412111	0.145791	0	0	7.02817	38.5961	VCP;PCNA;POLD1;POLE2
Positive Regulation of DNA Replication (GO:0045740)	2025-04-23	4	0.00412111	0.145791	0	0	7.02817	38.5961	CDKN1B;PCNA;BRPF3;DNA2
Protein Transport (GO:0015031)	18/308	18	0.00438971	0.147258	0	0	2.0936	11.3651	HSPA9;MACF1;PRKCB;SAR1B;ARRDC3;CLTC;VPS26A;ARFGAP3;CLU;SCFD1;ARL4A;GGA3;CTTN;CANX;STX5;TLK1;RAB19;OPTN
Regulation of Proteasomal Ubiquitin-Dependent Protein Catabolic Process (GO:0032434)	9/109	9	0.00470868	0.147258	0	0	3.01797	16.1713	PRKN;DNAJB2;NUB1;VCP;RYBP;TLK2;WAC;CLU;N4BP1
Regulation of Type II Interferon Production (GO:0032649)	8/88	8	0.00422263	0.147258	0	0	3.35095	18.3207	SLC7A5;FZD5;IL23A;IL23R;HMSD;RARA;CCR7;IL12RB2
Positive Regulation of B Cell Activation (GO:0050871)	6/53	6	0.00436598	0.147258	0	0	4.27031	23.2045	IL4;IL7;GPR183;CD38;CD27;CD320
Regulation of Defense Response to Virus by Host (GO:0050691)	5/38	5	0.00475724	0.147258	0	0	5.06322	27.0785	HSP90AA1;RNF216;SIN3A;IL23A;IL23R
mRNA Transcription by RNA Polymerase II (GO:0042789)	5/38	5	0.00475724	0.147258	0	0	5.06322	27.0785	NCBP1;NR1H2;RARA;TAF8;TAF3
Nuclear Transport (GO:0051169)	5/38	5	0.00475724	0.147258	0	0	5.06322	27.0785	NUP210;NUP85;NUP43;NUP153;NUP98
Purine Nucleotide Metabolic Process (GO:0006163)	5/38	5	0.00475724	0.147258	0	0	5.06322	27.0785	VCP;MTHFD1;CD38;NUDT15;PFAS
Calcium Import Into the Mitochondrion (GO:0036444)	2025-03-12	3	0.00449651	0.147258	0	0	11.1145	60.0681	HSPA9;ITPR1;VDAC1
Response to Misfolded Protein (GO:0051788)	2025-03-12	3	0.00449651	0.147258	0	0	11.1145	60.0681	VCP;UFD1;CLU
Primary miRNA Processing (GO:0031053)	2025-03-12	3	0.00449651	0.147258	0	0	11.1145	60.0681	SMAD3;NCBP1;DGCR8
Positive Regulation of Gene Expression (GO:0010628)	23/436	23	0.00495572	0.151678	0	0	1.88296	9.99326	PRKN;EGR1;TOR2A;DNMT1;SMAD3;HHLA2;PRKDC;HDAC1;CLSTN1;PDCD5;TWIST1;TERF2;POU4F1;CLU;LARP1B;SETX;P2RX7;IL4;FGR;METTL14;POLR2A;ID2;RBM22
Positive Regulation of T Cell Activation (GO:0050870)	9/111	9	0.00530327	0.159491	0	0	2.95849	15.5008	IL4;SMARCC2;IL23A;IL7;IL23R;DOCK8;CCR7;ARID1A;ARID1B
Regulation of Axon Extension (GO:0030516)	5/39	5	0.00532809	0.159491	0	0	4.91405	25.7239	MACF1;SEMA6C;CTTN;SIN3A;DIP2B
Double-Strand Break Repair (GO:0006302)	12/176	12	0.00573947	0.164572	0	0	2.45831	12.6858	SETX;VCP;BRIP1;KDM2A;RAD51C;RECQL5;PRKDC;POGZ;NABP2;HUS1;ERCC5;DNA2
Positive Regulation of Interleukin-17 Production (GO:0032740)	2025-04-25	4	0.005622	0.164572	0	0	6.35817	32.9421	SLC7A5;IL23A;IL23R;LY9
Regulation of Neuron Projection Arborization (GO:0150011)	2025-03-13	3	0.00571957	0.164572	0	0	10.0026	51.6519	MACF1;MOV10;MFSD2A
Mitotic G1 DNA Damage Checkpoint Signaling (GO:0031571)	2025-03-13	3	0.00571957	0.164572	0	0	10.0026	51.6519	PRKDC;WAC;FBXO31
Regulation of Cell Growth (GO:0001558)	14/222	14	0.00592877	0.165266	0	0	2.26406	11.61	PRR5;CDKN1B;SMAD3;NCBP1;TMEM97;JADE2;RASGRP2;ESR2;PPP1R9B;SOCS2;DNAJB2;SERTAD3;SERTAD2;MFSD2A
Positive Regulation of DNA Repair (GO:0045739)	8/93	8	0.00589745	0.165266	0	0	3.15302	16.1852	INO80E;SMARCC2;PCNA;TRIM28;BCL7B;DPF1;ARID1A;ARID1B
Positive Regulation of Stem Cell Population Maintenance (GO:1902459)	5/40	5	0.0059457	0.165266	0	0	4.7734	24.4641	HDAC1;SIN3A;BCL7B;ARID1A;BICRA
Regulation of Autophagy (GO:0010506)	14/230	14	0.00800598	0.16586	0	0	2.1793	10.5207	PRKN;ITPR1;CISD2;VPS26A;FOXK1;AMBRA1;ATG13;GOLGA2;WAC;TLK2;VDAC1;SQSTM1;OPTN;MCL1
Transcription by RNA Polymerase II (GO:0006366)	13/200	13	0.00614254	0.16586	0	0	2.3369	11.9007	NFAT5;GMEB2;NCBP1;NR1H2;SETX;POLR2A;NFX1;MED20;RARA;TAF8;E2F3;CDK12;TAF3
DNA-templated Transcription (GO:0006351)	13/203	13	0.00693332	0.16586	0	0	2.29964	11.4325	MEF2A;GTF3C1;NFAT5;GMEB2;NIFK;MTERF4;BAZ2A;SETX;POLR2A;NFX1;MED20;POLR3G;CDK12
Regulation of GTPase Activity (GO:0043087)	10/134	10	0.00606833	0.16586	0	0	2.70561	13.8113	USP6NL;SIPA1L1;RABGAP1;FGD6;SH3BP1;DOCK8;RASGRP2;EVI5;EZH2;MAP4K4
protein-RNA Complex Assembly (GO:0022618)	10/138	10	0.00742421	0.16586	0	0	2.62052	12.8484	SETX;BOP1;HSP90AA1;NCBP1;PRKDC;RRS1;SNRPE;GEMIN7;SNRPF;TXNL4A
Regulation of Organelle Organization (GO:0033043)	8/97	8	0.00756704	0.16586	0	0	3.01069	14.7041	USP6NL;PRKN;INO80E;SAR1B;SEC16A;VPS11;STX5;SQSTM1
Positive Regulation of Lymphocyte Proliferation (GO:0050671)	7/77	7	0.00726329	0.16586	0	0	3.34689	16.4832	IL4;IL23A;IL7;IL23R;GPR183;CD38;CD320
Positive Regulation of Type II Interferon Production (GO:0032729)	6/58	6	0.00681192	0.16586	0	0	3.85871	19.2514	SLC7A5;FZD5;IL23A;IL23R;HMSD;IL12RB2
Mitotic DNA Damage Checkpoint Signaling (GO:0044773)	6/59	6	0.00740032	0.16586	0	0	3.78571	18.5736	TAOK3;PRKDC;WAC;HUS1;ZNF367;FBXO31
RNA Transport (GO:0050658)	5/43	5	0.00809816	0.16586	0	0	4.39587	21.171	XPO5;NUP153;NUP98;QKI;KPNB1
mRNA Transcription (GO:0009299)	5/43	5	0.00809816	0.16586	0	0	4.39587	21.171	NCBP1;NR1H2;RARA;TAF8;TAF3
Negative Regulation of Ubiquitin-Dependent Protein Catabolic Process (GO:2000059)	5/43	5	0.00809816	0.16586	0	0	4.39587	21.171	RYBP;TLK2;WAC;N4BP1;HIPK2
Cellular Response to Topologically Incorrect Protein (GO:0035967)	2025-04-26	4	0.006493	0.16586	0	0	6.06885	30.569	PRKN;VCP;UFD1;OPTN
Negative Regulation of Protein Localization to Nucleus (GO:1900181)	2025-04-26	4	0.006493	0.16586	0	0	6.06885	30.569	MFHAS1;SIN3A;SUFU;CTNNA1
DNA Synthesis Involved in DNA Repair (GO:0000731)	2025-04-27	4	0.00744897	0.16586	0	0	5.80468	28.4411	VCP;RFC3;PCNA;POLD1
Regulation of Intracellular Estrogen Receptor Signaling Pathway (GO:0033146)	2025-04-27	4	0.00744897	0.16586	0	0	5.80468	28.4411	KANK2;HDAC1;VPS11;UFSP2
Regulation of Proteolysis Involved in Protein Catabolic Process (GO:1903050)	2025-04-27	4	0.00744897	0.16586	0	0	5.80468	28.4411	NUB1;PSME3;UFSP2;NUDT15
Negative Regulation of miRNA Metabolic Process (GO:2000629)	2025-04-27	4	0.00744897	0.16586	0	0	5.80468	28.4411	SMAD3;RARA;TWIST1;QKI
Mitochondrion Distribution (GO:0048311)	2025-03-14	3	0.00712292	0.16586	0	0	9.09278	44.9587	MEF2A;CLUH;DNM1L
Mitotic G1/S Transition Checkpoint Signaling (GO:0044819)	2025-03-14	3	0.00712292	0.16586	0	0	9.09278	44.9587	PRKDC;WAC;FBXO31
Negative Regulation by Host of Viral Process (GO:0044793)	2025-03-14	3	0.00712292	0.16586	0	0	9.09278	44.9587	PRKN;PTX3;LTF
Negative Regulation of Neuroinflammatory Response (GO:0150079)	2025-03-14	3	0.00712292	0.16586	0	0	9.09278	44.9587	IL4;CST7;LDLR
Regulation of Cell Projection Organization (GO:0031344)	2025-03-14	3	0.00712292	0.16586	0	0	9.09278	44.9587	MACF1;MOV10;MFSD2A
B Cell Chemotaxis (GO:0035754)	2025-02-05	2	0.0080541	0.16586	0	0	22.1978	107.028	CLSTN1;CXCL13
Golgi Disassembly (GO:0090166)	2025-02-05	2	0.0080541	0.16586	0	0	22.1978	107.028	GOLGA2;STX5
Regulation of Focal Adhesion Disassembly (GO:0120182)	2025-02-05	2	0.0080541	0.16586	0	0	22.1978	107.028	DUSP3;MAP4K4
His-Purkinje System Development (GO:0003164)	2025-02-05	2	0.0080541	0.16586	0	0	22.1978	107.028	ID2;HOPX
Regulation of Hormone Biosynthetic Process (GO:0046885)	2025-02-05	2	0.0080541	0.16586	0	0	22.1978	107.028	EGR1;FFAR3
Cerebral Cortex Neuron Differentiation (GO:0021895)	2025-02-05	2	0.0080541	0.16586	0	0	22.1978	107.028	SIN3A;CHD6
succinyl-CoA Catabolic Process (GO:1901289)	2025-02-05	2	0.0080541	0.16586	0	0	22.1978	107.028	NUDT8;SUCLG2
fatty-acyl-CoA Catabolic Process (GO:0036115)	2025-02-05	2	0.0080541	0.16586	0	0	22.1978	107.028	NUDT8;NUDT19
Intracellular Distribution of Mitochondria (GO:0048312)	2025-02-05	2	0.0080541	0.16586	0	0	22.1978	107.028	CLUH;DNM1L
Medium-Chain fatty-acyl-CoA Metabolic Process (GO:0036112)	2025-02-05	2	0.0080541	0.16586	0	0	22.1978	107.028	NUDT8;NUDT19
Positive Regulation of Cell-Cell Adhesion Mediated by Integrin (GO:0033634)	2025-02-05	2	0.0080541	0.16586	0	0	22.1978	107.028	PODXL;CXCL13
Positive Regulation of Focal Adhesion Disassembly (GO:0120183)	2025-02-05	2	0.0080541	0.16586	0	0	22.1978	107.028	DUSP3;MAP4K4
Protein Autophosphorylation (GO:0046777)	10/140	10	0.00818436	0.166375	0	0	2.57993	12.3979	FGR;SMG1;MELK;TAOK3;WNK2;FLT4;TYRO3;PRKD2;TNIK;CDK12
Positive Regulation of Cold-Induced Thermogenesis (GO:0120162)	8/99	8	0.00852437	0.169492	0	0	2.94422	14.0287	BSCL2;IL4;ZNF516;EHMT1;STAT6;OMA1;GPR3;LDLR
Positive Regulation of Protein Catabolic Process (GO:0045732)	8/99	8	0.00852437	0.169492	0	0	2.94422	14.0287	PRKN;VCP;HSP90AA1;CDKN1B;VPS11;STX5;FURIN;NKD1
Regulation of Protein Modification by Small Protein Conjugation or Removal (GO:1903320)	2025-04-28	4	0.00849315	0.169492	0	0	5.56254	26.5249	PRKN;DNAJB2;EGR1;HSP90AA1
Positive Regulation of Multicellular Organismal Process (GO:0051240)	21/407	21	0.00896146	0.174364	0	0	1.83556	8.65434	SMAD3;HHLA2;HDAC1;CLSTN1;EHMT1;TWIST1;GPR3;OMA1;ARID1A;PLAAT4;BICRA;BSCL2;IL4;FGR;SIN3A;IL23A;ZNF516;BCL7B;STAT6;LDLR;EZH2
Response to Unfolded Protein (GO:0006986)	5/44	5	0.00892171	0.174364	0	0	4.28294	20.2123	PRKN;DNAJB2;TRAM1;HSP90AA1;OPTN
Organelle Disassembly (GO:1903008)	5/44	5	0.00892171	0.174364	0	0	4.28294	20.2123	GOLGA2;VCP;GFM2;STX5;UFSP2
Negative Regulation of Cell Growth (GO:0030308)	9/121	9	0.00919303	0.177602	0	0	2.69294	12.628	DNAJB2;SEMA6C;SERTAD3;SMAD3;CDKN1B;SERTAD2;DIP2B;ESR2;PPP1R9B
Regulation of Cell Population Proliferation (GO:0042127)	34/769	34	0.0113359	0.183376	0	0	1.56826	7.02544	KANK2;CDKN1B;PRKDC;HDAC1;FLT4;IL23R;CDCA7;CHD6;CLU;PPP1R9B;BICRA;DNAJB2;ZNF609;BCL7B;TNFRSF8;EMILIN2;STAT6;IL12RB2;SLAMF1;RBM38;SMAD3;MATK;GAB2;ATG13;PLAAT4;IL4;IL7;ID2;WNK2;RARA;PRKD2;BIRC6;PTPN6;EZH2
Negative Regulation of Gene Expression (GO:0010629)	19/364	19	0.0111855	0.183376	0	0	1.85553	8.33716	PRKN;NOTCH2;HDAC5;DNMT1;SMAD3;SETDB1;HDAC1;ATP2B4;PUS7;TERF2;POU4F1;ZFP36L2;QKI;SLC7A5;METTL14;ID2;IGF2BP3;N4BP1;EZH2
Positive Regulation of Apoptotic Process (GO:0043065)	17/313	17	0.0110824	0.183376	0	0	1.93319	8.70398	HSPA9;PDCD5;ITPR1;TMC8;OMA1;CLU;LGALS1;RYBP;MELK;PTPRA;PIP5KL1;PDCD4;TNFRSF8;EMILIN2;VDAC1;SQSTM1;MCL1
Negative Regulation of Cytokine Production (GO:0001818)	12/191	12	0.010695	0.183376	0	0	2.25055	10.213	RNF216;IL23A;IL23R;DHX58;RARA;PDCD4;UFD1;CCR7;PTPN6;N4BP1;QKI;SLAMF1
Transcription Initiation at RNA Polymerase II Promoter (GO:0006367)	9/123	9	0.0101788	0.183376	0	0	2.64542	12.1357	USP25;KMT2A;MED20;WDR5;TAF8;E2F3;ARID1B;TAF3;ATAD2B
Positive Regulation of Tumor Necrosis Factor Production (GO:0032760)	7/82	7	0.0101438	0.183376	0	0	3.12295	14.3371	FZD5;IL23A;TNFRSF8;TWIST1;CLU;TMEM106A;PPP1R9B
Spliceosomal Complex Assembly (GO:0000245)	6/63	6	0.0101236	0.183376	0	0	3.51932	16.1638	SETX;SF3B3;NCBP1;SNRPE;SNRPF;TXNL4A
Negative Regulation of Metabolic Process (GO:0009892)	6/63	6	0.0101236	0.183376	0	0	3.51932	16.1638	PRKN;TRAP1;NR1H2;ARRDC3;RBPJ;QKI
Epigenetic Regulation of Gene Expression (GO:0040029)	6/64	6	0.0109026	0.183376	0	0	3.45846	15.6279	METTL23;HDAC5;HDAC1;EHMT1;HIPK2;EZH2
Regulation of Cell-Matrix Adhesion (GO:0001952)	6/65	6	0.011723	0.183376	0	0	3.39967	15.1156	MACF1;DUSP3;PTPRA;CCR7;UTRN;MAP4K4
Regulation of Nitric Oxide Biosynthetic Process (GO:0045428)	5/45	5	0.00980129	0.183376	0	0	4.17565	19.3134	HSP90AA1;SMAD3;ATP2B4;PRKD2;CLU
Regulation of B Cell Proliferation (GO:0030888)	5/45	5	0.00980129	0.183376	0	0	4.17565	19.3134	IL4;IL7;GPR183;CD38;CD320
Negative Regulation of Proteasomal Protein Catabolic Process (GO:1901799)	5/46	5	0.0107386	0.183376	0	0	4.07359	18.4693	USP25;RYBP;TLK2;WAC;N4BP1
Cell Surface Receptor Signaling Pathway via JAK-STAT (GO:0007259)	5/47	5	0.0117354	0.183376	0	0	3.9764	17.6757	IL4;IL23A;IL23R;STAT6;PRKD2
Retrograde Vesicle-Mediated Transport, Golgi to Endoplasmic Reticulum (GO:0006890)	5/47	5	0.0117354	0.183376	0	0	3.9764	17.6757	NBAS;SCFD1;KIF1C;STX5;ERGIC2
Regulation of T Cell Differentiation (GO:0045580)	5/47	5	0.0117354	0.183376	0	0	3.9764	17.6757	IL4;SMARCC2;IL7;ARID1A;ARID1B
Positive Regulation of Defense Response to Virus by Host (GO:0002230)	2025-04-29	4	0.00962861	0.183376	0	0	5.33976	24.7926	HSP90AA1;SIN3A;IL23A;IL23R
Negative Regulation of Response to Endoplasmic Reticulum Stress (GO:1903573)	2025-04-30	4	0.0108582	0.183376	0	0	5.13412	23.2208	PRKN;USP25;NR1H2;CLU
Positive Regulation of Nitric Oxide Biosynthetic Process (GO:0045429)	2025-04-30	4	0.0108582	0.183376	0	0	5.13412	23.2208	HSP90AA1;SMAD3;PRKD2;CLU
Regulation of Cell Morphogenesis (GO:0022604)	2025-04-30	4	0.0108582	0.183376	0	0	5.13412	23.2208	MACF1;MOV10;ZMYM4;MFSD2A
Regulation of Triglyceride Biosynthetic Process (GO:0010866)	2025-03-16	3	0.0104932	0.183376	0	0	7.6931	35.0577	NR1H2;LDLR;MFSD2A
Ruffle Organization (GO:0031529)	2025-03-16	3	0.0104932	0.183376	0	0	7.6931	35.0577	CARMIL1;LIMA1;CCR7
Negative Regulation of Amyloid-Beta Formation (GO:1902430)	2025-03-16	3	0.0104932	0.183376	0	0	7.6931	35.0577	RTN3;GGA3;CLU
7-Methylguanosine Cap Hypermethylation (GO:0036261)	2025-02-06	2	0.0118481	0.183376	0	0	16.6475	73.8415	SNRPE;SNRPF
RNA Capping (GO:0036260)	2025-02-06	2	0.0118481	0.183376	0	0	16.6475	73.8415	SNRPE;SNRPF
Regulation of Osteoclast Development (GO:2001204)	2025-02-06	2	0.0118481	0.183376	0	0	16.6475	73.8415	NOTCH2;LTF
Regulation of Vascular Associated Smooth Muscle Cell Apoptotic Process (GO:1905459)	2025-02-06	2	0.0118481	0.183376	0	0	16.6475	73.8415	PDCD4;E2F3
Inclusion Body Assembly (GO:0070841)	2025-02-06	2	0.0118481	0.183376	0	0	16.6475	73.8415	PRKN;HSP90AA1
Negative Regulation of RIG-I Signaling Pathway (GO:0039536)	2025-02-06	2	0.0118481	0.183376	0	0	16.6475	73.8415	DHX58;UFD1
Nucleotide Catabolic Process (GO:0009166)	2025-02-06	2	0.0118481	0.183376	0	0	16.6475	73.8415	VCP;NUDT15
Nucleotide Transport (GO:0006862)	2025-02-06	2	0.0118481	0.183376	0	0	16.6475	73.8415	SLC25A19;EPG5
Placenta Blood Vessel Development (GO:0060674)	2025-02-06	2	0.0118481	0.183376	0	0	16.6475	73.8415	PRKD2;RBPJ
Positive Regulation of Protein Catabolic Process in the Vacuole (GO:1904352)	2025-02-06	2	0.0118481	0.183376	0	0	16.6475	73.8415	GGA3;LDLR
Positive Regulation of Type 2 Mitophagy (GO:1905091)	2025-02-06	2	0.0118481	0.183376	0	0	16.6475	73.8415	PRKN;VDAC1
Regulation of NK T Cell Activation (GO:0051133)	2025-02-06	2	0.0118481	0.183376	0	0	16.6475	73.8415	IL23A;IL23R
Positive Regulation of Tumor Necrosis Factor Superfamily Cytokine Production (GO:1903557)	7/85	7	0.0122278	0.188184	0	0	3.00237	13.2226	FZD5;IL23A;TNFRSF8;TWIST1;CLU;TMEM106A;PPP1R9B
Regulation of Hematopoietic Progenitor Cell Differentiation (GO:1901532)	2025-03-17	3	0.012469	0.188698	0	0	7.14323	31.3195	METTL14;PRKDC;PUS7
Negative Regulation of Amyloid Precursor Protein Catabolic Process (GO:1902992)	2025-03-17	3	0.012469	0.188698	0	0	7.14323	31.3195	RTN3;GGA3;CLU
rRNA Transcription (GO:0009303)	2025-03-17	3	0.012469	0.188698	0	0	7.14323	31.3195	GTF3C1;NIFK;TCOF1
Regulation of miRNA Transcription (GO:1902893)	6/66	6	0.0125859	0.189415	0	0	3.34283	14.6255	NOTCH2;EGR1;POU2F1;SMAD3;RARA;TWIST1
Mitophagy (GO:0000423)	5/48	5	0.0127932	0.191476	0	0	3.88372	16.9285	PRKN;AMBRA1;ATG13;SQSTM1;OPTN
Regulation of Innate Immune Response (GO:0045088)	7/86	7	0.0129864	0.193306	0	0	2.96422	12.8761	FGR;POLR3B;DHX58;TYRO3;POLR3G;PTPN6;N4BP1
Negative Regulation of Apoptotic Process (GO:0043066)	23/475	23	0.0131014	0.193958	0	0	1.71696	7.44308	NOTCH2;PRKN;HSPA9;PRR5;OPN3;PRKDC;HDAC1;FLT4;PA2G4;POU4F1;CLU;SOCS2;IL4;IL7;TYRO3;CD27;CD38;BIRC6;VDAC1;ERCC5;MCL1;MAP4K4;LTF
RNA Export From Nucleus (GO:0006405)	6/67	6	0.0134925	0.198264	0	0	3.28786	14.1563	SMG1;NCBP1;NUP85;XPO5;NUP153;NUP98
miRNA Processing (GO:0035196)	4/32	4	0.0136107	0.198264	0	0	4.7669	20.4829	SMAD3;NCBP1;ZC3H7B;DGCR8
Negative Regulation of Proteasomal Ubiquitin-Dependent Protein Catabolic Process (GO:0032435)	4/32	4	0.0136107	0.198264	0	0	4.7669	20.4829	RYBP;TLK2;WAC;N4BP1
Positive Regulation of DNA Metabolic Process (GO:0051054)	8/108	8	0.0139862	0.201579	0	0	2.67799	11.4342	INO80E;CDKN1B;PCNA;TRIM28;BRPF3;PRKD2;DNA2;TERF2
Regulation of Stem Cell Differentiation (GO:2000736)	5/49	5	0.0139136	0.201579	0	0	3.79526	16.2243	HDAC1;PRKDC;PUS7;MTA3;ZFP36L2
Mitochondrial Calcium Ion Transmembrane Transport (GO:0006851)	2025-03-18	3	0.014643	0.205606	0	0	6.66667	28.1586	HSPA9;ITPR1;VDAC1
Positive Regulation of Lymphocyte Migration (GO:2000403)	2025-03-18	3	0.014643	0.205606	0	0	6.66667	28.1586	DOCK8;JAM2;PPP1R9B
Positive Regulation of Triglyceride Metabolic Process (GO:0090208)	2025-03-18	3	0.014643	0.205606	0	0	6.66667	28.1586	NR1H2;LDLR;MFSD2A
Regulation of Autophagy of Mitochondrion (GO:1903146)	2025-03-18	3	0.014643	0.205606	0	0	6.66667	28.1586	FZD5;VDAC1;DNM1L
Regulation of Cellular Respiration (GO:0043457)	2025-03-18	3	0.014643	0.205606	0	0	6.66667	28.1586	IL4;TRAP1;VCP
Regulation of Interleukin-12 Production (GO:0032655)	5/50	5	0.0150982	0.206183	0	0	3.71073	15.5597	IL23A;IL23R;CCR7;SCIMP;SLAMF1
Negative Regulation of Tumor Necrosis Factor Superfamily Cytokine Production (GO:1903556)	5/50	5	0.0150982	0.206183	0	0	3.71073	15.5597	IL4;RARA;PTPN6;LTF;SLAMF1
Nuclear Export (GO:0051168)	5/50	5	0.0150982	0.206183	0	0	3.71073	15.5597	CDKN1B;CSE1L;XPO5;NUP153;NUP98
Regulation of Small Molecule Metabolic Process (GO:0062012)	4/33	4	0.0151383	0.206183	0	0	4.60229	19.286	PRKN;PRKAG2;FOXK1;LDLR
Response to Estradiol (GO:0032355)	4/33	4	0.0151383	0.206183	0	0	4.60229	19.286	SOCS2;LCOR;POU4F1;ESR2
Positive Regulation of Interleukin-12 Production (GO:0032735)	4/33	4	0.0151383	0.206183	0	0	4.60229	19.286	IL23A;IL23R;CCR7;SCIMP
Negative Regulation of Transcription by RNA Polymerase II (GO:0000122)	32/732	32	0.0159407	0.206946	0	0	1.54709	6.40323	KANK2;PRKN;HDAC5;HDAC1;EHMT1;TWIST1;RBPJ;BRIP1;SIN3A;SUFU;MXI1;WDR5;CIR1;ZBTB7A;ZNF224;MTA3;MEF2A;SMAD3;NR1H2;SOX13;IRF2BP1;POU4F1;ESR2;IL4;PER1;YEATS2;NFX1;ID2;RARA;LCOR;TAF3;EZH2
Positive Regulation of Cellular Process (GO:0048522)	28/622	28	0.0164562	0.206946	0	0	1.59279	6.54168	PRR5;HDAC1;FLT4;IL23R;TWIST1;CST7;LMNB2;BICRA;DPF1;BCL7B;CCR7;IL12RB2;MFSD2A;SLAMF1;SMARCC2;NCBP1;MATK;PA2G4;GAB2;ARID1A;ARID1B;QKI;IL4;IL7;RARA;PRKD2;PTPN6;EZH2
DNA Repair (GO:0006281)	16/302	16	0.0166626	0.206946	0	0	1.88076	7.70095	VCP;RFC3;PCNA;PRKDC;HUS1;SETX;BRIP1;RAD51C;RECQL5;TRIM28;POLD1;POLE2;EP400;NABP2;ERCC5;DNA2
Negative Regulation of Macromolecule Biosynthetic Process (GO:0010558)	12/202	12	0.0160621	0.206946	0	0	2.11904	8.75437	PRKN;NOTCH2;SLC7A5;DNMT1;SMAD3;SETDB1;HDAC1;ID2;CLTC;ATP2B4;TERF2;POU4F1
Negative Regulation of Developmental Process (GO:0051093)	8/111	8	0.0162743	0.206946	0	0	2.59959	10.7055	PRKN;SMAD3;SIN3A;HDAC1;BCL7B;OMA1;HOPX;BICRA
Establishment of Protein Localization to Organelle (GO:0072594)	7/90	7	0.0163605	0.206946	0	0	2.82078	11.6015	RALA;NUP85;CSE1L;E2F3;NUP153;NUP98;KPNB1
Amide Biosynthetic Process (GO:0043604)	6/70	6	0.0164842	0.206946	0	0	3.13326	12.8631	NANP;SPTLC2;MYCBP2;NANS;CYP4F22;LDLR
Regulation of Developmental Growth (GO:0048638)	4/34	4	0.0167698	0.206946	0	0	4.44865	18.1869	CTTN;SIN3A;MYCBP2;MFSD2A
Negative Regulation of Lipid Catabolic Process (GO:0050995)	2025-03-19	3	0.0170176	0.206946	0	0	6.24968	25.4581	BSCL2;PDE3B;MFSD2A
Pore Complex Assembly (GO:0046931)	2025-03-19	3	0.0170176	0.206946	0	0	6.24968	25.4581	P2RX7;NUP153;NUP98
Positive Regulation of Activated T Cell Proliferation (GO:0042104)	2025-03-19	3	0.0170176	0.206946	0	0	6.24968	25.4581	HHLA2;IL23A;IL23R
Positive Regulation of Mitochondrial Fission (GO:0090141)	2025-03-19	3	0.0170176	0.206946	0	0	6.24968	25.4581	PRKN;RALA;DNM1L
Regulation of B Cell Differentiation (GO:0045577)	2025-03-19	3	0.0170176	0.206946	0	0	6.24968	25.4581	ID2;CD27;ZFP36L2
Regulation of Rac Protein Signal Transduction (GO:0035020)	2025-03-19	3	0.0170176	0.206946	0	0	6.24968	25.4581	AUTS2;SH3BP1;ARHGAP17
Regulation of Growth Hormone Receptor Signaling Pathway (GO:0060398)	2025-02-07	2	0.0162681	0.206946	0	0	13.3173	54.848	SOCS2;LEPROTL1
Regulation of Type 2 Mitophagy (GO:1905089)	2025-02-07	2	0.0162681	0.206946	0	0	13.3173	54.848	PRKN;VDAC1
Regulation of Vitamin D Receptor Signaling Pathway (GO:0070562)	2025-02-07	2	0.0162681	0.206946	0	0	13.3173	54.848	KANK2;MN1
Regulatory ncRNA-mediated Heterochromatin Formation (GO:0031048)	2025-02-07	2	0.0162681	0.206946	0	0	13.3173	54.848	ZNFX1;EZH2
Locomotor Rhythm (GO:0045475)	2025-02-07	2	0.0162681	0.206946	0	0	13.3173	54.848	EGR1;ID2
Negative Regulation of Inflammatory Response to Wounding (GO:0106015)	2025-02-07	2	0.0162681	0.206946	0	0	13.3173	54.848	SIGLEC10;PTPN6
Negative Regulation of Mitochondrial Fusion (GO:0010637)	2025-02-07	2	0.0162681	0.206946	0	0	13.3173	54.848	PRKN;OMA1
Positive Regulation of ATP Biosynthetic Process (GO:2001171)	2025-02-07	2	0.0162681	0.206946	0	0	13.3173	54.848	IL4;VCP
Positive Regulation of Leukocyte Differentiation (GO:1902107)	2025-02-07	2	0.0162681	0.206946	0	0	13.3173	54.848	LGALS1;PRKDC
Positive Regulation of Natural Killer Cell Proliferation (GO:0032819)	2025-02-07	2	0.0162681	0.206946	0	0	13.3173	54.848	IL23A;IL23R
Positive Regulation of Macromolecule Biosynthetic Process (GO:0010557)	18/355	18	0.0173735	0.210335	0	0	1.79718	7.28364	PRKN;EGR1;TOR2A;DNMT1;SMAD3;HDAC1;CLSTN1;PDCD5;NLRC5;TWIST1;TERF2;POU4F1;CLU;IL4;P2RX7;ID2;PRKD2;TMEM106A
Positive Regulation of Proteasomal Ubiquitin-Dependent Protein Catabolic Process (GO:0032436)	6/71	6	0.0175754	0.210905	0	0	3.08489	12.4668	CDC20;PRKN;DNAJB2;NUB1;VCP;CLU
Positive Regulation of Protein Polymerization (GO:0032273)	6/71	6	0.0175754	0.210905	0	0	3.08489	12.4668	CARMIL1;HSP90AA1;CTTN;CDC42EP3;CCR7;AMBRA1
Regulation of Primary Metabolic Process (GO:0080090)	8/113	8	0.0179425	0.214365	0	0	2.54981	10.2517	RBM38;RNF213;SF3B3;TRRAP;ESRP2;ID2;LDLR;SUPT3H
Regulation of Interleukin-17 Production (GO:0032660)	4/35	4	0.0185071	0.21824	0	0	4.30492	17.1749	SLC7A5;IL23A;IL23R;LY9
Macrophage Activation (GO:0042116)	4/35	4	0.0185071	0.21824	0	0	4.30492	17.1749	IL4;CRTC3;CLU;TMEM106A
Positive Regulation of Cytokine Production Involved in Immune Response (GO:0002720)	4/35	4	0.0185071	0.21824	0	0	4.30492	17.1749	SLC7A5;FZD5;FFAR3;SCIMP
Telomere Maintenance (GO:0000723)	6/72	6	0.0187152	0.219742	0	0	3.038	12.0864	INO80E;TEP1;PRKDC;HUS1;DNA2;TERF2
DNA-templated Transcription Termination (GO:0006353)	2025-03-20	3	0.0195942	0.228097	0	0	5.88175	23.1301	SETX;POLR2A;MTERF2
Positive Regulation of Osteoclast Differentiation (GO:0045672)	2025-03-20	3	0.0195942	0.228097	0	0	5.88175	23.1301	IL23A;IL23R;POU4F1
Negative Regulation of Growth (GO:0045926)	8/115	8	0.0197298	0.228698	0	0	2.50189	9.82147	DNAJB2;SERTAD3;SMAD3;CDKN1B;SERTAD2;ESR2;MT1E;PPP1R9B
DNA Replication (GO:0006260)	6/73	6	0.0199044	0.228775	0	0	2.9925	11.7211	RFC3;RECQL5;POLD1;POLE2;CDK2AP1;DNA2
Regulation of DNA Replication (GO:0006275)	6/73	6	0.0199044	0.228775	0	0	2.9925	11.7211	INO80E;CDKN1B;PCNA;BRPF3;JADE2;DNA2
Positive Regulation of Cytoskeleton Organization (GO:0051495)	6/74	6	0.021144	0.231807	0	0	2.94834	11.37	P2RX7;CARMIL1;CTTN;SYNPO2;CDC42EP3;CCR7
Carboxylic Acid Metabolic Process (GO:0019752)	4/36	4	0.020352	0.231807	0	0	4.17018	16.2411	CSGALNACT1;TBXAS1;CYP4F22;ST3GAL1
Peptidyl-Threonine Phosphorylation (GO:0018107)	4/36	4	0.020352	0.231807	0	0	4.17018	16.2411	PRKDC;PRKD2;NLK;HIPK2
Regulation of Extent of Cell Growth (GO:0061387)	2025-02-08	2	0.0212745	0.231807	0	0	11.0972	42.7269	CTTN;SIN3A
Amino Sugar Metabolic Process (GO:0006040)	2025-02-08	2	0.0212745	0.231807	0	0	11.0972	42.7269	CSGALNACT1;ST3GAL1
Embryonic Digestive Tract Morphogenesis (GO:0048557)	2025-02-08	2	0.0212745	0.231807	0	0	11.0972	42.7269	ID2;RBPMS2
Epigenetic Programming in the Zygotic Pronuclei (GO:0044725)	2025-02-08	2	0.0212745	0.231807	0	0	11.0972	42.7269	METTL23;TET3
Negative Regulation of Membrane Potential (GO:0045837)	2025-02-08	2	0.0212745	0.231807	0	0	11.0972	42.7269	PIP5KL1;LTF
Positive Regulation of DNA-directed DNA Polymerase Activity (GO:1900264)	2025-02-08	2	0.0212745	0.231807	0	0	11.0972	42.7269	RFC3;PCNA
Positive Regulation of NK T Cell Activation (GO:0051135)	2025-02-08	2	0.0212745	0.231807	0	0	11.0972	42.7269	IL23A;IL23R
Positive Regulation of Early Endosome to Late Endosome Transport (GO:2000643)	2025-02-08	2	0.0212745	0.231807	0	0	11.0972	42.7269	VPS11;PTPN23
Positive Regulation of Memory T Cell Differentiation (GO:0043382)	2025-02-08	2	0.0212745	0.231807	0	0	11.0972	42.7269	IL23A;IL23R
Positive Regulation of Ubiquitin Protein Ligase Activity (GO:1904668)	2025-02-08	2	0.0212745	0.231807	0	0	11.0972	42.7269	CDC20;ZNF367
Regulation of Angiogenesis (GO:0045765)	12/211	12	0.0217949	0.235047	0	0	2.02226	7.73732	PRKCB;CLSTN1;PDE3B;ATP2B4;TWIST1;EMILIN2;PRKD2;PTPN6;CXCL13;PIK3R6;QKI;HIPK2
Import Into Nucleus (GO:0051170)	6/75	6	0.0224347	0.235047	0	0	2.90546	11.0324	NUP85;CSE1L;E2F3;NUP153;NUP98;KPNB1
Cell Surface Receptor Signaling Pathway via STAT (GO:0097696)	5/55	5	0.0220313	0.235047	0	0	3.33879	12.7385	IL4;IL23A;IL23R;PRKD2;STAT6
Regulatory ncRNA-mediated Gene Silencing (GO:0031047)	4/37	4	0.022306	0.235047	0	0	4.0436	15.3774	MOV10;ZNFX1;NCBP1;EZH2
Phosphatidylinositol Phosphate Biosynthetic Process (GO:0046854)	4/37	4	0.022306	0.235047	0	0	4.0436	15.3774	SMG1;PIP5KL1;CLSTN1;PI4KB
Regulation of Generation of Precursor Metabolites and Energy (GO:0043467)	2025-03-21	3	0.0223737	0.235047	0	0	5.5547	21.1071	PRKAG2;RBPJ;ZBTB7A
Regulation of Transcription Regulatory Region DNA Binding (GO:2000677)	2025-03-21	3	0.0223737	0.235047	0	0	5.5547	21.1071	TWIST1;POU4F1;ZBTB7A
Cellular Response to Estradiol Stimulus (GO:0071392)	2025-03-21	3	0.0223737	0.235047	0	0	5.5547	21.1071	LCOR;POU4F1;ESR2
Negative Regulation of Amide Metabolic Process (GO:0034249)	2025-03-21	3	0.0223737	0.235047	0	0	5.5547	21.1071	RTN3;GGA3;CLU
Regulation of Cell-Substrate Junction Assembly (GO:0090109)	2025-03-21	3	0.0223737	0.235047	0	0	5.5547	21.1071	MACF1;DUSP3;PTPRA
Regulation of Stem Cell Population Maintenance (GO:2000036)	5/56	5	0.0236287	0.246607	0	0	3.27316	12.2589	SIN3A;HDAC1;BCL7B;ARID1A;BICRA
Male Meiotic Nuclear Division (GO:0007140)	4/38	4	0.0243706	0.25338	0	0	3.92447	14.577	UBR2;TESMIN;MYBL1;ZNF541
Negative Regulation of Catabolic Process (GO:0009895)	8/120	8	0.0247462	0.256307	0	0	2.38958	8.83924	GOLGA2;BSCL2;SF3B3;PDE3B;TLK2;FOXK1;MCL1;HIPK2
Positive Regulation of Hydrolase Activity (GO:0051345)	7/98	7	0.0248849	0.256767	0	0	2.57173	9.49868	USP6NL;SH3BP1;DOCK8;RASGRP2;EVI5;EZH2;MAP4K4
Chaperone-Mediated Protein Complex Assembly (GO:0051131)	2025-03-22	3	0.0253564	0.260644	0	0	5.26207	19.3367	HSP90AA1;CLU;HOPX
Negative Regulation of Inflammatory Response (GO:0050728)	8/121	8	0.0258473	0.261945	0	0	2.36831	8.65746	IL4;FGR;MFHAS1;NR1H2;SIGLEC10;TYRO3;FURIN;PTPN6
Positive Regulation of Transferase Activity (GO:0051347)	4/39	4	0.0265469	0.261945	0	0	3.81215	13.8337	RFC3;PCNA;ARRDC3;PLAAT4
Golgi Ribbon Formation (GO:0090161)	2025-02-09	2	0.0268292	0.261945	0	0	9.51139	34.4147	GOLGA2;OPTN
Regulation of Inflammatory Response to Wounding (GO:0106014)	2025-02-09	2	0.0268292	0.261945	0	0	9.51139	34.4147	SIGLEC10;PTPN6
Regulation of Lysosomal Protein Catabolic Process (GO:1905165)	2025-02-09	2	0.0268292	0.261945	0	0	9.51139	34.4147	GGA3;LDLR
Regulation of Memory T Cell Differentiation (GO:0043380)	2025-02-09	2	0.0268292	0.261945	0	0	9.51139	34.4147	IL23A;IL23R
Regulation of Natural Killer Cell Proliferation (GO:0032817)	2025-02-09	2	0.0268292	0.261945	0	0	9.51139	34.4147	IL23A;IL23R
Endothelial Tube Morphogenesis (GO:0061154)	2025-02-09	2	0.0268292	0.261945	0	0	9.51139	34.4147	PRKD2;RBPJ
Intestinal Cholesterol Absorption (GO:0030299)	2025-02-09	2	0.0268292	0.261945	0	0	9.51139	34.4147	LIMA1;LDLR
Negative Regulation of Muscle Cell Differentiation (GO:0051148)	2025-02-09	2	0.0268292	0.261945	0	0	9.51139	34.4147	ID2;RBPMS2
Negative Regulation of Oxidoreductase Activity (GO:0051354)	2025-02-09	2	0.0268292	0.261945	0	0	9.51139	34.4147	PRKN;NT5DC2
Negative Regulation of Transcription by RNA Polymerase I (GO:0016479)	2025-02-09	2	0.0268292	0.261945	0	0	9.51139	34.4147	BAZ2A;MAF1
Positive Regulation of Purine Nucleotide Biosynthetic Process (GO:1900373)	2025-02-09	2	0.0268292	0.261945	0	0	9.51139	34.4147	IL4;VCP
Regulation of Cell-Cell Adhesion Mediated by Integrin (GO:0033632)	2025-02-09	2	0.0268292	0.261945	0	0	9.51139	34.4147	PODXL;CXCL13
Regulation of Multicellular Organismal Development (GO:2000026)	5/58	5	0.0270429	0.263089	0	0	3.14932	11.3701	INO80E;YEATS2;BRPF3;WDR5;EHMT1
Positive Regulation of Intracellular Signal Transduction (GO:1902533)	28/652	28	0.0282369	0.268325	0	0	1.5138	5.39991	PRKN;NFAT5;TOR2A;VCP;FLT4;CHD6;AMBRA1;CLU;LGALS1;DHX58;CCR7;BRD4;MAP4K4;SMAD3;PRKCB;ARRDC3;FGR;MFHAS1;MN1;IL23A;TYRO3;PELI1;PDCD4;CD27;PTPN6;PPIA;TMEM106A;LTF
Regulation of Canonical NF-kappaB Signal Transduction (GO:0043122)	14/270	14	0.0282501	0.268325	0	0	1.83495	6.54465	PRKN;NFAT5;PRKCB;TMC8;PER1;LGALS1;PELI1;CCR7;TRIM59;SQSTM1;OPTN;TMEM106A;BRD4;LTF
Positive Regulation of Developmental Process (GO:0051094)	13/245	13	0.0287103	0.268325	0	0	1.87921	6.67214	PRKN;RALA;SMARCC2;HDAC1;PA2G4;ARID1A;ARID1B;BICRA;CDC20;SIN3A;DPF1;BCL7B;DNM1L
Response to Cytokine (GO:0034097)	8/123	8	0.0281511	0.268325	0	0	2.32688	8.30735	NFAT5;NUB1;CALCOCO2;IL23R;CCR7;POU4F1;SHFL;MCL1
Regulation of Transcription Elongation by RNA Polymerase II (GO:0034243)	6/79	6	0.0281256	0.268325	0	0	2.74569	9.80506	RECQL5;NCBP1;INTS10;MED20;NELFCD;CDK12
Positive Regulation of DNA-templated Transcription Initiation (GO:2000144)	5/59	5	0.0288617	0.268325	0	0	3.09084	10.9578	SETX;MED20;TAF8;TWIST1;TAF3
Regulation of Protein Targeting to Mitochondrion (GO:1903214)	4/40	4	0.0288359	0.268325	0	0	3.70606	13.1422	PRKN;FZD5;VPS11;ATG13
Positive Regulation of Lipid Biosynthetic Process (GO:0046889)	4/40	4	0.0288359	0.268325	0	0	3.70606	13.1422	ELOVL5;NR1H2;LDLR;MFSD2A
T-helper Cell Differentiation (GO:0042093)	2025-03-23	3	0.0285417	0.268325	0	0	4.99871	17.7774	CRACR2A;KMT2A;GPR183
U2-type Prespliceosome Assembly (GO:1903241)	2025-03-23	3	0.0285417	0.268325	0	0	4.99871	17.7774	SF3B3;SNRPE;SNRPF
Negative Regulation of Oxidative Stress-Induced Intrinsic Apoptotic Signaling Pathway (GO:1902176)	2025-03-23	3	0.0285417	0.268325	0	0	4.99871	17.7774	PRKN;TRAP1;PPIA
Organelle Fission (GO:0048285)	2025-03-23	3	0.0285417	0.268325	0	0	4.99871	17.7774	PRKN;MTFR2;DNM1L
Positive Regulation of Viral Life Cycle (GO:1903902)	2025-03-23	3	0.0285417	0.268325	0	0	4.99871	17.7774	LGALS1;TYRO3;FURIN
Negative Regulation of Intracellular Signal Transduction (GO:1902532)	15/297	15	0.0290714	0.268442	0	0	1.78546	6.31696	DUSP4;KANK2;VCP;DUSP3;ITPR1;TWIST1;TMC8;ARHGAP17;UBR2;P2RX7;PER1;SH3BP1;PIP5KL1;TRIM59;EZH2
Positive Regulation of Metabolic Process (GO:0009893)	9/147	9	0.0290394	0.268442	0	0	2.18263	7.72456	BSCL2;IL4;ZNF516;EHMT1;STAT6;OMA1;GPR3;LDLR;TMEM106A
Protein Import Into Nucleus (GO:0006606)	6/80	6	0.0296839	0.273172	0	0	2.70844	9.52601	NUP85;CSE1L;E2F3;NUP153;NUP98;KPNB1
Regulation of Intracellular Signal Transduction (GO:1902531)	15/302	15	0.0329779	0.274715	0	0	1.7539	5.98415	JPT2;DOCK8;PDE3B;PPM1K;HIPK2;SYDE2;BOP1;TAOK3;SH3BP1;RRS1;ARHGEF3;TNIK;SQSTM1;OPTN;MAP4K4
Positive Regulation of Cell Motility (GO:2000147)	13/249	13	0.0321276	0.274715	0	0	1.84698	6.34997	CARMIL1;SEMA6C;SYNPO2;FLT4;CLSTN1;TWIST1;SYNE2;IL4;FGR;PODXL;CCR7;EZH2;MAP4K4
Regulation of ERK1 and ERK2 Cascade (GO:0070372)	12/223	12	0.0316299	0.274715	0	0	1.90606	6.58286	DUSP4;NOTCH2;MFHAS1;DUSP3;GPR183;WNK2;FLT4;PRKD2;CCR7;PTPN6;SCIMP;SLAMF1
Positive Regulation of DNA-binding Transcription Factor Activity (GO:0051091)	10/174	10	0.0323182	0.274715	0	0	2.04146	7.00656	HDAC5;SMAD3;TRIM14;PRKD2;CLU;PPIA;ZBTB7A;ESR2;LTF;HIPK2
Regulation of Protein-Containing Complex Assembly (GO:0043254)	8/126	8	0.0318669	0.274715	0	0	2.26737	7.81378	VCP;HSP90AA1;SAR1B;SEC16A;VPS11;TMC8;CLU;MPP7
Regulation of Catabolic Process (GO:0009894)	6/81	6	0.0312977	0.274715	0	0	2.67219	9.25704	PRKN;NUB1;WAC;ITPR1;CISD2;FURIN
Fatty Acid Catabolic Process (GO:0009062)	5/60	5	0.030756	0.274715	0	0	3.03448	10.5651	SLC25A17;NUDT8;NUDT19;AIG1;LPIN2
Autophagy of Mitochondrion (GO:0000422)	5/61	5	0.0327266	0.274715	0	0	2.98014	10.1908	PRKN;CISD2;AMBRA1;ATG13;SQSTM1
Telomere Organization (GO:0032200)	5/61	5	0.0327266	0.274715	0	0	2.98014	10.1908	INO80E;PRKDC;HUS1;DNA2;TERF2
post-Golgi Vesicle-Mediated Transport (GO:0006892)	5/61	5	0.0327266	0.274715	0	0	2.98014	10.1908	SCFD1;GGA3;SEC16A;NUDT19;VPS54
Regulation of Protein Import Into Nucleus (GO:0042306)	4/41	4	0.0312385	0.274715	0	0	3.60571	12.4978	SMAD3;TRIM28;SUFU;RBM22
Visual System Development (GO:0150063)	4/41	4	0.0312385	0.274715	0	0	3.60571	12.4978	FZD5;BLOC1S3;SIPA1L3;HIPK2
Negative Regulation of Type I Interferon Production (GO:0032480)	4/41	4	0.0312385	0.274715	0	0	3.60571	12.4978	RNF216;DHX58;UFD1;QKI
Positive Regulation of DNA Biosynthetic Process (GO:2000573)	4/41	4	0.0312385	0.274715	0	0	3.60571	12.4978	HSP90AA1;RFC3;PCNA;PRKD2
Positive Regulation of Actin Filament Polymerization (GO:0030838)	4/41	4	0.0312385	0.274715	0	0	3.60571	12.4978	CARMIL1;CTTN;CDC42EP3;CCR7
Regulation of Lipopolysaccharide-Mediated Signaling Pathway (GO:0031664)	2025-03-24	3	0.0319287	0.274715	0	0	4.76043	16.3961	PTPN6;SCIMP;LTF
Regulation of Myotube Differentiation (GO:0010830)	2025-03-24	3	0.0319287	0.274715	0	0	4.76043	16.3961	HDAC5;HDAC1;MAML1
Tricarboxylic Acid Cycle (GO:0006099)	2025-03-24	3	0.0319287	0.274715	0	0	4.76043	16.3961	CS;SUCLG2;LDLR
Male Gamete Generation (GO:0048232)	2025-03-24	3	0.0319287	0.274715	0	0	4.76043	16.3961	UBR2;TESMIN;ZNF541
Purine-Containing Compound Biosynthetic Process (GO:0072522)	2025-03-24	3	0.0319287	0.274715	0	0	4.76043	16.3961	ADSL;MTHFD1;PFAS
Regulation of Cholesterol Transport (GO:0032374)	2025-03-24	3	0.0319287	0.274715	0	0	4.76043	16.3961	ABCA2;NR1H2;TMEM97
Regulation of Telomere Capping (GO:1904353)	2025-02-10	2	0.032896	0.274715	0	0	8.32204	28.4148	NABP2;TERF2
Mitochondrial Protein Processing (GO:0034982)	2025-02-10	2	0.032896	0.274715	0	0	8.32204	28.4148	IMMP1L;OMA1
Mitotic DNA Replication (GO:1902969)	2025-02-10	2	0.032896	0.274715	0	0	8.32204	28.4148	RECQL5;TK1
Negative Regulation of Intracellular Estrogen Receptor Signaling Pathway (GO:0033147)	2025-02-10	2	0.032896	0.274715	0	0	8.32204	28.4148	KANK2;VPS11
Negative Regulation of Macromolecule Metabolic Process (GO:0010605)	2025-02-10	2	0.032896	0.274715	0	0	8.32204	28.4148	LDLR;OPTN
Negative Regulation of Smooth Muscle Cell Differentiation (GO:0051151)	2025-02-10	2	0.032896	0.274715	0	0	8.32204	28.4148	PDCD4;RBPMS2
Nuclear Pore Complex Assembly (GO:0051292)	2025-02-10	2	0.032896	0.274715	0	0	8.32204	28.4148	NUP153;NUP98
Positive Regulation of Interleukin-13 Production (GO:0032736)	2025-02-10	2	0.032896	0.274715	0	0	8.32204	28.4148	IL4;RARA
Regulation of DNA-templated Transcription Initiation (GO:2000142)	2025-02-10	2	0.032896	0.274715	0	0	8.32204	28.4148	SETX;TWIST1
Regulation of T-helper 1 Type Immune Response (GO:0002825)	2025-02-10	2	0.032896	0.274715	0	0	8.32204	28.4148	IL23A;IL23R
Negative Regulation of MAPK Cascade (GO:0043409)	8/127	8	0.0331765	0.275527	0	0	2.2482	7.65717	DUSP4;PRKN;P2RX7;PER1;DUSP3;TAOK3;WNK2;PPIA
Notch Signaling Pathway (GO:0007219)	4/42	4	0.0337553	0.278635	0	0	3.51064	11.8962	NOTCH2;MAML1;POFUT1;RBPJ
Positive Regulation of Double-Strand Break Repair via Homologous Recombination (GO:1905168)	4/42	4	0.0337553	0.278635	0	0	3.51064	11.8962	TRRAP;EP400;PELI1;YEATS4
Negative Regulation of Signal Transduction (GO:0009968)	14/277	14	0.0340046	0.279845	0	0	1.78546	6.0371	VCP;PRKCB;NLK;NKD1;SOCS2;MFHAS1;SUFU;LEPROTL1;TYRO3;PTPN6;ZBTB7A;SQSTM1;SLAMF1;LTF
Positive Regulation of Protein-Containing Complex Assembly (GO:0031334)	7/105	7	0.0344955	0.283029	0	0	2.38717	8.03744	P2RX7;VCP;HSP90AA1;IL5;CXCL13;CLU;MPP7
Regulation of Translation (GO:0006417)	11/201	11	0.034767	0.2844	0	0	1.93907	6.5135	TRAP1;METTL14;TCOF1;NCBP1;PRKDC;NOLC1;IGF2BP3;PUS7;SHFL;LARP1B;QKI
Sulfur Compound Catabolic Process (GO:0044273)	2025-03-25	3	0.0355159	0.287078	0	0	4.54381	15.1662	NUDT8;NUDT19;SUCLG2
Late Endosome to Vacuole Transport via Multivesicular Body Sorting Pathway (GO:0032511)	2025-03-25	3	0.0355159	0.287078	0	0	4.54381	15.1662	LEPROTL1;PTPN23;STAM
Negative Regulation of miRNA Transcription (GO:1902894)	2025-03-25	3	0.0355159	0.287078	0	0	4.54381	15.1662	SMAD3;RARA;TWIST1
Organophosphate Ester Transport (GO:0015748)	2025-03-25	3	0.0355159	0.287078	0	0	4.54381	15.1662	SLC25A19;EPG5;LDLR
Macromolecule Modification (GO:0043412)	6/84	6	0.0364786	0.292258	0	0	2.56902	8.50609	LIPT1;SLC25A26;USP25;MANBA;PRKDC;ST3GAL1
Neutrophil Chemotaxis (GO:0030593)	4/43	4	0.0363868	0.292258	0	0	3.42045	11.3338	CLSTN1;CXCL13;CKLF;PPIA
Positive Regulation of Myeloid Leukocyte Differentiation (GO:0002763)	4/43	4	0.0363868	0.292258	0	0	3.42045	11.3338	IL23A;IL23R;ID2;POU4F1
Positive Regulation of MAPK Cascade (GO:0043410)	17/362	17	0.0383846	0.295152	0	0	1.65437	5.39341	NOTCH2;FLT4;SCIMP;PIK3R6;HIPK2;MFHAS1;CRACR2A;TAOK3;GPR183;CD27;PRKD2;CCR7;TNIK;PPIA;TMEM106A;SLAMF1;EZH2
Negative Regulation of Protein Localization (GO:1903828)	4/44	4	0.0391333	0.295152	0	0	3.33477	10.8073	MFHAS1;VCP;SIN3A;CTNNA1
Peptidyl-Threonine Modification (GO:0018210)	4/44	4	0.0391333	0.295152	0	0	3.33477	10.8073	PRKDC;PRKD2;NLK;HIPK2
Positive Regulation of Response to Biotic Stimulus (GO:0002833)	4/44	4	0.0391333	0.295152	0	0	3.33477	10.8073	POLR3B;EMILIN2;POLR3G;SCIMP
Amyloid Fibril Formation (GO:1990000)	2025-03-26	3	0.0393016	0.295152	0	0	4.34603	14.0659	PRKN;FURIN;NUP153
Transposable Element Silencing (GO:0010526)	2025-03-26	3	0.0393016	0.295152	0	0	4.34603	14.0659	MOV10;SETDB1;UBR2
Positive Regulation of T Cell Migration (GO:2000406)	2025-03-26	3	0.0393016	0.295152	0	0	4.34603	14.0659	DOCK8;CXCL13;PPP1R9B
Protein Exit From Endoplasmic Reticulum (GO:0032527)	2025-03-26	3	0.0393016	0.295152	0	0	4.34603	14.0659	VCP;SEC16A;UFD1
Golgi Inheritance (GO:0048313)	2025-02-11	2	0.0394403	0.295152	0	0	7.39699	23.9142	GOLGA2;STX5
Regulation of Mast Cell Degranulation (GO:0043304)	2025-02-11	2	0.0394403	0.295152	0	0	7.39699	23.9142	FGR;GAB2
Amino Sugar Biosynthetic Process (GO:0046349)	2025-02-11	2	0.0394403	0.295152	0	0	7.39699	23.9142	NANP;NANS
Regulation of Oxidative Stress-Induced Neuron Intrinsic Apoptotic Signaling Pathway (GO:1903376)	2025-02-11	2	0.0394403	0.295152	0	0	7.39699	23.9142	PRKN;MCL1
Regulation of Programmed Necrotic Cell Death (GO:0062098)	2025-02-11	2	0.0394403	0.295152	0	0	7.39699	23.9142	PRKN;PELI1
Regulation of Pseudopodium Assembly (GO:0031272)	2025-02-11	2	0.0394403	0.295152	0	0	7.39699	23.9142	CDC42EP3;CCR7
Regulation of Purine Nucleotide Catabolic Process (GO:0033121)	2025-02-11	2	0.0394403	0.295152	0	0	7.39699	23.9142	PRKAG2;ZBTB7A
Regulation of Smooth Muscle Cell Differentiation (GO:0051150)	2025-02-11	2	0.0394403	0.295152	0	0	7.39699	23.9142	NOTCH2;RBPMS2
Intestinal Lipid Absorption (GO:0098856)	2025-02-11	2	0.0394403	0.295152	0	0	7.39699	23.9142	LIMA1;LDLR
Negative Regulation of Myotube Differentiation (GO:0010832)	2025-02-11	2	0.0394403	0.295152	0	0	7.39699	23.9142	HDAC5;HDAC1
Positive Regulation of MHC Class II Biosynthetic Process (GO:0045348)	2025-02-11	2	0.0394403	0.295152	0	0	7.39699	23.9142	IL4;TMEM106A
Positive Regulation of Gene Expression via Chromosomal CpG Island Demethylation (GO:0044029)	2025-02-11	2	0.0394403	0.295152	0	0	7.39699	23.9142	EGR1;TET3
Positive Regulation of Pseudopodium Assembly (GO:0031274)	2025-02-11	2	0.0394403	0.295152	0	0	7.39699	23.9142	CDC42EP3;CCR7
Positive Regulation of Smooth Muscle Cell Apoptotic Process (GO:0034393)	2025-02-11	2	0.0394403	0.295152	0	0	7.39699	23.9142	PDCD4;E2F3
Positive Regulation of Vascular Endothelial Growth Factor Receptor Signaling Pathway (GO:0030949)	2025-02-11	2	0.0394403	0.295152	0	0	7.39699	23.9142	PRKCB;PRKD2
Regulation of Chromatin Organization (GO:1902275)	2025-02-11	2	0.0394403	0.295152	0	0	7.39699	23.9142	TLK2;TLK1
Circulatory System Development (GO:0072359)	8/132	8	0.040274	0.300565	0	0	2.15699	6.92834	MEF2A;CDKN1B;MTHFD1;ID2;FLT4;PRKD2;RBPJ;POU4F1
Positive Regulation of Vasculature Development (GO:1904018)	7/109	7	0.0409618	0.304863	0	0	2.29308	7.32667	PRKCB;CLSTN1;TWIST1;EMILIN2;PRKD2;PIK3R6;HIPK2
Purine Ribonucleotide Biosynthetic Process (GO:0009152)	4/45	4	0.041995	0.311701	0	0	3.25326	10.3135	ADSL;PRKAG2;AK5;PFAS
Positive Regulation of Biosynthetic Process (GO:0009891)	6/87	6	0.0421792	0.312218	0	0	2.47349	7.83063	EGR1;HSP90AA1;SMAD3;PRKAG2;PRKD2;CLU
Regulation of Cytokine Production Involved in Immune Response (GO:0002718)	2025-03-27	3	0.0432831	0.315249	0	0	4.16473	13.0772	SLC7A5;FFAR3;SCIMP
Regulation of Kinase Activity (GO:0043549)	2025-03-27	3	0.0432831	0.315249	0	0	4.16473	13.0772	FGR;CDKN1B;NLRC5
Regulation of Mitochondrial Fission (GO:0090140)	2025-03-27	3	0.0432831	0.315249	0	0	4.16473	13.0772	PRKN;RALA;DNM1L
Regulation of Myelination (GO:0031641)	2025-03-27	3	0.0432831	0.315249	0	0	4.16473	13.0772	CST7;JAM2;QKI
Zymogen Activation (GO:0031638)	2025-03-27	3	0.0432831	0.315249	0	0	4.16473	13.0772	C1R;FURIN;OMA1
miRNA-mediated Post-Transcriptional Gene Silencing (GO:0035195)	2025-03-27	3	0.0432831	0.315249	0	0	4.16473	13.0772	MOV10;NCBP1;XPO5
Endoplasmic Reticulum to Golgi Vesicle-Mediated Transport (GO:0006888)	7/112	7	0.0462967	0.315393	0	0	2.22722	6.84355	GOLGA2;SCFD1;SAR1B;SEC16A;STX5;ERGIC2;SEC22C
Regulation of Viral Genome Replication (GO:0045069)	5/66	5	0.0437443	0.315393	0	0	2.73516	8.5594	ZNFX1;PPIA;SHFL;N4BP1;LTF
Regulation of Protein Serine/Threonine Kinase Activity (GO:0071900)	5/67	5	0.046184	0.315393	0	0	2.69091	8.27487	CDKN1B;SYNPO2;CDK12;LTF;EZH2
T Cell Differentiation (GO:0030217)	4/46	4	0.0449718	0.315393	0	0	3.17564	9.84995	LMBR1L;CLSTN1;SOX13;ZFP36L2
Regulation of Osteoclast Differentiation (GO:0045670)	4/46	4	0.0449718	0.315393	0	0	3.17564	9.84995	IL4;IL23A;IL23R;POU4F1
DNA Strand Elongation Involved in DNA Replication (GO:0006271)	2025-02-12	2	0.0464291	0.315393	0	0	6.65695	20.4357	RFC3;PCNA
T Cell Chemotaxis (GO:0010818)	2025-02-12	2	0.0464291	0.315393	0	0	6.65695	20.4357	GPR183;CLSTN1
T-helper Cell Lineage Commitment (GO:0002295)	2025-02-12	2	0.0464291	0.315393	0	0	6.65695	20.4357	LY9;PPP1R9B
Regulation of Lymphocyte Migration (GO:2000401)	2025-02-12	2	0.0464291	0.315393	0	0	6.65695	20.4357	JAM2;PPP1R9B
Adult Locomotory Behavior (GO:0008344)	2025-02-12	2	0.0464291	0.315393	0	0	6.65695	20.4357	PRKN;BTBD9
Regulation of Type II Interferon-Mediated Signaling Pathway (GO:0060334)	2025-02-12	2	0.0464291	0.315393	0	0	6.65695	20.4357	NR1H2;NLRC5
Signal Peptide Processing (GO:0006465)	2025-02-12	2	0.0464291	0.315393	0	0	6.65695	20.4357	IMMP1L;FURIN
Sperm DNA Condensation (GO:0035092)	2025-02-12	2	0.0464291	0.315393	0	0	6.65695	20.4357	CHD6;TSSK6
Forebrain Neuron Differentiation (GO:0021879)	2025-02-12	2	0.0464291	0.315393	0	0	6.65695	20.4357	SIN3A;CHD6
Mitochondrial Transcription (GO:0006390)	2025-02-12	2	0.0464291	0.315393	0	0	6.65695	20.4357	MTERF2;MTERF4
Negative Regulation of Amyloid Fibril Formation (GO:1905907)	2025-02-12	2	0.0464291	0.315393	0	0	6.65695	20.4357	CLU;LDLR
Negative Regulation of Lipopolysaccharide-Mediated Signaling Pathway (GO:0031665)	2025-02-12	2	0.0464291	0.315393	0	0	6.65695	20.4357	PTPN6;LTF
Positive Regulation of T-helper 1 Type Immune Response (GO:0002827)	2025-02-12	2	0.0464291	0.315393	0	0	6.65695	20.4357	IL23A;IL23R
Positive Regulation of Cholesterol Biosynthetic Process (GO:0045542)	2025-02-12	2	0.0464291	0.315393	0	0	6.65695	20.4357	KPNB1;QKI
Positive Regulation of Glycoprotein Biosynthetic Process (GO:0010560)	2025-02-12	2	0.0464291	0.315393	0	0	6.65695	20.4357	GOLGA2;CCR7
Positive Regulation of Granulocyte Macrophage Colony-Stimulating Factor Production (GO:0032725)	2025-02-12	2	0.0464291	0.315393	0	0	6.65695	20.4357	IL23A;IL23R
Positive Regulation of Leukocyte Degranulation (GO:0043302)	2025-02-12	2	0.0464291	0.315393	0	0	6.65695	20.4357	FGR;GAB2
Positive Regulation of Natural Killer Cell Activation (GO:0032816)	2025-02-12	2	0.0464291	0.315393	0	0	6.65695	20.4357	IL23A;IL23R
Positive Regulation of Sterol Biosynthetic Process (GO:0106120)	2025-02-12	2	0.0464291	0.315393	0	0	6.65695	20.4357	KPNB1;QKI
Regulation of ATP Biosynthetic Process (GO:2001169)	2025-02-12	2	0.0464291	0.315393	0	0	6.65695	20.4357	IL4;VCP
Regulation of Actin Filament Depolymerization (GO:0030834)	2025-02-12	2	0.0464291	0.315393	0	0	6.65695	20.4357	LIMA1;SH3BP1
Regulation of Astrocyte Differentiation (GO:0048710)	2025-02-12	2	0.0464291	0.315393	0	0	6.65695	20.4357	ID2;QKI
Receptor-Mediated Endocytosis (GO:0006898)	8/136	8	0.0466309	0.315977	0	0	2.08915	6.40426	LMBR1L;RALA;CTTN;CLTC;CANX;STON1;PI4KB;LDLR
Regulation of Mitophagy (GO:1901524)	2025-03-28	3	0.0474579	0.31763	0	0	3.99794	12.1854	PRKN;FZD5;DNM1L
Regulation of Toll-Like Receptor 4 Signaling Pathway (GO:0034143)	2025-03-28	3	0.0474579	0.31763	0	0	3.99794	12.1854	MFHAS1;SQSTM1;LTF
Negative Regulation of Signaling (GO:0023057)	2025-03-28	3	0.0474579	0.31763	0	0	3.99794	12.1854	SOCS2;LDLR;OPTN
Positive Regulation of ATP Metabolic Process (GO:1903580)	2025-03-28	3	0.0474579	0.31763	0	0	3.99794	12.1854	IL4;P2RX7;VCP
Regulation of DNA Biosynthetic Process (GO:2000278)	2025-03-28	3	0.0474579	0.31763	0	0	3.99794	12.1854	PRKD2;JADE2;TERF2
Negative Regulation of Cold-Induced Thermogenesis (GO:0120163)	4/47	4	0.0480636	0.31933	0	0	3.10163	9.41416	NR1H2;ARRDC3;RBPJ;QKI
Positive Regulation of mRNA Catabolic Process (GO:0061014)	4/47	4	0.0480636	0.31933	0	0	3.10163	9.41416	MOV10;METTL14;ZFP36L2;QKI
Positive Regulation of miRNA Transcription (GO:1902895)	4/47	4	0.0480636	0.31933	0	0	3.10163	9.41416	NOTCH2;EGR1;POU2F1;SMAD3
Mitotic Spindle Organization (GO:0007052)	6/90	6	0.0484106	0.320853	0	0	2.38478	7.22119	GOLGA2;VCP;PTPRA;RCC1;TUBG2;KPNB1
Macroautophagy (GO:0016236)	9/162	9	0.048979	0.323832	0	0	1.96712	5.93354	PRKN;VCP;RNF213;CALCOCO2;EPG5;STAM;AMBRA1;ATG13;SQSTM1
Membraneless Organelle Assembly (GO:0140694)	8/139	8	0.0518064	0.325151	0	0	2.04099	6.04181	GOLGA2;BSCL2;RNF213;POGZ;RCC1;PRRC2C;SQSTM1;HAUS1
T Cell Activation (GO:0042110)	7/114	7	0.0500891	0.325151	0	0	2.18536	6.54287	IL4;LMBR1L;CLSTN1;CD27;CCR7;PTPN6;LY9
Regulation of DNA Metabolic Process (GO:0051052)	7/116	7	0.0540725	0.325151	0	0	2.14504	6.25801	INO80E;SMG1;SF3B3;TRRAP;JADE2;TERF2;SUPT3H
ERAD Pathway (GO:0036503)	6/91	6	0.0506072	0.325151	0	0	2.3566	7.03129	PRKN;DNAJB2;VCP;CANX;MAN1C1;UFD1
Protein O-linked Glycosylation (GO:0006493)	6/91	6	0.0506072	0.325151	0	0	2.3566	7.03129	POFUT1;TET3;B3GLCT;GCNT4;PLOD1;ST3GAL1
RNA Splicing (GO:0008380)	6/92	6	0.0528639	0.325151	0	0	2.32908	6.84756	SF3B3;NCBP1;SNRPF;CDK12;TXNL4A;PPP1R9B
Negative Regulation of Immune Response (GO:0050777)	5/70	5	0.0539799	0.325151	0	0	2.56631	7.49143	FGR;DHX58;TYRO3;FURIN;PTPN6
Peptidyl-Serine Phosphorylation (GO:0018105)	5/70	5	0.0539799	0.325151	0	0	2.56631	7.49143	SMG1;PRKDC;TLK2;PRKD2;HIPK2
Erythrocyte Differentiation (GO:0030218)	4/48	4	0.05127	0.325151	0	0	3.03098	9.00398	HSPA9;MFHAS1;ID2;HIPK2
Membrane Lipid Biosynthetic Process (GO:0046467)	4/48	4	0.05127	0.325151	0	0	3.03098	9.00398	SPTLC2;ELOVL5;PRKD2;CSNK1G2
Mitotic G2/M Transition Checkpoint (GO:0044818)	4/48	4	0.05127	0.325151	0	0	3.03098	9.00398	TAOK3;NABP2;HUS1;ZNF367
Negative Regulation of Response to Biotic Stimulus (GO:0002832)	4/48	4	0.05127	0.325151	0	0	3.03098	9.00398	DHX58;TYRO3;PTPN6;LTF
Negative Regulation of Tumor Necrosis Factor Production (GO:0032720)	4/48	4	0.05127	0.325151	0	0	3.03098	9.00398	IL4;RARA;PTPN6;SLAMF1
Negative Regulation of Viral Genome Replication (GO:0045071)	4/48	4	0.05127	0.325151	0	0	3.03098	9.00398	ZNFX1;SHFL;N4BP1;LTF
Negative Regulation of Cytoskeleton Organization (GO:0051494)	2025-03-29	3	0.0518229	0.325151	0	0	3.84397	11.3779	PRKN;LIMA1;SSH3
Positive Regulation of Protein Import Into Nucleus (GO:0042307)	2025-03-29	3	0.0518229	0.325151	0	0	3.84397	11.3779	SMAD3;TRIM28;RBM22
Positive Regulation of Protein Targeting to Mitochondrion (GO:1903955)	2025-03-29	3	0.0518229	0.325151	0	0	3.84397	11.3779	FZD5;VPS11;ATG13
Regulation of Androgen Receptor Signaling Pathway (GO:0060765)	2025-03-29	3	0.0518229	0.325151	0	0	3.84397	11.3779	HDAC1;TRIM68;ZBTB7A
Regulation of Fatty Acid Beta-Oxidation (GO:0031998)	2025-02-13	2	0.0538308	0.325151	0	0	6.05146	17.6818	TWIST1;MFSD2A
Regulation of Hematopoietic Stem Cell Differentiation (GO:1902036)	2025-02-13	2	0.0538308	0.325151	0	0	6.05146	17.6818	PRKDC;PUS7
Regulation of Hemopoiesis (GO:1903706)	2025-02-13	2	0.0538308	0.325151	0	0	6.05146	17.6818	NOTCH2;BRPF3
Regulation of Humoral Immune Response (GO:0002920)	2025-02-13	2	0.0538308	0.325151	0	0	6.05146	17.6818	CCR7;CXCL13
Adipose Tissue Development (GO:0060612)	2025-02-13	2	0.0538308	0.325151	0	0	6.05146	17.6818	SPTLC2;ZNF516
Cellular Response to Interleukin-4 (GO:0071353)	2025-02-13	2	0.0538308	0.325151	0	0	6.05146	17.6818	IL4;STAT6
Lipid Droplet Formation (GO:0140042)	2025-02-13	2	0.0538308	0.325151	0	0	6.05146	17.6818	BSCL2;RNF213
Mature B Cell Differentiation Involved in Immune Response (GO:0002313)	2025-02-13	2	0.0538308	0.325151	0	0	6.05146	17.6818	NOTCH2;GPR183
Microvillus Organization (GO:0032528)	2025-02-13	2	0.0538308	0.325151	0	0	6.05146	17.6818	TNIK;MAP4K4
Mitochondrial Fission (GO:0000266)	2025-02-13	2	0.0538308	0.325151	0	0	6.05146	17.6818	PRKN;MTFR2
Myeloid Dendritic Cell Activation (GO:0001773)	2025-02-13	2	0.0538308	0.325151	0	0	6.05146	17.6818	IL4;SLAMF1
Negative Regulation of Interleukin-12 Production (GO:0032695)	2025-02-13	2	0.0538308	0.325151	0	0	6.05146	17.6818	CCR7;SLAMF1
Negative Regulation of Toll-Like Receptor 4 Signaling Pathway (GO:0034144)	2025-02-13	2	0.0538308	0.325151	0	0	6.05146	17.6818	MFHAS1;SQSTM1
Positive Regulation by Symbiont of Entry Into Host (GO:0075294)	2025-02-13	2	0.0538308	0.325151	0	0	6.05146	17.6818	LGALS1;FURIN
Positive Regulation of T-helper 17 Type Immune Response (GO:2000318)	2025-02-13	2	0.0538308	0.325151	0	0	6.05146	17.6818	IL23A;IL23R
Positive Regulation of Cellular Respiration (GO:1901857)	2025-02-13	2	0.0538308	0.325151	0	0	6.05146	17.6818	IL4;VCP
Positive Regulation of Fatty Acid Biosynthetic Process (GO:0045723)	2025-02-13	2	0.0538308	0.325151	0	0	6.05146	17.6818	ELOVL5;NR1H2
Positive Regulation of Myelination (GO:0031643)	2025-02-13	2	0.0538308	0.325151	0	0	6.05146	17.6818	CST7;QKI
Positive Regulation of Type 2 Immune Response (GO:0002830)	2025-02-13	2	0.0538308	0.325151	0	0	6.05146	17.6818	IL4;RARA
Positive Regulation of Viral Entry Into Host Cell (GO:0046598)	2025-02-13	2	0.0538308	0.325151	0	0	6.05146	17.6818	LGALS1;FURIN
Regulation of T-helper 17 Type Immune Response (GO:2000316)	2025-02-13	2	0.0538308	0.325151	0	0	6.05146	17.6818	IL23A;IL23R
Regulation of Carbohydrate Catabolic Process (GO:0043470)	2025-02-13	2	0.0538308	0.325151	0	0	6.05146	17.6818	PRKAG2;ZBTB7A
Regulation of Cell Fate Commitment (GO:0010453)	2025-02-13	2	0.0538308	0.325151	0	0	6.05146	17.6818	HDAC1;MTA3
Positive Regulation of Smooth Muscle Cell Proliferation (GO:0048661)	4/49	4	0.0545905	0.327543	0	0	2.96347	8.61747	DNMT1;HDAC1;ID2;RBPMS2
Positive Regulation of Cellular Component Biogenesis (GO:0044089)	6/93	6	0.0551809	0.330357	0	0	2.30219	6.66975	VCP;SMAD3;SYNPO2;STAM;CLU;MPP7
Plasma Membrane Bounded Cell Projection Organization (GO:0120036)	8/141	8	0.0554544	0.331267	0	0	2.01009	5.81356	CARMIL1;LIMA1;CTTN;BLOC1S3;PRKD2;CCR7;POU4F1;PPP1R9B
Regulation of Mitochondrion Organization (GO:0010821)	2025-03-30	3	0.0563745	0.334562	0	0	3.70141	10.6443	PRKN;OMA1;SQSTM1
Clathrin-Dependent Endocytosis (GO:0072583)	2025-03-30	3	0.0563745	0.334562	0	0	3.70141	10.6443	CLTC;CANX;STON1
Regulation of Chemotaxis (GO:0050920)	2025-03-30	3	0.0563745	0.334562	0	0	3.70141	10.6443	DUSP3;GPR183;MYCBP2
Organelle Organization (GO:0006996)	19/437	19	0.0566925	0.335258	0	0	1.52562	4.3787	USP6NL;PRKN;PRR5;CLUH;SAR1B;SEC16A;SIPA1L3;BSCL2;GOLGA2;FGD6;ZMYM4;PALLD;VPS11;PRKD2;TNIK;MTFR2;DNM1L;PPIA;OPTN
Regulation of Actin Filament Polymerization (GO:0030833)	5/71	5	0.0567378	0.335258	0	0	2.5273	7.25161	CARMIL1;CTTN;CDC42EP3;CCR7;SSH3
Intracellular Signaling Cassette (GO:0141124)	16/354	16	0.0576779	0.339183	0	0	1.58709	4.52777	MEF2A;SMAD3;CLSTN1;PDE3B;OMA1;GAB2;HIPK2;PPP1R9B;P2RX7;GNA15;TAOK3;TYRO3;CCR7;PTPN6;TNIK;MAP4K4
Regulation of Immune Response (GO:0050776)	6/94	6	0.0575583	0.339183	0	0	2.27591	6.49762	FGR;IL4;DHX58;CXCL13;N4BP1;PPP1R9B
RNA Methylation (GO:0001510)	4/50	4	0.0580247	0.339183	0	0	2.8989	8.25284	FBL;SNRPE;SNRPF;TARBP1
Neutrophil Migration (GO:1990266)	4/50	4	0.0580247	0.339183	0	0	2.8989	8.25284	CLSTN1;CXCL13;PPIA;CKLF
Positive Regulation of Non-Canonical NF-kappaB Signal Transduction (GO:1901224)	4/50	4	0.0580247	0.339183	0	0	2.8989	8.25284	VCP;IL23A;PDCD4;CD27
Negative Regulation of Cell Differentiation (GO:0045596)	11/220	11	0.0593953	0.340447	0	0	1.76105	4.97239	METTL14;SMAD3;ID2;SUFU;NR1H2;BCL7B;PDCD4;TWIST1;ZFP36L2;HOPX;BICRA
MAPK Cascade (GO:0000165)	7/119	7	0.0604092	0.340447	0	0	2.08726	5.85814	MEF2A;TAOK3;PTPN6;TNIK;MAP3K6;ZFP36L2;MAP4K4
Regulation of Interferon-Beta Production (GO:0032648)	4/51	4	0.0615716	0.340447	0	0	2.83707	7.9085	HSP90AA1;RNF216;POLR3B;POLR3G
Golgi to Plasma Membrane Protein Transport (GO:0043001)	2025-03-31	3	0.0611091	0.340447	0	0	3.56904	9.97579	MACF1;GGA3;OPTN
Activation of GTPase Activity (GO:0090630)	2025-03-31	3	0.0611091	0.340447	0	0	3.56904	9.97579	SYDE2;SIPA1L1;CXCL13
Regulation of Stress-Activated MAPK Cascade (GO:0032872)	2025-03-31	3	0.0611091	0.340447	0	0	3.56904	9.97579	TAOK3;SCIMP;PPIA
Regulation of Granulocyte Macrophage Colony-Stimulating Factor Production (GO:0032645)	2025-02-14	2	0.0616155	0.340447	0	0	5.54688	15.4583	IL23A;IL23R
Regulation of Mitochondrial Fusion (GO:0010635)	2025-02-14	2	0.0616155	0.340447	0	0	5.54688	15.4583	PRKN;OMA1
Regulation of Response to Oxidative Stress (GO:1902882)	2025-02-14	2	0.0616155	0.340447	0	0	5.54688	15.4583	PRKN;USP25
Coenzyme A Metabolic Process (GO:0015936)	2025-02-14	2	0.0616155	0.340447	0	0	5.54688	15.4583	NUDT8;NUDT19
Embryonic Cranial Skeleton Morphogenesis (GO:0048701)	2025-02-14	2	0.0616155	0.340447	0	0	5.54688	15.4583	MTHFD1;TWIST1
Telomere Capping (GO:0016233)	2025-02-14	2	0.0616155	0.340447	0	0	5.54688	15.4583	PRKDC;TERF2
Intracellular Cholesterol Transport (GO:0032367)	2025-02-14	2	0.0616155	0.340447	0	0	5.54688	15.4583	SERAC1;LDLR
Lipoprotein Transport (GO:0042953)	2025-02-14	2	0.0616155	0.340447	0	0	5.54688	15.4583	PRKCB;SAR1B
Microvillus Assembly (GO:0030033)	2025-02-14	2	0.0616155	0.340447	0	0	5.54688	15.4583	TNIK;MAP4K4
Negative Regulation of Androgen Receptor Signaling Pathway (GO:0060766)	2025-02-14	2	0.0616155	0.340447	0	0	5.54688	15.4583	HDAC1;ZBTB7A
Negative Regulation of Epithelial Cell Migration (GO:0010633)	2025-02-14	2	0.0616155	0.340447	0	0	5.54688	15.4583	IL4;PTPN23
Negative Regulation of Transcription Elongation by RNA Polymerase II (GO:0034244)	2025-02-14	2	0.0616155	0.340447	0	0	5.54688	15.4583	RECQL5;NELFCD
Nuclear Pore Organization (GO:0006999)	2025-02-14	2	0.0616155	0.340447	0	0	5.54688	15.4583	NUP153;NUP98
Positive Regulation of T Cell Receptor Signaling Pathway (GO:0050862)	2025-02-14	2	0.0616155	0.340447	0	0	5.54688	15.4583	UBR2;PRKD2
+ Reg of Adaptive Imm Resp Based on Som Recomb of Imm Rcptrs Built Frm IgSF Domains (GO:0002824)	2025-02-14	2	0.0616155	0.340447	0	0	5.54688	15.4583	IL23A;IL23R
Positive Regulation of Double-Strand Break Repair via Nonhomologous End Joining (GO:2001034)	2025-02-14	2	0.0616155	0.340447	0	0	5.54688	15.4583	PRKDC;LDLR
Positive Regulation of Hippo Signaling (GO:0035332)	2025-02-14	2	0.0616155	0.340447	0	0	5.54688	15.4583	ARRDC3;MAP4K4
Positive Regulation of Protein-Containing Complex Disassembly (GO:0043243)	2025-02-14	2	0.0616155	0.340447	0	0	5.54688	15.4583	SETX;CALCOCO2
Positive Regulation of Sodium Ion Transmembrane Transport (GO:1902307)	2025-02-14	2	0.0616155	0.340447	0	0	5.54688	15.4583	WNK2;ATP1B3
Protein Localization to Chromosome, Telomeric Region (GO:0070198)	2025-02-14	2	0.0616155	0.340447	0	0	5.54688	15.4583	NABP2;TERF2
Regulation of Aerobic Respiration (GO:1903715)	2025-02-14	2	0.0616155	0.340447	0	0	5.54688	15.4583	VCP;UQCC2
B Cell Activation (GO:0042113)	6/96	6	0.0624947	0.344606	0	0	2.2251	6.16948	IL4;HDAC5;PRKCB;GPR183;CLSTN1;ZBTB7A
RNA Splicing, via Transesterification Reactions With Bulged Adenosine as Nucleophile (GO:0000377)	9/171	9	0.0644744	0.354805	0	0	1.85696	5.09084	LSM7;METTL14;SF3B3;NCBP1;SNRPE;GEMIN7;SNRPF;TXNL4A;RBM22
Negative Regulation of Wnt Signaling Pathway (GO:0030178)	8/146	8	0.0652757	0.356493	0	0	1.93675	5.28566	LMBR1L;PRKN;RNF213;HDAC1;SOX13;NLK;NKD1;UBAC2
Positive Regulation of Protein Modification Process (GO:0031401)	6/98	6	0.0676735	0.356493	0	0	2.1765	5.86146	GOLGA2;EGR1;FLT4;CDK2AP1;TNIK;PPIA
Positive Regulation of Supramolecular Fiber Organization (GO:1902905)	6/98	6	0.0676735	0.356493	0	0	2.1765	5.86146	CARMIL1;CTTN;SYNPO2;CDC42EP3;CCR7;CLU
rRNA Metabolic Process (GO:0016072)	6/98	6	0.0676735	0.356493	0	0	2.1765	5.86146	GTF3C1;FBL;XRN1;NIFK;NOLC1;BYSL
Myeloid Leukocyte Differentiation (GO:0002573)	5/74	5	0.0654886	0.356493	0	0	2.41704	6.58856	IL4;GPR183;CLSTN1;CCR7;GAB2
Regulation of Plasma Membrane Bounded Cell Projection Assembly (GO:0120032)	5/75	5	0.0685639	0.356493	0	0	2.38239	6.38478	USP6NL;RABGAP1;PODXL;CCR7;EVI5
Peptidyl-Serine Modification (GO:0018209)	5/75	5	0.0685639	0.356493	0	0	2.38239	6.38478	SMG1;PRKDC;TLK2;PRKD2;HIPK2
B Cell Differentiation (GO:0030183)	4/53	4	0.0690002	0.356493	0	0	2.72099	7.27498	IL4;HDAC5;CLSTN1;ZBTB7A
Regulation of Focal Adhesion Assembly (GO:0051893)	4/53	4	0.0690002	0.356493	0	0	2.72099	7.27498	MACF1;DUSP3;PTPRA;MAP4K4
Nucleotide-Excision Repair (GO:0006289)	4/53	4	0.0690002	0.356493	0	0	2.72099	7.27498	BRIP1;POLD1;HUS1;ERCC5
Positive Regulation of miRNA Metabolic Process (GO:2000630)	4/53	4	0.0690002	0.356493	0	0	2.72099	7.27498	NOTCH2;EGR1;POU2F1;SMAD3
Positive Regulation of Small GTPase Mediated Signal Transduction (GO:0051057)	4/53	4	0.0690002	0.356493	0	0	2.72099	7.27498	NOTCH2;AUTS2;ARHGEF3;MAP4K4
Apoptotic Mitochondrial Changes (GO:0008637)	3/32	3	0.0660228	0.356493	0	0	3.44579	9.36481	DNM1L;CLU;MCL1
Lipid Droplet Organization (GO:0034389)	3/32	3	0.0660228	0.356493	0	0	3.44579	9.36481	BSCL2;RNF213;PPIA
Positive Regulation of Establishment of Protein Localization to Mitochondrion (GO:1903749)	3/32	3	0.0660228	0.356493	0	0	3.44579	9.36481	FZD5;VPS11;ATG13
Regulation of Exit From Mitosis (GO:0007096)	2025-02-15	2	0.0697544	0.356493	0	0	5.11994	13.6332	ZNF367;PPP1R9B
Regulation of Interleukin-13 Production (GO:0032656)	2025-02-15	2	0.0697544	0.356493	0	0	5.11994	13.6332	IL4;RARA
Regulation of Intrinsic Apoptotic Signaling Pathway in Response to DNA Damage (GO:1902229)	2025-02-15	2	0.0697544	0.356493	0	0	5.11994	13.6332	DDIAS;CLU
T Cell Proliferation (GO:0042098)	2025-02-15	2	0.0697544	0.356493	0	0	5.11994	13.6332	LMBR1L;DOCK8
Regulation of Microglial Cell Activation (GO:1903978)	2025-02-15	2	0.0697544	0.356493	0	0	5.11994	13.6332	CST7;LDLR
Regulation of Oxidative Phosphorylation (GO:0002082)	2025-02-15	2	0.0697544	0.356493	0	0	5.11994	13.6332	VCP;UQCC2
Regulation of Response to Endoplasmic Reticulum Stress (GO:1905897)	2025-02-15	2	0.0697544	0.356493	0	0	5.11994	13.6332	NR1H2;CLU
Cellular Response to Misfolded Protein (GO:0071218)	2025-02-15	2	0.0697544	0.356493	0	0	5.11994	13.6332	VCP;UFD1
Ceramide Transport (GO:0035627)	2025-02-15	2	0.0697544	0.356493	0	0	5.11994	13.6332	GLTP;ABCA2
Dendritic Cell Chemotaxis (GO:0002407)	2025-02-15	2	0.0697544	0.356493	0	0	5.11994	13.6332	GPR183;CCR7
Stem Cell Development (GO:0048864)	2025-02-15	2	0.0697544	0.356493	0	0	5.11994	13.6332	TCOF1;NOLC1
Lipoprotein Localization (GO:0044872)	2025-02-15	2	0.0697544	0.356493	0	0	5.11994	13.6332	PRKCB;SAR1B
mRNA Modification (GO:0016556)	2025-02-15	2	0.0697544	0.356493	0	0	5.11994	13.6332	METTL14;PUS7
Negative Regulation of Axon Extension (GO:0030517)	2025-02-15	2	0.0697544	0.356493	0	0	5.11994	13.6332	SEMA6C;DIP2B
Negative Regulation of Macrophage Activation (GO:0043031)	2025-02-15	2	0.0697544	0.356493	0	0	5.11994	13.6332	CST7;LDLR
Prot Transport to Vacuole Inv in Ub-dep Prot Cat Proc via Multivsiclr Bdy Sorting Pway (GO:0043328)	2025-02-15	2	0.0697544	0.356493	0	0	5.11994	13.6332	PTPN23;STAM
Regulation of ATP Metabolic Process (GO:1903578)	2025-02-15	2	0.0697544	0.356493	0	0	5.11994	13.6332	PRKAG2;ZBTB7A
Regulation of Golgi Organization (GO:1903358)	2025-02-15	2	0.0697544	0.356493	0	0	5.11994	13.6332	USP6NL;STX5
Regulation of MHC Class II Biosynthetic Process (GO:0045346)	2025-02-15	2	0.0697544	0.356493	0	0	5.11994	13.6332	IL4;TMEM106A
Regulation of Amyloid-Beta Clearance (GO:1900221)	2025-02-15	2	0.0697544	0.356493	0	0	5.11994	13.6332	IL4;CLU
Regulation of Carbohydrate Metabolic Process (GO:0006109)	2025-02-15	2	0.0697544	0.356493	0	0	5.11994	13.6332	PRKN;FOXK1
Regulation of Catecholamine Secretion (GO:0050433)	2025-02-15	2	0.0697544	0.356493	0	0	5.11994	13.6332	PRKN;FFAR3
Regulation of Cell Fate Specification (GO:0042659)	2025-02-15	2	0.0697544	0.356493	0	0	5.11994	13.6332	HDAC1;MTA3
B Cell Receptor Signaling Pathway (GO:0050853)	3/33	3	0.0711112	0.36005	0	0	3.33076	8.80489	PRKCB;CLSTN1;CD38
Transcription by RNA Polymerase III (GO:0006383)	3/33	3	0.0711112	0.36005	0	0	3.33076	8.80489	GTF3C1;POLR3B;POLR3G
Negative Regulation of Developmental Growth (GO:0048640)	3/33	3	0.0711112	0.36005	0	0	3.33076	8.80489	SEMA6C;CDKN1B;DIP2B
Regulation of Activated T Cell Proliferation (GO:0046006)	3/33	3	0.0711112	0.36005	0	0	3.33076	8.80489	HHLA2;IL23A;IL23R
Regulation of Amyloid-Beta Formation (GO:1902003)	3/33	3	0.0711112	0.36005	0	0	3.33076	8.80489	RTN3;GGA3;CLU
Regulation of Cell Migration (GO:0030334)	20/479	20	0.0714758	0.361108	0	0	1.46189	3.85705	SEMA6C;MACF1;CARMIL1;DUSP3;HDAC1;SYNPO2;FLT4;CLSTN1;TWIST1;SYNE2;NKD1;IL4;FGR;SIN3A;PODXL;PIP5KL1;PLXNA1;EMILIN2;EZH2;MAP4K4
Lymphocyte Differentiation (GO:0030098)	5/76	5	0.0717179	0.361108	0	0	2.34871	6.1889	LMBR1L;IL4;HDAC5;CLSTN1;ZBTB7A
Negative Regulation of Supramolecular Fiber Organization (GO:1902904)	5/76	5	0.0717179	0.361108	0	0	2.34871	6.1889	PRKN;LIMA1;CLU;LDLR;SSH3
Regulation of Signal Transduction by P53 Class Mediator (GO:1901796)	4/54	4	0.0728798	0.364265	0	0	2.66644	6.98325	BOP1;CHD6;RRS1;HIPK2
Regulation of Smooth Muscle Cell Proliferation (GO:0048660)	4/54	4	0.0728798	0.364265	0	0	2.66644	6.98325	HDAC1;PRKDC;ID2;RBPMS2
Plasma Membrane Bounded Cell Projection Morphogenesis (GO:0120039)	4/54	4	0.0728798	0.364265	0	0	2.66644	6.98325	CTTN;TAOK3;TNIK;MAP4K4
Positive Regulation of Chemokine Production (GO:0032722)	4/54	4	0.0728798	0.364265	0	0	2.66644	6.98325	EGR1;IL7;FFAR3;TWIST1
Cellular Response to Chemical Stress (GO:0062197)	6/100	6	0.0730945	0.364669	0	0	2.12997	5.57202	SETX;PRKN;VKORC1L1;PRKD2;NLK;PPIA
Positive Regulation of Angiogenesis (GO:0045766)	7/126	7	0.076897	0.37075	0	0	1.96377	5.03763	PRKCB;CLSTN1;TWIST1;EMILIN2;PRKD2;PIK3R6;HIPK2
Recombinational Repair (GO:0000725)	6/101	6	0.0758955	0.37075	0	0	2.10744	5.43383	RAD51C;RECQL5;POGZ;NABP2;HUS1;ERCC5
Regulation of Protein Binding (GO:0043393)	5/78	5	0.0782603	0.37075	0	0	2.28413	5.81931	GOLGA2;DNAJB2;HDAC5;TMC8;HIPK2
Golgi to Plasma Membrane Transport (GO:0006893)	4/55	4	0.0768679	0.37075	0	0	2.61402	6.7067	MACF1;GGA3;SEC16A;OPTN
Regulation of Metabolic Process (GO:0019222)	4/55	4	0.0768679	0.37075	0	0	2.61402	6.7067	PRKN;BRIP1;GPR3;RBPJ
Endoplasmic Reticulum Organization (GO:0007029)	4/55	4	0.0768679	0.37075	0	0	2.61402	6.7067	RTN3;TRAM1;SEC16A;DNM1L
Regulation of Response to Biotic Stimulus (GO:0002831)	3/34	3	0.0763701	0.37075	0	0	3.22315	8.29046	FGR;DHX58;N4BP1
Cellular Response to Osmotic Stress (GO:0071470)	3/34	3	0.0763701	0.37075	0	0	3.22315	8.29046	NFAT5;PRKD2;NLK
Synaptic Vesicle Recycling (GO:0036465)	3/34	3	0.0763701	0.37075	0	0	3.22315	8.29046	CANX;STON1;AP3S1
Regulation of Ras Protein Signal Transduction (GO:0046578)	3/34	3	0.0763701	0.37075	0	0	3.22315	8.29046	NOTCH2;SYDE2;SQSTM1
Regulation of Cell Cycle Phase Transition (GO:1901987)	3/34	3	0.0763701	0.37075	0	0	3.22315	8.29046	MN1;CDKN1B;ATP2B4
Regulation of Macrophage Differentiation (GO:0045649)	2025-02-16	2	0.0782203	0.37075	0	0	4.75398	12.1142	ID2;QKI
Anterograde Synaptic Vesicle Transport (GO:0048490)	2025-02-16	2	0.0782203	0.37075	0	0	4.75398	12.1142	BLOC1S3;AP3S1
Regulation of Non-Canonical Wnt Signaling Pathway (GO:2000050)	2025-02-16	2	0.0782203	0.37075	0	0	4.75398	12.1142	RNF213;NKD1
Regulation of Osteoblast Proliferation (GO:0033688)	2025-02-16	2	0.0782203	0.37075	0	0	4.75398	12.1142	MN1;LTF
Branched-Chain Amino Acid Metabolic Process (GO:0009081)	2025-02-16	2	0.0782203	0.37075	0	0	4.75398	12.1142	PPM1K;HIBCH
Regulation of Viral Life Cycle (GO:1903900)	2025-02-16	2	0.0782203	0.37075	0	0	4.75398	12.1142	TYRO3;PPIA
Digestive Tract Morphogenesis (GO:0048546)	2025-02-16	2	0.0782203	0.37075	0	0	4.75398	12.1142	ID2;RBPMS2
Spermatid Nucleus Differentiation (GO:0007289)	2025-02-16	2	0.0782203	0.37075	0	0	4.75398	12.1142	CHD6;TSSK6
Endoplasmic Reticulum to Cytosol Transport (GO:1903513)	2025-02-16	2	0.0782203	0.37075	0	0	4.75398	12.1142	VCP;UFD1
Synaptic Vesicle Transport Along Microtubule (GO:0099517)	2025-02-16	2	0.0782203	0.37075	0	0	4.75398	12.1142	BLOC1S3;AP3S1
Intracellular Sterol Transport (GO:0032366)	2025-02-16	2	0.0782203	0.37075	0	0	4.75398	12.1142	GRAMD1C;SERAC1
Mitochondrial Ribosome Assembly (GO:0061668)	2025-02-16	2	0.0782203	0.37075	0	0	4.75398	12.1142	DHX30;MTERF4
Negative Regulation of Interleukin-10 Production (GO:0032693)	2025-02-16	2	0.0782203	0.37075	0	0	4.75398	12.1142	IL23A;IL23R
Negative Regulation of Release of Cytochrome C From Mitochondria (GO:0090201)	2025-02-16	2	0.0782203	0.37075	0	0	4.75398	12.1142	PRKN;CLU
Neuron Fate Commitment (GO:0048663)	2025-02-16	2	0.0782203	0.37075	0	0	4.75398	12.1142	ID2;POU4F1
Positive Regulation of Stress-Activated MAPK Cascade (GO:0032874)	2025-02-16	2	0.0782203	0.37075	0	0	4.75398	12.1142	TAOK3;SCIMP
Positive Regulation of Stress-Activated Protein Kinase Signaling Cascade (GO:0070304)	2025-02-16	2	0.0782203	0.37075	0	0	4.75398	12.1142	TAOK3;SCIMP
Regulation of Amyloid Fibril Formation (GO:1905906)	2025-02-16	2	0.0782203	0.37075	0	0	4.75398	12.1142	CLU;LDLR
Positive Regulation of ERK1 and ERK2 Cascade (GO:0070374)	8/153	8	0.0807293	0.380905	0	0	1.84259	4.63715	NOTCH2;MFHAS1;GPR183;FLT4;PRKD2;CCR7;SCIMP;SLAMF1
Regulation of Protein Localization to Nucleus (GO:1900180)	4/56	4	0.0809632	0.380905	0	0	2.56362	6.44432	MFHAS1;SIN3A;CTNNA1;BYSL
Positive Regulation of DNA Recombination (GO:0045911)	4/56	4	0.0809632	0.380905	0	0	2.56362	6.44432	TRRAP;PELI1;EP400;YEATS4
Positive Regulation of Interleukin-1 Beta Production (GO:0032731)	4/56	4	0.0809632	0.380905	0	0	2.56362	6.44432	P2RX7;EGR1;FZD5;TMEM106A
Sphingolipid Metabolic Process (GO:0006665)	5/79	5	0.0816478	0.382176	0	0	2.25315	5.6449	ABCA2;SPTLC2;ELOVL5;PRKD2;CSNK1G2
Response to Transforming Growth Factor Beta (GO:0071559)	3/35	3	0.0817947	0.382176	0	0	3.12226	7.81671	SMAD3;PDCD5;ZFP36L2
Negative Regulation of Cytoplasmic Pattern Recognition Receptor Signaling Pathway (GO:0039532)	3/35	3	0.0817947	0.382176	0	0	3.12226	7.81671	PRKDC;DHX58;UFD1
Negative Regulation of Myeloid Leukocyte Differentiation (GO:0002762)	3/35	3	0.0817947	0.382176	0	0	3.12226	7.81671	IL4;RARA;QKI
RNA Processing (GO:0006396)	13/291	13	0.0869414	0.386444	0	0	1.5645	3.82133	SF3B3;NCBP1;INTS10;NOLC1;TSEN54;BYSL;PPP1R9B;SETX;FBL;METTL14;CDK12;SNRPF;CMTR1
Negative Regulation of Response to External Stimulus (GO:0032102)	8/154	8	0.0830999	0.386444	0	0	1.82987	4.55219	IL4;MFHAS1;DUSP3;NR1H2;DHX58;TYRO3;PTPN6;LTF
Positive Regulation of Defense Response (GO:0031349)	7/130	7	0.0873897	0.386444	0	0	1.89951	4.62983	LGALS1;POLR3B;IL23A;PDCD4;EMILIN2;POLR3G;OPTN
Cholesterol Homeostasis (GO:0042632)	5/80	5	0.085112	0.386444	0	0	2.22299	5.47697	LIMA1;ABCA2;NR1H2;TMEM97;LDLR
Negative Regulation of Cellular Component Organization (GO:0051129)	5/80	5	0.085112	0.386444	0	0	2.22299	5.47697	DNAJB2;CARMIL1;TMC8;CLU;TERF2
Glucose Metabolic Process (GO:0006006)	4/57	4	0.0851643	0.386444	0	0	2.51512	6.19517	G6PC3;ADPGK;HECTD4;OMA1
mRNA Stabilization (GO:0048255)	4/57	4	0.0851643	0.386444	0	0	2.51512	6.19517	RBM38;METTL14;IGF2BP3;QKI
Negative Regulation of Innate Immune Response (GO:0045824)	4/57	4	0.0851643	0.386444	0	0	2.51512	6.19517	DHX58;TYRO3;NLRC5;PTPN6
Negative Regulation of Response to Stimulus (GO:0048585)	4/57	4	0.0851643	0.386444	0	0	2.51512	6.19517	SOCS2;USP25;NR1H2;CLU
Cellular Response to Vascular Endothelial Growth Factor Stimulus (GO:0035924)	3/36	3	0.0873804	0.386444	0	0	3.02749	7.37946	FLT4;CLSTN1;PRKD2
Positive Regulation of Immune Effector Process (GO:0002699)	3/36	3	0.0873804	0.386444	0	0	3.02749	7.37946	IL23A;IL23R;DHX58
3'-UTR-mediated mRNA Destabilization (GO:0061158)	2025-02-17	2	0.0869871	0.386444	0	0	4.43682	10.8347	MOV10;ZFP36L2
DNA Biosynthetic Process (GO:0071897)	2025-02-17	2	0.0869871	0.386444	0	0	4.43682	10.8347	RFC3;POLD1
Amino Acid Catabolic Process (GO:0009063)	2025-02-17	2	0.0869871	0.386444	0	0	4.43682	10.8347	PPM1K;HIBCH
Regulation of Receptor Recycling (GO:0001919)	2025-02-17	2	0.0869871	0.386444	0	0	4.43682	10.8347	LDLR;OPTN
Carbohydrate Derivative Transport (GO:1901264)	2025-02-17	2	0.0869871	0.386444	0	0	4.43682	10.8347	SLC25A19;MFSD2A
Carboxylic Acid Biosynthetic Process (GO:0046394)	2025-02-17	2	0.0869871	0.386444	0	0	4.43682	10.8347	NANP;NANS
Regulation of Sodium Ion Transmembrane Transporter Activity (GO:2000649)	2025-02-17	2	0.0869871	0.386444	0	0	4.43682	10.8347	WNK2;UTRN
Regulation of Ubiquitin Protein Ligase Activity (GO:1904666)	2025-02-17	2	0.0869871	0.386444	0	0	4.43682	10.8347	CDC20;ZNF367
Release of Cytochrome C From Mitochondria (GO:0001836)	2025-02-17	2	0.0869871	0.386444	0	0	4.43682	10.8347	CLU;MCL1
Ribosomal Large Subunit Assembly (GO:0000027)	2025-02-17	2	0.0869871	0.386444	0	0	4.43682	10.8347	DHX30;RRS1
Filopodium Assembly (GO:0046847)	2025-02-17	2	0.0869871	0.386444	0	0	4.43682	10.8347	FGD6;PPP1R9B
Leukocyte Tethering or Rolling (GO:0050901)	2025-02-17	2	0.0869871	0.386444	0	0	4.43682	10.8347	JAM2;PPP1R9B
Maturation of 5.8S rRNA (GO:0000460)	2025-02-17	2	0.0869871	0.386444	0	0	4.43682	10.8347	PRKDC;WDR12
Negative Regulation of Cellular Senescence (GO:2000773)	2025-02-17	2	0.0869871	0.386444	0	0	4.43682	10.8347	TWIST1;TERF2
Negative Regulation of Inflammatory Response to Antigenic Stimulus (GO:0002862)	2025-02-17	2	0.0869871	0.386444	0	0	4.43682	10.8347	FGR;FURIN
Negative Regulation of Striated Muscle Cell Differentiation (GO:0051154)	2025-02-17	2	0.0869871	0.386444	0	0	4.43682	10.8347	HDAC5;HDAC1
Negative Regulation of Vascular Associated Smooth Muscle Cell Proliferation (GO:1904706)	2025-02-17	2	0.0869871	0.386444	0	0	4.43682	10.8347	CDKN1B;PDCD4
Positive Regulation of Cell Adhesion Mediated by Integrin (GO:0033630)	2025-02-17	2	0.0869871	0.386444	0	0	4.43682	10.8347	PODXL;CXCL13
Positive Regulation of Cholesterol Metabolic Process (GO:0090205)	2025-02-17	2	0.0869871	0.386444	0	0	4.43682	10.8347	QKI;KPNB1
Positive Regulation of Interleukin-4 Production (GO:0032753)	2025-02-17	2	0.0869871	0.386444	0	0	4.43682	10.8347	SLC7A5;RARA
Positive Regulation of Transcription Regulatory Region DNA Binding (GO:2000679)	2025-02-17	2	0.0869871	0.386444	0	0	4.43682	10.8347	TWIST1;POU4F1
Regulation of D-glucose Transmembrane Transport (GO:0010827)	2025-02-17	2	0.0869871	0.386444	0	0	4.43682	10.8347	PRKCB;PRKAG2
Positive Regulation of NF-kappaB Transcription Factor Activity (GO:0051092)	6/105	6	0.0876986	0.387182	0	0	2.02188	4.92094	TRIM14;PRKD2;CLU;PPIA;ZBTB7A;LTF
Sterol Homeostasis (GO:0055092)	5/81	5	0.0886524	0.390128	0	0	2.19363	5.31522	LIMA1;ABCA2;NR1H2;TMEM97;LDLR
Positive Regulation of Organelle Organization (GO:0010638)	5/81	5	0.0886524	0.390128	0	0	2.19363	5.31522	PRKN;P2RX7;RALA;CALCOCO2;DNM1L
Eye Development (GO:0001654)	4/58	4	0.0894696	0.392456	0	0	2.46841	5.9584	FZD5;BLOC1S3;SIPA1L3;HIPK2
Protein K63-linked Ubiquitination (GO:0070534)	4/58	4	0.0894696	0.392456	0	0	2.46841	5.9584	PRKN;RNF213;PELI1;UBR2
mRNA Splicing, via Spliceosome (GO:0000398)	10/211	10	0.0919921	0.398759	0	0	1.66247	3.96674	LSM7;METTL14;SF3B3;NCBP1;SNRPE;GEMIN7;SNRPF;TXNL4A;QKI;RBM22
Regulation of Cellular Component Organization (GO:0051128)	8/159	8	0.0955616	0.398759	0	0	1.76882	4.15316	SOCS2;HSP90AA1;STON1;TLK2;TLK1;JADE2;TMEM97;RASGRP2
Protein Catabolic Process (GO:0030163)	6/107	6	0.093956	0.398759	0	0	1.98163	4.68643	PRKN;VCP;HSP90AA1;MANBA;SQSTM1;CTSS
Regulation of Interleukin-1 Beta Production (GO:0032651)	5/82	5	0.0922683	0.398759	0	0	2.16502	5.15937	P2RX7;EGR1;FZD5;CCR7;TMEM106A
Sphingolipid Biosynthetic Process (GO:0030148)	5/83	5	0.0959589	0.398759	0	0	2.13716	5.00914	SPTLC2;ELOVL5;PRKD2;CYP4F22;CSNK1G2
Regulation of Embryonic Development (GO:0045995)	4/59	4	0.0938774	0.398759	0	0	2.42341	5.73321	INO80E;YEATS2;WDR5;EHMT1
mRNA Transport (GO:0051028)	4/59	4	0.0938774	0.398759	0	0	2.42341	5.73321	SMG1;NCBP1;NUP85;QKI
Microtubule Cytoskeleton Organization Involved in Mitosis (GO:1902850)	4/59	4	0.0938774	0.398759	0	0	2.42341	5.73321	PTPRA;RCC1;TUBG2;KPNB1
Protein Homotetramerization (GO:0051289)	4/59	4	0.0938774	0.398759	0	0	2.42341	5.73321	GOLGA2;ITPR1;PRKD2;TK1
Anterograde Axonal Transport (GO:0008089)	3/37	3	0.0931223	0.398759	0	0	2.9383	6.97505	BLOC1S3;KIF1C;AP3S1
Regulation of Sodium Ion Transport (GO:0002028)	3/37	3	0.0931223	0.398759	0	0	2.9383	6.97505	P2RX7;PER1;ATP2B4
Spliceosomal snRNP Assembly (GO:0000387)	3/37	3	0.0931223	0.398759	0	0	2.9383	6.97505	SNRPE;GEMIN7;SNRPF
Nucleobase-Containing Compound Metabolic Process (GO:0006139)	3/37	3	0.0931223	0.398759	0	0	2.9383	6.97505	TK1;NUDT5;NUDT15
Positive Regulation of Interferon-Beta Production (GO:0032728)	3/37	3	0.0931223	0.398759	0	0	2.9383	6.97505	HSP90AA1;POLR3B;POLR3G
Regulation of Early Endosome to Late Endosome Transport (GO:2000641)	2025-02-18	2	0.0960301	0.398759	0	0	4.15931	9.74564	VPS11;PTPN23
Regulation of Exosomal Secretion (GO:1903541)	2025-02-18	2	0.0960301	0.398759	0	0	4.15931	9.74564	PRKN;STAM
Regulation of Inflammatory Response to Antigenic Stimulus (GO:0002861)	2025-02-18	2	0.0960301	0.398759	0	0	4.15931	9.74564	FGR;FURIN
NAD Metabolic Process (GO:0019674)	2025-02-18	2	0.0960301	0.398759	0	0	4.15931	9.74564	CD38;NADSYN1
SMAD Protein Signal Transduction (GO:0060395)	2025-02-18	2	0.0960301	0.398759	0	0	4.15931	9.74564	SMAD3;HIPK2
Branched-Chain Amino Acid Catabolic Process (GO:0009083)	2025-02-18	2	0.0960301	0.398759	0	0	4.15931	9.74564	PPM1K;HIBCH
Regulation of Viral Entry Into Host Cell (GO:0046596)	2025-02-18	2	0.0960301	0.398759	0	0	4.15931	9.74564	LGALS1;FURIN
Retrograde Protein Transport, ER to Cytosol (GO:0030970)	2025-02-18	2	0.0960301	0.398759	0	0	4.15931	9.74564	VCP;UFD1
Dendritic Cell Migration (GO:0036336)	2025-02-18	2	0.0960301	0.398759	0	0	4.15931	9.74564	GPR183;CCR7
Embryonic Digit Morphogenesis (GO:0042733)	2025-02-18	2	0.0960301	0.398759	0	0	4.15931	9.74564	HDAC1;TWIST1
Establishment of Epithelial Cell Polarity (GO:0090162)	2025-02-18	2	0.0960301	0.398759	0	0	4.15931	9.74564	SH3BP1;SIPA1L3
Negative Regulation of DNA-templated Transcription, Elongation (GO:0032785)	2025-02-18	2	0.0960301	0.398759	0	0	4.15931	9.74564	RECQL5;NELFCD
Negative Regulation of Nucleocytoplasmic Transport (GO:0046823)	2025-02-18	2	0.0960301	0.398759	0	0	4.15931	9.74564	SUFU;NUP153
Neural Crest Cell Differentiation (GO:0014033)	2025-02-18	2	0.0960301	0.398759	0	0	4.15931	9.74564	TCOF1;NOLC1
Nucleobase-Containing Small Molecule Metabolic Process (GO:0055086)	2025-02-18	2	0.0960301	0.398759	0	0	4.15931	9.74564	NUDT5;NUDT15
Nucleotide Biosynthetic Process (GO:0009165)	2025-02-18	2	0.0960301	0.398759	0	0	4.15931	9.74564	MTHFD1;PFAS
Positive Regulation of Alpha-Beta T Cell Activation (GO:0046635)	2025-02-18	2	0.0960301	0.398759	0	0	4.15931	9.74564	IL23A;IL23R
Positive Regulation of Antigen Receptor-Mediated Signaling Pathway (GO:0050857)	2025-02-18	2	0.0960301	0.398759	0	0	4.15931	9.74564	UBR2;PRKD2
Positive Regulation of Fatty Acid Metabolic Process (GO:0045923)	2025-02-18	2	0.0960301	0.398759	0	0	4.15931	9.74564	ELOVL5;NR1H2
Positive Regulation of Muscle Cell Differentiation (GO:0051149)	2025-02-18	2	0.0960301	0.398759	0	0	4.15931	9.74564	NOTCH2;LMNB2
Positive Regulation of Ubiquitin-Protein Transferase Activity (GO:0051443)	2025-02-18	2	0.0960301	0.398759	0	0	4.15931	9.74564	CDC20;ZNF367
Positive Regulation of Cell Differentiation (GO:0045597)	13/297	13	0.0978524	0.405452	0	0	1.53097	3.55843	SMARCC2;ZHX3;SMAD3;TWIST1;PA2G4;ARID1A;ARID1B;LMNB2;SIN3A;ID2;DPF1;EZH2;LTF
Response to Type II Interferon (GO:0034341)	4/60	4	0.0983861	0.405452	0	0	2.38001	5.5189	NUB1;CALCOCO2;IL23R;SHFL
Negative Regulation of Intrinsic Apoptotic Signaling Pathway (GO:2001243)	4/60	4	0.0983861	0.405452	0	0	2.38001	5.5189	PRKN;DDIAS;CLU;PPIA
Negative Regulation of Protein Kinase Activity (GO:0006469)	4/60	4	0.0983861	0.405452	0	0	2.38001	5.5189	CDKN1B;DUSP3;PRKAG2;PPIA
Post-Transcriptional Regulation of Gene Expression (GO:0010608)	4/60	4	0.0983861	0.405452	0	0	2.38001	5.5189	PER1;TCOF1;ZC3H7B;NOLC1
O-glycan Processing (GO:0016266)	3/38	3	0.0990153	0.406814	0	0	2.8542	6.60028	POFUT1;GCNT4;ST3GAL1
Regulation of Vascular Associated Smooth Muscle Cell Proliferation (GO:1904705)	3/38	3	0.0990153	0.406814	0	0	2.8542	6.60028	DNMT1;CDKN1B;PDCD4
Mitochondrion Organization (GO:0007005)	7/135	7	0.101589	0.415808	0	0	1.82484	4.17309	MEF2A;PRKN;CLUH;OMA1;MTFR2;DNM1L;MCL1
Base-Excision Repair (GO:0006284)	3/39	3	0.105054	0.415808	0	0	2.77477	6.25233	POLD1;ERCC5;DNA2
Semaphorin-Plexin Signaling Pathway (GO:0071526)	3/39	3	0.105054	0.415808	0	0	2.77477	6.25233	SEMA6C;SH3BP1;PLXNA1
Phosphatidylinositol 3-Kinase/Protein Kinase B Signal Transduction (GO:0043491)	3/39	3	0.105054	0.415808	0	0	2.77477	6.25233	CLSTN1;TYRO3;GAB2
DNA Replication Checkpoint Signaling (GO:0000076)	2025-02-19	2	0.105326	0.415808	0	0	3.91444	8.81022	HUS1;DNA2
Regulation of Lymphocyte Differentiation (GO:0045619)	2025-02-19	2	0.105326	0.415808	0	0	3.91444	8.81022	PRKDC;ZFP36L2
Antigen Processing and Presentation of Peptide Antigen via MHC Class I (GO:0002474)	2025-02-19	2	0.105326	0.415808	0	0	3.91444	8.81022	SAR1B;TAPBPL
Cardiac Epithelial to Mesenchymal Transition (GO:0060317)	2025-02-19	2	0.105326	0.415808	0	0	3.91444	8.81022	PDCD4;RBPJ
Regulation of Tissue Remodeling (GO:0034103)	2025-02-19	2	0.105326	0.415808	0	0	3.91444	8.81022	IL23A;FLT4
Response to Fibroblast Growth Factor (GO:0071774)	2025-02-19	2	0.105326	0.415808	0	0	3.91444	8.81022	ZFP36L2;IER2
Embryonic Digestive Tract Development (GO:0048566)	2025-02-19	2	0.105326	0.415808	0	0	3.91444	8.81022	ID2;RBPMS2
Endolysosomal Toll-Like Receptor Signaling Pathway (GO:0140894)	2025-02-19	2	0.105326	0.415808	0	0	3.91444	8.81022	EPG5;SCIMP
Vasculature Development (GO:0001944)	2025-02-19	2	0.105326	0.415808	0	0	3.91444	8.81022	FLT4;QKI
Leukocyte Adhesion to Vascular Endothelial Cell (GO:0061756)	2025-02-19	2	0.105326	0.415808	0	0	3.91444	8.81022	JAM2;PPP1R9B
Maintenance of Protein Localization in Organelle (GO:0072595)	2025-02-19	2	0.105326	0.415808	0	0	3.91444	8.81022	TAF8;TAF3
Maturation of 5.8S rRNA Frm Tricistronic rRNA Trnscpt (GO:0000466)	2025-02-19	2	0.105326	0.415808	0	0	3.91444	8.81022	RRS1;WDR12
Negative Regulation of Reactive Oxygen Species Metabolic Process (GO:2000378)	2025-02-19	2	0.105326	0.415808	0	0	3.91444	8.81022	PRKN;TRAP1
Negative Regulation of Stem Cell Population Maintenance (GO:1902455)	2025-02-19	2	0.105326	0.415808	0	0	3.91444	8.81022	HDAC1;SIN3A
Nuclear Migration (GO:0007097)	2025-02-19	2	0.105326	0.415808	0	0	3.91444	8.81022	LMNB2;SYNE2
Positive Regulation of Alcohol Biosynthetic Process (GO:1902932)	2025-02-19	2	0.105326	0.415808	0	0	3.91444	8.81022	QKI;KPNB1
Positive Regulation of Cation Transmembrane Transport (GO:1904064)	2025-02-19	2	0.105326	0.415808	0	0	3.91444	8.81022	TOR2A;CTSS
Positive Regulation of Cell Cycle Phase Transition (GO:1901989)	2025-02-19	2	0.105326	0.415808	0	0	3.91444	8.81022	KLHL18;EZH2
Positive Regulation of Mitophagy (GO:1901526)	2025-02-19	2	0.105326	0.415808	0	0	3.91444	8.81022	PRKN;VDAC1
Positive Regulation of Neutrophil Chemotaxis (GO:0090023)	2025-02-19	2	0.105326	0.415808	0	0	3.91444	8.81022	CCR7;DNM1L
Protein Localization to Endoplasmic Reticulum (GO:0070972)	2025-02-19	2	0.105326	0.415808	0	0	3.91444	8.81022	SEC16A;UBAC2
Protein Localization to Mitochondrion (GO:0070585)	2025-02-19	2	0.105326	0.415808	0	0	3.91444	8.81022	RALA;DNM1L
Regulation of RIG-I Signaling Pathway (GO:0039535)	2025-02-19	2	0.105326	0.415808	0	0	3.91444	8.81022	DHX58;UFD1
Positive Regulation of Response to External Stimulus (GO:0032103)	8/163	8	0.106255	0.418871	0	0	1.72282	3.8624	LGALS1;POLR3B;IL23A;PDCD4;EMILIN2;POLR3G;SCIMP;OPTN
Regulation of Organelle Assembly (GO:1902115)	5/86	5	0.107471	0.423051	0	0	2.05768	4.58973	USP6NL;RABGAP1;VPS11;STAM;EVI5
Cellular Response to Light Stimulus (GO:0071482)	4/62	4	0.107699	0.423335	0	0	2.2977	5.12024	PCNA;OPN3;POLD1;N4BP1
Protein Ubiquitination (GO:0016567)	15/369	15	0.126005	0.432435	0	0	1.41696	2.93514	PRKN;KLHL18;VCP;MYCBP2;IRF2BP1;UBR2;FBXL15;AMBRA1;NUB1;RNF114;RNF213;NFX1;VPS11;TRIM68;BIRC6
Protein Localization (GO:0008104)	15/371	15	0.130045	0.432435	0	0	1.40886	2.87389	HSPA9;CLTC;VPS26A;NBEAL2;ARFGAP3;ATG13;CRACR2A;SCFD1;ARL4A;GGA3;CTTN;STX5;TLK1;RAB19;SQSTM1
Positive Regulation of Cell Migration (GO:0030335)	14/344	14	0.134936	0.432435	0	0	1.41798	2.84015	CARMIL1;SEMA6C;SYNPO2;FLT4;CLSTN1;TWIST1;SYNE2;IL4;FGR;ZNF609;PODXL;PRKD2;EZH2;MAP4K4
Defense Response to Bacterium (GO:0042742)	10/221	10	0.115172	0.432435	0	0	1.58286	3.42107	FGR;RNF213;ZNFX1;IL23A;IL23R;LYZ;CXCL13;OPTN;PPP1R9B;LTF
mRNA Processing (GO:0006397)	10/226	10	0.127885	0.432435	0	0	1.54581	3.17916	LSM7;METTL14;SF3B3;NCBP1;SNRPE;GEMIN7;SNRPF;TXNL4A;CMTR1;RBM22
Cellular Response to Nitrogen Compound (GO:1901699)	8/169	8	0.123478	0.432435	0	0	1.65809	3.46822	P2RX7;EGR1;CRTC3;CTNNA1;ATP2B4;EPG5;PRKD2;UBR2
Regulation of Cytokine Production (GO:0001817)	8/172	8	0.132608	0.432435	0	0	1.62751	3.28815	FGR;PER1;HHLA2;CLSTN1;CCR7;IGF2BP3;N4BP1;LTF
Protein Glycosylation (GO:0006486)	7/145	7	0.133479	0.432435	0	0	1.69173	3.40683	GOLGA2;POFUT1;TET3;MAN1C1;GCNT4;PLOD1;ST3GAL1
Negative Regulation of Protein Metabolic Process (GO:0051248)	7/146	7	0.136913	0.432435	0	0	1.67947	3.33947	SF3B3;IGF2BP3;PTX3;PUS7;CLU;LDLR;QKI
Regulation of Cell Cycle Process (GO:0010564)	7/146	7	0.136913	0.432435	0	0	1.67947	3.33947	SMARCC2;DPF1;BCL7B;RCC1;BIRC6;ARID1A;ARID1B
Cellular Response to Metal Ion (GO:0071248)	6/112	6	0.110613	0.432435	0	0	1.88767	4.15612	MEF2A;PRKN;CDKN1B;PRKD2;RASGRP2;MT1E
Regulation of Protein Ubiquitination (GO:0031396)	6/113	6	0.114115	0.432435	0	0	1.86993	4.05879	PRKN;DNAJB2;HSP90AA1;MYCBP2;SQSTM1;N4BP1
Double-Strand Break Repair via Homologous Recombination (GO:0000724)	6/114	6	0.117672	0.432435	0	0	1.85252	3.96413	RAD51C;RECQL5;POGZ;NABP2;HUS1;ERCC5
Intrinsic Apoptotic Signaling Pathway (GO:0097193)	6/115	6	0.121284	0.432435	0	0	1.83543	3.87207	PRKDC;ITPR1;CLU;POU4F1;MCL1;HIPK2
Cytoskeleton Organization (GO:0007010)	6/117	6	0.128669	0.432435	0	0	1.80218	3.69538	PRR5;FGD6;ZMYM4;PALLD;TNIK;SIPA1L3
Negative Regulation of Canonical Wnt Signaling Pathway (GO:0090090)	6/117	6	0.128669	0.432435	0	0	1.80218	3.69538	LMBR1L;PRKN;HDAC1;SOX13;NKD1;UBAC2
Defense Response to Gram-negative Bacterium (GO:0050829)	5/87	5	0.111452	0.432435	0	0	2.03249	4.45959	IL23A;IL23R;LYZ;OPTN;LTF
Positive Regulation of Ubiquitin-Dependent Protein Catabolic Process (GO:2000060)	5/88	5	0.115504	0.432435	0	0	2.00789	4.33394	PRKN;DNAJB2;NUB1;VCP;CLU
Positive Regulation of Plasma Membrane Bounded Cell Projection Assembly (GO:0120034)	5/90	5	0.123814	0.432435	0	0	1.96045	4.09533	P2RX7;RALA;AUTS2;CDC42EP3;CCR7
Regulation of Protein Metabolic Process (GO:0051246)	5/93	5	0.136779	0.432435	0	0	1.89332	3.76654	TCOF1;NR1H2;NOLC1;FURIN;LDLR
Positive Regulation of Interleukin-1 Production (GO:0032732)	4/63	4	0.112499	0.432435	0	0	2.25864	4.93471	P2RX7;EGR1;FZD5;TMEM106A
Granulocyte Chemotaxis (GO:0071621)	4/64	4	0.117392	0.432435	0	0	2.22088	4.75766	CLSTN1;CXCL13;PPIA;CKLF
Positive Regulation of Mitotic Cell Cycle Phase Transition (GO:1901992)	4/64	4	0.117392	0.432435	0	0	2.22088	4.75766	CDC20;KLHL18;RAD51C;BRD4
Negative Regulation of Autophagy (GO:0010507)	4/65	4	0.122376	0.432435	0	0	2.18436	4.5886	GOLGA2;TLK2;FOXK1;MCL1
Positive Regulation of T Cell Proliferation (GO:0042102)	4/65	4	0.122376	0.432435	0	0	2.18436	4.5886	IL4;IL23A;HHLA2;IL23R
Protein Autoubiquitination (GO:0051865)	4/65	4	0.122376	0.432435	0	0	2.18436	4.5886	PRKN;RNF213;NFX1;TRIM68
Regulation of Type I Interferon Production (GO:0032479)	4/66	4	0.127449	0.432435	0	0	2.14902	4.42707	RNF216;DHX58;UFD1;QKI
Extrinsic Apoptotic Signaling Pathway (GO:0097191)	4/68	4	0.137853	0.432435	0	0	2.08165	4.12493	P2RX7;SMAD3;CD27;MCL1
Positive Regulation of Type I Interferon Production (GO:0032481)	4/68	4	0.137853	0.432435	0	0	2.08165	4.12493	HSP90AA1;POLR3B;DHX58;POLR3G
Regulation of Cytokine-Mediated Signaling Pathway (GO:0001959)	3/40	3	0.111234	0.432435	0	0	2.69964	5.92872	IL7;TMC8;PTPN6
Negative Regulation of Sequestering of Calcium Ion (GO:0051283)	3/40	3	0.111234	0.432435	0	0	2.69964	5.92872	ITPR1;CCR7;PRKD2
Regulation of T Cell Receptor Signaling Pathway (GO:0050856)	3/40	3	0.111234	0.432435	0	0	2.69964	5.92872	DUSP3;UBR2;PRKD2
Regulation of Hippo Signaling (GO:0035330)	3/41	3	0.11755	0.432435	0	0	2.62846	5.62725	VCP;ARRDC3;MAP4K4
Establishment of Protein Localization to Plasma Membrane (GO:0061951)	3/41	3	0.11755	0.432435	0	0	2.62846	5.62725	MACF1;GGA3;OPTN
Negative Regulation of Kinase Activity (GO:0033673)	3/41	3	0.11755	0.432435	0	0	2.62846	5.62725	CDKN1B;PRKAG2;PPIA
Positive Regulation of Myoblast Differentiation (GO:0045663)	3/41	3	0.11755	0.432435	0	0	2.62846	5.62725	SMARCC2;ARID1A;ARID1B
Regulation of Glycolytic Process (GO:0006110)	3/42	3	0.123995	0.432435	0	0	2.56093	5.34597	P2RX7;PRKAG2;ZBTB7A
Regulation of Chromosome Organization (GO:0033044)	3/42	3	0.123995	0.432435	0	0	2.56093	5.34597	INO80E;SMG1;TERF2
Regulation of Epithelial Cell Migration (GO:0010632)	3/43	3	0.130566	0.432435	0	0	2.49678	5.08313	IL4;MACF1;PTPN23
Release of Sequestered Calcium Ion Into Cytosol (GO:0051209)	3/43	3	0.130566	0.432435	0	0	2.49678	5.08313	ITPR1;CCR7;PRKD2
Import Into the Mitochondrion (GO:0170036)	3/43	3	0.130566	0.432435	0	0	2.49678	5.08313	HSPA9;ITPR1;VDAC1
Negative Regulation of mRNA Catabolic Process (GO:1902373)	3/43	3	0.130566	0.432435	0	0	2.49678	5.08313	NBAS;METTL14;QKI
Negative Regulation of Mitotic Cell Cycle Phase Transition (GO:1901991)	3/43	3	0.130566	0.432435	0	0	2.49678	5.08313	KANK2;PRKD2;ZFP36L2
Neural Crest Cell Development (GO:0014032)	3/43	3	0.130566	0.432435	0	0	2.49678	5.08313	SEMA6C;TCOF1;NOLC1
Positive Regulation of Production of Molecular Mediator of Immune Response (GO:0002702)	3/43	3	0.130566	0.432435	0	0	2.49678	5.08313	SLC7A5;FFAR3;SCIMP
Regulation of Chemokine Production (GO:0032642)	3/43	3	0.130566	0.432435	0	0	2.49678	5.08313	EGR1;IL7;FFAR3
Regulation of Ossification (GO:0030278)	3/44	3	0.137256	0.432435	0	0	2.43576	4.83718	SMAD3;TWIST1;RBPJ
Regulation of Telomere Maintenance via Telomerase (GO:0032210)	3/44	3	0.137256	0.432435	0	0	2.43576	4.83718	HSP90AA1;XRN1;TERF2
Negative Regulation of Organelle Organization (GO:0010639)	3/44	3	0.137256	0.432435	0	0	2.43576	4.83718	PRKN;OMA1;CLU
T Cell Migration (GO:0072678)	2025-02-20	2	0.114851	0.432435	0	0	3.69678	8.00026	GPR183;CLSTN1
Regulation of Necroptotic Process (GO:0060544)	2025-02-20	2	0.114851	0.432435	0	0	3.69678	8.00026	PRKN;PELI1
Regulation of Sodium Ion Transmembrane Transport (GO:1902305)	2025-02-20	2	0.114851	0.432435	0	0	3.69678	8.00026	ATP2B4;UTRN
Glutamate Metabolic Process (GO:0006536)	2025-02-20	2	0.114851	0.432435	0	0	3.69678	8.00026	GAD1;DGLUCY
Iron Ion Transport (GO:0006826)	2025-02-20	2	0.114851	0.432435	0	0	3.69678	8.00026	CLTC;LTF
Maintenance of Protein Location in Nucleus (GO:0051457)	2025-02-20	2	0.114851	0.432435	0	0	3.69678	8.00026	TAF8;TAF3
Nucleosome Disassembly (GO:0006337)	2025-02-20	2	0.114851	0.432435	0	0	3.69678	8.00026	SMARCC2;ATAD2B
Positive Regulation of Ion Transmembrane Transporter Activity (GO:0032414)	2025-02-20	2	0.114851	0.432435	0	0	3.69678	8.00026	WNK2;CTSS
Presynaptic Endocytosis (GO:0140238)	2025-02-20	2	0.114851	0.432435	0	0	3.69678	8.00026	CANX;STON1
Regulation of Actin Nucleation (GO:0051125)	2025-02-20	2	0.114851	0.432435	0	0	3.69678	8.00026	CARMIL1;WASHC3
DNA Replication Initiation (GO:0006270)	2025-02-21	2	0.124586	0.432435	0	0	3.50203	7.29389	PRIM1;MCM10
Anaphase-Promoting Complex-Dependent Catabolic Process (GO:0031145)	2025-02-21	2	0.124586	0.432435	0	0	3.50203	7.29389	CDC20;FBXO31
Entrainment of Circadian Clock by Photoperiod (GO:0043153)	2025-02-21	2	0.124586	0.432435	0	0	3.50203	7.29389	PER1;ID2
Growth Hormone Receptor Signaling Pathway (GO:0060396)	2025-02-21	2	0.124586	0.432435	0	0	3.50203	7.29389	SOCS2;STAT6
Negative Regulation of Signal Transduction by P53 Class Mediator (GO:1901797)	2025-02-21	2	0.124586	0.432435	0	0	3.50203	7.29389	PRKN;TWIST1
Negative Regulation of Telomere Maintenance via Telomerase (GO:0032211)	2025-02-21	2	0.124586	0.432435	0	0	3.50203	7.29389	XRN1;TERF2
Positive Regulation of Granulocyte Chemotaxis (GO:0071624)	2025-02-21	2	0.124586	0.432435	0	0	3.50203	7.29389	CCR7;DNM1L
Pulmonary Valve Development (GO:0003177)	2025-02-21	2	0.124586	0.432435	0	0	3.50203	7.29389	NOTCH2;RBPJ
Regulation of Interleukin-4 Production (GO:0032673)	2025-02-22	2	0.134509	0.432435	0	0	3.32676	6.67389	SLC7A5;RARA
Establishment of Protein Localization to Vacuole (GO:0072666)	2025-02-22	2	0.134509	0.432435	0	0	3.32676	6.67389	PTPN23;STAM
Modulation by Host of Viral Process (GO:0044788)	2025-02-22	2	0.134509	0.432435	0	0	3.32676	6.67389	PTX3;LTF
Monocarboxylic Acid Catabolic Process (GO:0072329)	2025-02-22	2	0.134509	0.432435	0	0	3.32676	6.67389	NUDT19;LPIN2
Peptidyl-Tyrosine Dephosphorylation (GO:0035335)	2025-02-22	2	0.134509	0.432435	0	0	3.32676	6.67389	DUSP3;PTPN6
Photoperiodism (GO:0009648)	2025-02-22	2	0.134509	0.432435	0	0	3.32676	6.67389	PER1;ID2
Positive Regulation of Nervous System Process (GO:0031646)	2025-02-22	2	0.134509	0.432435	0	0	3.32676	6.67389	CST7;QKI
Post-Transcriptional Gene Silencing (GO:0016441)	2025-02-22	2	0.134509	0.432435	0	0	3.32676	6.67389	MOV10;NCBP1
protein-DNA Complex Disassembly (GO:0032986)	2025-02-22	2	0.134509	0.432435	0	0	3.32676	6.67389	SMARCC2;ATAD2B
7-Methylguanosine RNA Capping (GO:0009452)	2025-01-05	1	0.137954	0.432435	0	0	8.3095	16.4598	NCBP1
7-Methylguanosine mRNA Capping (GO:0006370)	2025-01-05	1	0.137954	0.432435	0	0	8.3095	16.4598	NCBP1
COPI Coating of Golgi Vesicle (GO:0048205)	2025-01-05	1	0.137954	0.432435	0	0	8.3095	16.4598	ARFGAP3
COPI-coated Vesicle Budding (GO:0035964)	2025-01-05	1	0.137954	0.432435	0	0	8.3095	16.4598	ARFGAP3
Regulation of Establishment of T Cell Polarity (GO:1903903)	2025-01-05	1	0.137954	0.432435	0	0	8.3095	16.4598	DOCK8
Regulation of Extracellular Exosome Assembly (GO:1903551)	2025-01-05	1	0.137954	0.432435	0	0	8.3095	16.4598	STAM
Regulation of Fat Cell Proliferation (GO:0070344)	2025-01-05	1	0.137954	0.432435	0	0	8.3095	16.4598	E2F3
Golgi Transport Vesicle Coating (GO:0048200)	2025-01-05	1	0.137954	0.432435	0	0	8.3095	16.4598	ARFGAP3
MHC Class I Protein Complex Assembly (GO:0002397)	2025-01-05	1	0.137954	0.432435	0	0	8.3095	16.4598	TAPBPL
Regulation of Hyaluronan Biosynthetic Process (GO:1900125)	2025-01-05	1	0.137954	0.432435	0	0	8.3095	16.4598	CLTC
Regulation of Immunoglobulin Mediated Immune Response (GO:0002889)	2025-01-05	1	0.137954	0.432435	0	0	8.3095	16.4598	IL4
Regulation of miRNA Catabolic Process (GO:2000625)	2025-01-05	1	0.137954	0.432435	0	0	8.3095	16.4598	QKI
Alpha-Amino Acid Biosynthetic Process (GO:1901607)	2025-01-05	1	0.137954	0.432435	0	0	8.3095	16.4598	MTHFD1
Amino Acid Biosynthetic Process (GO:0008652)	2025-01-05	1	0.137954	0.432435	0	0	8.3095	16.4598	GAD1
Anterior/Posterior Axis Specification, Embryo (GO:0008595)	2025-01-05	1	0.137954	0.432435	0	0	8.3095	16.4598	FZD5
Regulation of Norepinephrine Secretion (GO:0014061)	2025-01-05	1	0.137954	0.432435	0	0	8.3095	16.4598	FFAR3
Regulation of Peptidyl-Lysine Acetylation (GO:2000756)	2025-01-05	1	0.137954	0.432435	0	0	8.3095	16.4598	DIP2B
Cap-Dependent Translational Initiation (GO:0002191)	2025-01-05	1	0.137954	0.432435	0	0	8.3095	16.4598	NCBP1
Regulation of Retrograde Transport, Endosome to Golgi (GO:1905279)	2025-01-05	1	0.137954	0.432435	0	0	8.3095	16.4598	PRKN
Regulation of T-Circle Formation (GO:1904429)	2025-01-05	1	0.137954	0.432435	0	0	8.3095	16.4598	TERF2
Regulation of Transforming Growth Factor Beta2 Production (GO:0032909)	2025-01-05	1	0.137954	0.432435	0	0	8.3095	16.4598	SMAD3
Regulation of Translational Termination (GO:0006449)	2025-01-05	1	0.137954	0.432435	0	0	8.3095	16.4598	SHFL
Cholesterol Import (GO:0070508)	2025-01-05	1	0.137954	0.432435	0	0	8.3095	16.4598	LDLR
Response to Lithium Ion (GO:0010226)	2025-01-05	1	0.137954	0.432435	0	0	8.3095	16.4598	CDKN1B
Chronic Inflammatory Response (GO:0002544)	2025-01-05	1	0.137954	0.432435	0	0	8.3095	16.4598	CXCL13
Response to Manganese Ion (GO:0010042)	2025-01-05	1	0.137954	0.432435	0	0	8.3095	16.4598	PRKN
Dermatan Sulfate Proteoglycan Metabolic Process (GO:0050655)	2025-01-05	1	0.137954	0.432435	0	0	8.3095	16.4598	CSGALNACT1
Determination of Liver Left/Right Asymmetry (GO:0071910)	2025-01-05	1	0.137954	0.432435	0	0	8.3095	16.4598	PRKD2
Diet Induced Thermogenesis (GO:0002024)	2025-01-05	1	0.137954	0.432435	0	0	8.3095	16.4598	OMA1
Embryonic Brain Development (GO:1990403)	2025-01-05	1	0.137954	0.432435	0	0	8.3095	16.4598	MFSD2A
Endoplasmic Reticulum Tubular Network Formation (GO:0071787)	2025-01-05	1	0.137954	0.432435	0	0	8.3095	16.4598	RTN3
tRNA Pseudouridine Synthesis (GO:0031119)	2025-01-05	1	0.137954	0.432435	0	0	8.3095	16.4598	PUS7
Establishment of Lymphocyte Polarity (GO:0001767)	2025-01-05	1	0.137954	0.432435	0	0	8.3095	16.4598	CCR7
Thiamine Transmembrane Transport (GO:0071934)	2025-01-05	1	0.137954	0.432435	0	0	8.3095	16.4598	SLC25A19
Thiamine-Containing Compound Metabolic Process (GO:0042723)	2025-01-05	1	0.137954	0.432435	0	0	8.3095	16.4598	SLC25A19
Establishment of Protein Localization to Telomere (GO:0070200)	2025-01-05	1	0.137954	0.432435	0	0	8.3095	16.4598	NABP2
Trigeminal Nerve Development (GO:0021559)	2025-01-05	1	0.137954	0.432435	0	0	8.3095	16.4598	POU4F1
Tripartite Regional Subdivision (GO:0007351)	2025-01-05	1	0.137954	0.432435	0	0	8.3095	16.4598	FZD5
Valine Metabolic Process (GO:0006573)	2025-01-05	1	0.137954	0.432435	0	0	8.3095	16.4598	HIBCH
Gamma-Aminobutyric Acid Metabolic Process (GO:0009448)	2025-01-05	1	0.137954	0.432435	0	0	8.3095	16.4598	GAD1
Ventricular Cardiac Muscle Cell Development (GO:0055015)	2025-01-05	1	0.137954	0.432435	0	0	8.3095	16.4598	MEF2A
Immunoglobulin V(D)J Recombination (GO:0033152)	2025-01-05	1	0.137954	0.432435	0	0	8.3095	16.4598	PRKDC
Interleukin-23-Mediated Signaling Pathway (GO:0038155)	2025-01-05	1	0.137954	0.432435	0	0	8.3095	16.4598	IL23R
Interleukin-4-Mediated Signaling Pathway (GO:0035771)	2025-01-05	1	0.137954	0.432435	0	0	8.3095	16.4598	STAT6
Interleukin-5-Mediated Signaling Pathway (GO:0038043)	2025-01-05	1	0.137954	0.432435	0	0	8.3095	16.4598	IL5
Intracellular mRNA Localization (GO:0008298)	2025-01-05	1	0.137954	0.432435	0	0	8.3095	16.4598	QKI
Monoterpenoid Metabolic Process (GO:0016098)	2025-01-05	1	0.137954	0.432435	0	0	8.3095	16.4598	CYP2E1
Negative Regulation of T-helper 17 Cell Lineage Commitment (GO:2000329)	2025-01-05	1	0.137954	0.432435	0	0	8.3095	16.4598	LGALS1
Negative Regulation of Actin Filament Depolymerization (GO:0030835)	2025-01-05	1	0.137954	0.432435	0	0	8.3095	16.4598	LIMA1
Negative Regulation of Astrocyte Differentiation (GO:0048712)	2025-01-05	1	0.137954	0.432435	0	0	8.3095	16.4598	LDLR
Negative Regulation of Calcium-Mediated Signaling (GO:0050849)	2025-01-05	1	0.137954	0.432435	0	0	8.3095	16.4598	ITPR1
Negative Regulation of Cardiac Muscle Adaptation (GO:0010616)	2025-01-05	1	0.137954	0.432435	0	0	8.3095	16.4598	ATP2B4
Negative Regulation of Cardiac Muscle Hypertrophy in Response to Stress (GO:1903243)	2025-01-05	1	0.137954	0.432435	0	0	8.3095	16.4598	ATP2B4
Negative Regulation of Cell Fate Commitment (GO:0010454)	2025-01-05	1	0.137954	0.432435	0	0	8.3095	16.4598	LGALS1
Negative Regulation of Cytokinesis (GO:0032466)	2025-01-05	1	0.137954	0.432435	0	0	8.3095	16.4598	ZFYVE19
Negative Regulation of Erythrocyte Differentiation (GO:0045647)	2025-01-05	1	0.137954	0.432435	0	0	8.3095	16.4598	HSPA9
Negative Regulation of Hydrogen Peroxide-Mediated Programmed Cell Death (GO:1901299)	2025-01-05	1	0.137954	0.432435	0	0	8.3095	16.4598	TRAP1
Negative Regulation of Lipid Transport (GO:0032369)	2025-01-05	1	0.137954	0.432435	0	0	8.3095	16.4598	NR1H2
Negative Regulation of Macrophage Differentiation (GO:0045650)	2025-01-05	1	0.137954	0.432435	0	0	8.3095	16.4598	QKI
Negative Regulation of Nuclear Receptor-Mediated Glucocorticoid Signaling Pathway (GO:2000323)	2025-01-05	1	0.137954	0.432435	0	0	8.3095	16.4598	PER1
Negative Regulation of Peroxisome Proliferator Activated Receptor Signaling Pathway (GO:0035359)	2025-01-05	1	0.137954	0.432435	0	0	8.3095	16.4598	TWIST1
Negative Regulation of Protein Localization to Chromatin (GO:0120186)	2025-01-05	1	0.137954	0.432435	0	0	8.3095	16.4598	VCP
Negative Regulation of Protein Polyubiquitination (GO:1902915)	2025-01-05	1	0.137954	0.432435	0	0	8.3095	16.4598	PPIA
Negative Regulation of Response to Oxidative Stress (GO:1902883)	2025-01-05	1	0.137954	0.432435	0	0	8.3095	16.4598	USP25
Negative Regulation of Toll-Like Receptor 2 Signaling Pathway (GO:0034136)	2025-01-05	1	0.137954	0.432435	0	0	8.3095	16.4598	MFHAS1
Negative Regulation of Viral Life Cycle (GO:1903901)	2025-01-05	1	0.137954	0.432435	0	0	8.3095	16.4598	PPIA
Neutrophil Extravasation (GO:0072672)	2025-01-05	1	0.137954	0.432435	0	0	8.3095	16.4598	CLSTN1
Nucleolar Large rRNA Transcription by RNA Polymerase I (GO:0042790)	2025-01-05	1	0.137954	0.432435	0	0	8.3095	16.4598	TCOF1
Nucleotide-Excision Repair, DNA Gap Filling (GO:0006297)	2025-01-05	1	0.137954	0.432435	0	0	8.3095	16.4598	POLD1
Peptide Antigen Assembly With MHC Class I Protein Complex (GO:0002502)	2025-01-05	1	0.137954	0.432435	0	0	8.3095	16.4598	TAPBPL
Peptidyl-Proline Modification (GO:0018208)	2025-01-05	1	0.137954	0.432435	0	0	8.3095	16.4598	PPIA
Peripheral Nervous System Neuron Development (GO:0048935)	2025-01-05	1	0.137954	0.432435	0	0	8.3095	16.4598	POU4F1
Podocyte Cell Migration (GO:0090521)	2025-01-05	1	0.137954	0.432435	0	0	8.3095	16.4598	KANK2
Positive Regulation of NK T Cell Proliferation (GO:0051142)	2025-01-05	1	0.137954	0.432435	0	0	8.3095	16.4598	IL23A
Positive Regulation of T-helper 2 Cell Differentiation (GO:0045630)	2025-01-05	1	0.137954	0.432435	0	0	8.3095	16.4598	RARA
Positive Regulation of Wnt Signaling Pathway, Planar Cell Polarity Pathway (GO:2000096)	2025-01-05	1	0.137954	0.432435	0	0	8.3095	16.4598	NKD1
Positive Regulation of Aggrephagy (GO:1905337)	2025-01-05	1	0.137954	0.432435	0	0	8.3095	16.4598	ZDHHC19
Positive Regulation of Antigen Processing and Presentation (GO:0002579)	2025-01-05	1	0.137954	0.432435	0	0	8.3095	16.4598	CCR7
Positive Regulation of Dendritic Cell Antigen Processing and Presentation (GO:0002606)	2025-01-05	1	0.137954	0.432435	0	0	8.3095	16.4598	CCR7
Positive Regulation of Mitochondrial Fusion (GO:0010636)	2025-01-05	1	0.137954	0.432435	0	0	8.3095	16.4598	PRKN
Positive Regulation of Monoatomic Ion Transmembrane Transport (GO:0034767)	2025-01-05	1	0.137954	0.432435	0	0	8.3095	16.4598	P2RX7
Positive Regulation of Osteoblast Proliferation (GO:0033690)	2025-01-05	1	0.137954	0.432435	0	0	8.3095	16.4598	LTF
Positive Regulation of Podosome Assembly (GO:0071803)	2025-01-05	1	0.137954	0.432435	0	0	8.3095	16.4598	IL5
Positive Regulation of Store-Operated Calcium Channel Activity (GO:1901341)	2025-01-05	1	0.137954	0.432435	0	0	8.3095	16.4598	CRACR2A
Positive Regulation of Toll-Like Receptor 2 Signaling Pathway (GO:0034137)	2025-01-05	1	0.137954	0.432435	0	0	8.3095	16.4598	MFHAS1
Positive Regulation of Transcription of Notch Receptor Target (GO:0007221)	2025-01-05	1	0.137954	0.432435	0	0	8.3095	16.4598	RBPJ
Positive Regulation of Vitamin D Receptor Signaling Pathway (GO:0070564)	2025-01-05	1	0.137954	0.432435	0	0	8.3095	16.4598	MN1
Protection From Non-Homologous End Joining at Telomere (GO:0031848)	2025-01-05	1	0.137954	0.432435	0	0	8.3095	16.4598	TERF2
Protein Histidyl Modification to Diphthamide (GO:0017183)	2025-01-05	1	0.137954	0.432435	0	0	8.3095	16.4598	DPH2
Protein Import (GO:0017038)	2025-01-05	1	0.137954	0.432435	0	0	8.3095	16.4598	CLU
Protein Targeting to Vacuole Involved in Autophagy (GO:0071211)	2025-01-05	1	0.137954	0.432435	0	0	8.3095	16.4598	SQSTM1
Purine Deoxyribonucleotide Catabolic Process (GO:0009155)	2025-01-05	1	0.137954	0.432435	0	0	8.3095	16.4598	NUDT15
Pyrimidine Ribonucleotide Metabolic Process (GO:0009218)	2025-01-05	1	0.137954	0.432435	0	0	8.3095	16.4598	AK5
Radial Glial Cell Differentiation (GO:0060019)	2025-01-05	1	0.137954	0.432435	0	0	8.3095	16.4598	METTL14
Regulation of Antigen Processing and Presentation (GO:0002577)	2025-01-05	1	0.137954	0.432435	0	0	8.3095	16.4598	CTSS
Regulation of Axon Guidance (GO:1902667)	2025-01-05	1	0.137954	0.432435	0	0	8.3095	16.4598	MYCBP2
Regulation of Barbed-End Actin Filament Capping (GO:2000812)	2025-01-05	1	0.137954	0.432435	0	0	8.3095	16.4598	CARMIL1
Regulation of Basement Membrane Organization (GO:0110011)	2025-01-05	1	0.137954	0.432435	0	0	8.3095	16.4598	LMNB2
Regulation of Blood Vessel Remodeling (GO:0060312)	2025-01-05	1	0.137954	0.432435	0	0	8.3095	16.4598	FLT4
Regulation of Calcium Import Into the Mitochondrion (GO:0110097)	2025-01-05	1	0.137954	0.432435	0	0	8.3095	16.4598	VDAC1
Cellular Response to Cytokine Stimulus (GO:0071345)	12/289	12	0.142603	0.44208	0	0	1.44692	2.81815	SOCS2;EGR1;NFAT5;IL7;IL23R;DOCK8;CCR7;STAT6;PTPN6;POU4F1;ZFP36L2;IL12RB2
Regulation of MAPK Cascade (GO:0043408)	11/260	11	0.142347	0.44208	0	0	1.47507	2.87563	DUSP4;P2RX7;PER1;DUSP3;TAOK3;FLT4;PTPN6;TNIK;PPIA;TMEM106A;MAP4K4
Negative Regulation of Defense Response (GO:0031348)	6/121	6	0.14407	0.44208	0	0	1.73913	3.36949	IL4;MFHAS1;NR1H2;DHX58;TYRO3;PTPN6
Negative Regulation of Biosynthetic Process (GO:0009890)	3/45	3	0.144061	0.44208	0	0	2.37764	4.60673	TRAP1;NT5DC2;ATP2B4
Positive Regulation of Cell-Matrix Adhesion (GO:0001954)	3/45	3	0.144061	0.44208	0	0	2.37764	4.60673	CCR7;UTRN;MAP4K4
Regulatory ncRNA-mediated Post-Transcriptional Gene Silencing (GO:0035194)	2025-02-23	2	0.144601	0.44208	0	0	3.16818	6.12655	MOV10;NCBP1
Dendritic Cell Differentiation (GO:0097028)	2025-02-23	2	0.144601	0.44208	0	0	3.16818	6.12655	IL4;CCR7
Endosome Transport via Multivesicular Body Sorting Pathway (GO:0032509)	2025-02-23	2	0.144601	0.44208	0	0	3.16818	6.12655	VCP;LEPROTL1
Histone mRNA Metabolic Process (GO:0008334)	2025-02-23	2	0.144601	0.44208	0	0	3.16818	6.12655	NCBP1;XRN1
Iron-Sulfur Cluster Assembly (GO:0016226)	2025-02-23	2	0.144601	0.44208	0	0	3.16818	6.12655	HSPA9;BOLA3
Metallo-Sulfur Cluster Assembly (GO:0031163)	2025-02-23	2	0.144601	0.44208	0	0	3.16818	6.12655	HSPA9;BOLA3
Negative Regulation of Osteoclast Differentiation (GO:0045671)	2025-02-23	2	0.144601	0.44208	0	0	3.16818	6.12655	IL4;LTF
Negative Regulation of Smoothened Signaling Pathway (GO:0045879)	2025-02-23	2	0.144601	0.44208	0	0	3.16818	6.12655	VCP;SUFU
Nucleotide-Sugar Biosynthetic Process (GO:0009226)	2025-02-23	2	0.144601	0.44208	0	0	3.16818	6.12655	NANP;NANS
Platelet Dense Granule Organization (GO:0060155)	2025-02-23	2	0.144601	0.44208	0	0	3.16818	6.12655	BLOC1S3;AP3S1
Positive Regulation of BMP Signaling Pathway (GO:0030513)	2025-02-23	2	0.144601	0.44208	0	0	3.16818	6.12655	FBXL15;RBPJ
Positive Regulation of T Cell Cytokine Production (GO:0002726)	2025-02-23	2	0.144601	0.44208	0	0	3.16818	6.12655	IL4;FZD5
Positive Regulation of Cell Cycle G2/M Phase Transition (GO:1902751)	2025-02-23	2	0.144601	0.44208	0	0	3.16818	6.12655	RAD51C;BRD4
Positive Regulation of Cell-Substrate Junction Organization (GO:0150117)	2025-02-23	2	0.144601	0.44208	0	0	3.16818	6.12655	DUSP3;MAP4K4
Positive Regulation of mRNA Splicing, via Spliceosome (GO:0048026)	2025-02-23	2	0.144601	0.44208	0	0	3.16818	6.12655	NCBP1;NUP98
Postreplication Repair (GO:0006301)	2025-02-23	2	0.144601	0.44208	0	0	3.16818	6.12655	VCP;PCNA
Regulation of Cholesterol Biosynthetic Process (GO:0045540)	2025-02-23	2	0.144601	0.44208	0	0	3.16818	6.12655	QKI;KPNB1
Inflammatory Response (GO:0006954)	11/261	11	0.144964	0.442637	0	0	1.46909	2.83722	IL4;MFHAS1;HDAC5;IL5;NFX1;CLSTN1;TRIM14;CCR7;PTX3;LYZ;CXCL13
Positive Regulation of Canonical NF-kappaB Signal Transduction (GO:0043123)	9/204	9	0.145191	0.442637	0	0	1.54006	2.97187	PRKN;NFAT5;LGALS1;PRKCB;PELI1;CCR7;TMEM106A;BRD4;LTF
Cellular Response to Growth Factor Stimulus (GO:0071363)	7/150	7	0.151076	0.442637	0	0	1.63215	3.08472	SMAD3;DUSP3;HDAC1;FLT4;PDCD5;PRKD2;ZFP36L2
Retrograde Transport, Endosome to Golgi (GO:0042147)	5/95	5	0.145743	0.442637	0	0	1.85105	3.56497	CLTC;STX5;VPS54;VPS26A;EVI5
Positive Regulation of Immune Response (GO:0050778)	5/95	5	0.145743	0.442637	0	0	1.85105	3.56497	POLR3B;IL23A;IL23R;POLR3G;CCR7
Regulation of Actin Filament-Based Process (GO:0032970)	5/96	5	0.150317	0.442637	0	0	1.83062	3.46904	RALA;PEAK3;ARHGEF26;SH3BP1;ARHGAP17
Regulation of mRNA Splicing, via Spliceosome (GO:0048024)	5/97	5	0.154951	0.442637	0	0	1.81063	3.37618	NCBP1;RBPMS2;NUP98;ZBTB7A;QKI
Cellular Response to Transforming Growth Factor Beta Stimulus (GO:0071560)	5/98	5	0.159643	0.442637	0	0	1.79106	3.28627	SMAD3;PDCD5;FURIN;NLK;ZFP36L2
Positive Regulation of Proteasomal Protein Catabolic Process (GO:1901800)	5/98	5	0.159643	0.442637	0	0	1.79106	3.28627	PRKN;DNAJB2;NUB1;VCP;CLU
Cytosolic Transport (GO:0016482)	5/99	5	0.164392	0.442637	0	0	1.77192	3.1992	CLTC;STX5;VPS54;VPS26A;EVI5
Positive Regulation of Autophagy (GO:0010508)	5/99	5	0.164392	0.442637	0	0	1.77192	3.1992	IL4;WAC;ATG13;SQSTM1;OPTN
Negative Regulation of TOR Signaling (GO:0032007)	4/70	4	0.148585	0.442637	0	0	2.01836	3.8482	SAR1B;PELI1;UBR2;NLK
Phagocytosis (GO:0006909)	4/71	4	0.154068	0.442637	0	0	1.98813	3.71852	SH3BP1;RARA;TYRO3;LDLR
Spindle Assembly (GO:0051225)	4/73	4	0.165258	0.442637	0	0	1.93031	3.47503	GOLGA2;RCC1;KPNB1;HAUS1
Embryonic Organ Development (GO:0048568)	4/73	4	0.165258	0.442637	0	0	1.93031	3.47503	KMT2A;PRKD2;RBPJ;MFSD2A
Negative Regulation of Cellular Response to Growth Factor Stimulus (GO:0090288)	4/73	4	0.165258	0.442637	0	0	1.93031	3.47503	IL4;RBPMS2;ATP2B4;HIPK2
Regulation of Interleukin-10 Production (GO:0032653)	3/46	3	0.150974	0.442637	0	0	2.32222	4.39051	IL4;IL23A;IL23R
Regulation of Transport (GO:0051049)	3/46	3	0.150974	0.442637	0	0	2.32222	4.39051	PRKN;SCFD1;SAR1B
Peptidyl-Tyrosine Modification (GO:0018212)	3/46	3	0.150974	0.442637	0	0	2.32222	4.39051	FGR;FLT4;PTPN6
Positive Regulation of Nucleocytoplasmic Transport (GO:0046824)	3/46	3	0.150974	0.442637	0	0	2.32222	4.39051	SMAD3;TRIM28;RBM22
Positive Regulation of Transcription Elongation by RNA Polymerase II (GO:0032968)	3/46	3	0.150974	0.442637	0	0	2.32222	4.39051	NCBP1;MED20;CDK12
DNA Integrity Checkpoint Signaling (GO:0031570)	3/47	3	0.15799	0.442637	0	0	2.26933	4.18742	BRIP1;HUS1;DNA2
Ribosomal Large Subunit Biogenesis (GO:0042273)	3/47	3	0.15799	0.442637	0	0	2.26933	4.18742	BOP1;RRS1;WDR12
Double-Strand Break Repair via Nonhomologous End Joining (GO:0006303)	3/47	3	0.15799	0.442637	0	0	2.26933	4.18742	KDM2A;PRKDC;ZBTB7A
Positive Regulation of T Cell Mediated Immunity (GO:0002711)	3/47	3	0.15799	0.442637	0	0	2.26933	4.18742	FZD5;IL23A;IL23R
Positive Regulation of Cytokine-Mediated Signaling Pathway (GO:0001961)	3/47	3	0.15799	0.442637	0	0	2.26933	4.18742	PRKN;IL7;NLRC5
Positive Regulation of Pattern Recognition Receptor Signaling Pathway (GO:0062208)	3/47	3	0.15799	0.442637	0	0	2.26933	4.18742	MFHAS1;DHX58;LTF
Hexose Metabolic Process (GO:0019318)	3/48	3	0.165105	0.442637	0	0	2.21879	3.99642	ADPGK;HECTD4;OMA1
Positive Regulation of Innate Immune Response (GO:0045089)	3/48	3	0.165105	0.442637	0	0	2.21879	3.99642	POLR3B;NLRC5;POLR3G
ATP Biosynthetic Process (GO:0006754)	2025-02-24	2	0.154844	0.442637	0	0	3.02401	5.6408	PRKAG2;ATP5MG
Regulation of Intracellular Steroid Hormone Receptor Signaling Pathway (GO:0033143)	2025-02-24	2	0.154844	0.442637	0	0	3.02401	5.6408	TRIM68;UFSP2
RNA Splicing, via Transesterification Reactions (GO:0000375)	2025-02-24	2	0.154844	0.442637	0	0	3.02401	5.6408	SF3B3;TXNL4A
Adaptive Imm Resp Based on Som Recomb of Imm Rcptrs Built Frm IgSF Domains (GO:0002460)	2025-02-24	2	0.154844	0.442637	0	0	3.02401	5.6408	CD27;IL18BP
Apoptotic Cell Clearance (GO:0043277)	2025-02-24	2	0.154844	0.442637	0	0	3.02401	5.6408	RARA;TYRO3
Ventricular Cardiac Muscle Tissue Development (GO:0003229)	2025-02-24	2	0.154844	0.442637	0	0	3.02401	5.6408	ID2;HOPX
Mitochondrial RNA Metabolic Process (GO:0000959)	2025-02-24	2	0.154844	0.442637	0	0	3.02401	5.6408	MTERF2;MTERF4
Mitochondrial Cytochrome C Oxidase Assembly (GO:0033617)	2025-02-24	2	0.154844	0.442637	0	0	3.02401	5.6408	COX16;COX20
Negative Regulation of Response to Wounding (GO:1903035)	2025-02-24	2	0.154844	0.442637	0	0	3.02401	5.6408	SIGLEC10;PTPN6
Osteoclast Differentiation (GO:0030316)	2025-02-24	2	0.154844	0.442637	0	0	3.02401	5.6408	GPR183;GAB2
Positive Regulation of Cell Communication (GO:0010647)	2025-02-24	2	0.154844	0.442637	0	0	3.02401	5.6408	CLSTN1;PTPN23
Protein Targeting to Lysosome (GO:0006622)	2025-02-24	2	0.154844	0.442637	0	0	3.02401	5.6408	GGA3;CLU
Regulation of Muscle Cell Differentiation (GO:0051147)	2025-02-25	2	0.16522	0.442637	0	0	2.89239	5.20767	ID2;LMNB2
Carboxylic Acid Catabolic Process (GO:0046395)	2025-02-25	2	0.16522	0.442637	0	0	2.89239	5.20767	PPM1K;HIBCH
Cardiac Conduction System Development (GO:0003161)	2025-02-25	2	0.16522	0.442637	0	0	2.89239	5.20767	NOTCH2;MAML1
Cell Surface Receptor Protein Serine/Threonine Kinase Signaling Pathway (GO:0007178)	2025-02-25	2	0.16522	0.442637	0	0	2.89239	5.20767	SMAD3;HIPK2
Chaperone Cofactor-Dependent Protein Refolding (GO:0051085)	2025-02-25	2	0.16522	0.442637	0	0	2.89239	5.20767	HSPA9;HSPA14
Epithelial Cell Development (GO:0002064)	2025-02-25	2	0.16522	0.442637	0	0	2.89239	5.20767	BFSP1;SIPA1L3
Negative Regulation of Axonogenesis (GO:0050771)	2025-02-25	2	0.16522	0.442637	0	0	2.89239	5.20767	SEMA6C;DIP2B
Negative Regulation of Intrinsic Apoptotic Signaling Pathway in Response to DNA Damage (GO:1902230)	2025-02-25	2	0.16522	0.442637	0	0	2.89239	5.20767	DDIAS;CLU
Positive Regulation of Neutrophil Migration (GO:1902624)	2025-02-25	2	0.16522	0.442637	0	0	2.89239	5.20767	CCR7;DNM1L
Protein Export From Nucleus (GO:0006611)	2025-02-25	2	0.16522	0.442637	0	0	2.89239	5.20767	CSE1L;XPO5
Regulation of B Cell Activation (GO:0050864)	2025-02-25	2	0.16522	0.442637	0	0	2.89239	5.20767	IL4;ZFP36L2
'De Novo' AMP Biosynthetic Process (GO:0044208)	2025-01-06	1	0.163175	0.442637	0	0	6.64726	12.051	PFAS
GMP Biosynthetic Process (GO:0006177)	2025-01-06	1	0.163175	0.442637	0	0	6.64726	12.051	PFAS
HRI-mediated Signaling (GO:0140468)	2025-01-06	1	0.163175	0.442637	0	0	6.64726	12.051	OMA1
T-helper 1 Cell Differentiation (GO:0045063)	2025-01-06	1	0.163175	0.442637	0	0	6.64726	12.051	PPP1R9B
Regulation of Lymphocyte Apoptotic Process (GO:0070228)	2025-01-06	1	0.163175	0.442637	0	0	6.64726	12.051	PRKD2
Actin Filament-Based Transport (GO:0099515)	2025-01-06	1	0.163175	0.442637	0	0	6.64726	12.051	SYNE2
Regulation of Natural Killer Cell Mediated Immunity (GO:0002715)	2025-01-06	1	0.163175	0.442637	0	0	6.64726	12.051	PIK3R6
Regulation of Nuclear Receptor-Mediated Glucocorticoid Signaling Pathway (GO:2000322)	2025-01-06	1	0.163175	0.442637	0	0	6.64726	12.051	PER1
Regulation of Protein Depolymerization (GO:1901879)	2025-01-06	1	0.163175	0.442637	0	0	6.64726	12.051	SH3BP1
Bleb Assembly (GO:0032060)	2025-01-06	1	0.163175	0.442637	0	0	6.64726	12.051	P2RX7
Regulation of Protein Targeting (GO:1903533)	2025-01-06	1	0.163175	0.442637	0	0	6.64726	12.051	PRKN
Regulation of Response to Nutrient Levels (GO:0032107)	2025-01-06	1	0.163175	0.442637	0	0	6.64726	12.051	PRKAG2
Cardiac Muscle Cell Myoblast Differentiation (GO:0060379)	2025-01-06	1	0.163175	0.442637	0	0	6.64726	12.051	RBPJ
Cardiac Pacemaker Cell Development (GO:0060926)	2025-01-06	1	0.163175	0.442637	0	0	6.64726	12.051	MAML1
Regulation of Striated Muscle Cell Differentiation (GO:0051153)	2025-01-06	1	0.163175	0.442637	0	0	6.64726	12.051	HDAC5
Regulation of Synaptic Assembly at Neuromuscular Junction (GO:0008582)	2025-01-06	1	0.163175	0.442637	0	0	6.64726	12.051	MYCBP2
Regulation of Transforming Growth Factor Beta1 Production (GO:0032908)	2025-01-06	1	0.163175	0.442637	0	0	6.64726	12.051	FURIN
Regulation of Vascular Associated Smooth Muscle Cell Differentiation (GO:1905063)	2025-01-06	1	0.163175	0.442637	0	0	6.64726	12.051	PDCD4
Response to UV-C (GO:0010225)	2025-01-06	1	0.163175	0.442637	0	0	6.64726	12.051	ERCC5
Clathrin-Coated Vesicle Cargo Loading (GO:0035652)	2025-01-06	1	0.163175	0.442637	0	0	6.64726	12.051	AP3S1
Clathrin-Coated Vesicle Cargo Loading, AP-3-mediated (GO:0035654)	2025-01-06	1	0.163175	0.442637	0	0	6.64726	12.051	AP3S1
Definitive Hemopoiesis (GO:0060216)	2025-01-06	1	0.163175	0.442637	0	0	6.64726	12.051	ZFP36L2
Dorsal Aorta Development (GO:0035907)	2025-01-06	1	0.163175	0.442637	0	0	6.64726	12.051	RBPJ
Dorsal Aorta Morphogenesis (GO:0035912)	2025-01-06	1	0.163175	0.442637	0	0	6.64726	12.051	RBPJ
Stress Granule Disassembly (GO:0035617)	2025-01-06	1	0.163175	0.442637	0	0	6.64726	12.051	VCP
Subtelomeric Heterochromatin Formation (GO:0031509)	2025-01-06	1	0.163175	0.442637	0	0	6.64726	12.051	EZH2
Epithelial Tube Formation (GO:0072175)	2025-01-06	1	0.163175	0.442637	0	0	6.64726	12.051	PODXL
Transcription-Dependent Tethering of RNA Polymerase II Gene DNA at Nuclear Periphery (GO:0000972)	2025-01-06	1	0.163175	0.442637	0	0	6.64726	12.051	NUP98
Fatty Acid Alpha-Oxidation (GO:0001561)	2025-01-06	1	0.163175	0.442637	0	0	6.64726	12.051	SLC25A17
Fatty Acid Elongation, Monounsaturated Fatty Acid (GO:0034625)	2025-01-06	1	0.163175	0.442637	0	0	6.64726	12.051	ELOVL5
Fatty Acid Elongation, Polyunsaturated Fatty Acid (GO:0034626)	2025-01-06	1	0.163175	0.442637	0	0	6.64726	12.051	ELOVL5
Fatty Acid Elongation, Unsaturated Fatty Acid (GO:0019368)	2025-01-06	1	0.163175	0.442637	0	0	6.64726	12.051	ELOVL5
Urea Cycle (GO:0000050)	2025-01-06	1	0.163175	0.442637	0	0	6.64726	12.051	LDLR
Vacuole Organization (GO:0007033)	2025-01-06	1	0.163175	0.442637	0	0	6.64726	12.051	VPS11
Vascular Wound Healing (GO:0061042)	2025-01-06	1	0.163175	0.442637	0	0	6.64726	12.051	MCAM
Glomerular Epithelial Cell Development (GO:0072310)	2025-01-06	1	0.163175	0.442637	0	0	6.64726	12.051	PODXL
Humoral Immune Response Mediated by Circulating Immunoglobulin (GO:0002455)	2025-01-06	1	0.163175	0.442637	0	0	6.64726	12.051	C1R
Lipid Hydroxylation (GO:0002933)	2025-01-06	1	0.163175	0.442637	0	0	6.64726	12.051	CYP2E1
Lysosomal Protein Catabolic Process (GO:1905146)	2025-01-06	1	0.163175	0.442637	0	0	6.64726	12.051	CST7
Marginal Zone B Cell Differentiation (GO:0002315)	2025-01-06	1	0.163175	0.442637	0	0	6.64726	12.051	NOTCH2
Metanephric Nephron Tubule Development (GO:0072234)	2025-01-06	1	0.163175	0.442637	0	0	6.64726	12.051	PRKD2
Metaphase/Anaphase Transition of Cell Cycle (GO:0044784)	2025-01-06	1	0.163175	0.442637	0	0	6.64726	12.051	CDC20
Mitochondrial Fragmentation Involved in Apoptotic Process (GO:0043653)	2025-01-06	1	0.163175	0.442637	0	0	6.64726	12.051	DNM1L
Morphogenesis of an Endothelium (GO:0003159)	2025-01-06	1	0.163175	0.442637	0	0	6.64726	12.051	PRKD2
Negative Regulation of ERAD Pathway (GO:1904293)	2025-01-06	1	0.163175	0.442637	0	0	6.64726	12.051	USP25
Negative Regulation of Dendritic Cell Apoptotic Process (GO:2000669)	2025-01-06	1	0.163175	0.442637	0	0	6.64726	12.051	CCR7
Negative Regulation of Granulocyte Differentiation (GO:0030853)	2025-01-06	1	0.163175	0.442637	0	0	6.64726	12.051	RARA
Negative Regulation of Lipoprotein Particle Clearance (GO:0010985)	2025-01-06	1	0.163175	0.442637	0	0	6.64726	12.051	LDLR
Negative Regulation of Mitochondrial Membrane Potential (GO:0010917)	2025-01-06	1	0.163175	0.442637	0	0	6.64726	12.051	PIP5KL1
Negative Regulation of Nervous System Process (GO:0031645)	2025-01-06	1	0.163175	0.442637	0	0	6.64726	12.051	JAM2
Negative Regulation of Neutrophil Activation (GO:1902564)	2025-01-06	1	0.163175	0.442637	0	0	6.64726	12.051	PTPN6
- Reg of Nuclear-Transcribed mRNA Cat Proc, Nonsense-Mediated Decay (GO:2000623)	2025-01-06	1	0.163175	0.442637	0	0	6.64726	12.051	NBAS
Negative Regulation of Retinoic Acid Receptor Signaling Pathway (GO:0048387)	2025-01-06	1	0.163175	0.442637	0	0	6.64726	12.051	EZH2
Negative Regulation of Stress-Activated MAPK Cascade (GO:0032873)	2025-01-06	1	0.163175	0.442637	0	0	6.64726	12.051	PPIA
Negative Regulation of Telomere Capping (GO:1904354)	2025-01-06	1	0.163175	0.442637	0	0	6.64726	12.051	TERF2
Nucleoside Salvage (GO:0043174)	2025-01-06	1	0.163175	0.442637	0	0	6.64726	12.051	PGM2
Peptidyl-Histidine Modification (GO:0018202)	2025-01-06	1	0.163175	0.442637	0	0	6.64726	12.051	DPH2
Peptidyl-Lysine Monomethylation (GO:0018026)	2025-01-06	1	0.163175	0.442637	0	0	6.64726	12.051	EHMT1
Podocyte Development (GO:0072015)	2025-01-06	1	0.163175	0.442637	0	0	6.64726	12.051	PODXL
Positive Regulation of Amyloid-Beta Clearance (GO:1900223)	2025-01-06	1	0.163175	0.442637	0	0	6.64726	12.051	IL4
Positive Regulation of Autophagosome Maturation (GO:1901098)	2025-01-06	1	0.163175	0.442637	0	0	6.64726	12.051	CALCOCO2
Positive Regulation of Fibroblast Growth Factor Receptor Signaling Pathway (GO:0045743)	2025-01-06	1	0.163175	0.442637	0	0	6.64726	12.051	PRKD2
Positive Regulation of Humoral Immune Response (GO:0002922)	2025-01-06	1	0.163175	0.442637	0	0	6.64726	12.051	CCR7
Positive Regulation of Interleukin-5 Production (GO:0032754)	2025-01-06	1	0.163175	0.442637	0	0	6.64726	12.051	RARA
Positive Regulation of Lipoprotein Lipase Activity (GO:0051006)	2025-01-06	1	0.163175	0.442637	0	0	6.64726	12.051	NR1H2
Positive Regulation of Mast Cell Degranulation (GO:0043306)	2025-01-06	1	0.163175	0.442637	0	0	6.64726	12.051	GAB2
Positive Regulation of Melanin Biosynthetic Process (GO:0048023)	2025-01-06	1	0.163175	0.442637	0	0	6.64726	12.051	OPN3
Positive Regulation of Secondary Metabolite Biosynthetic Process (GO:1900378)	2025-01-06	1	0.163175	0.442637	0	0	6.64726	12.051	OPN3
Positive Regulation of Sterol Transport (GO:0032373)	2025-01-06	1	0.163175	0.442637	0	0	6.64726	12.051	NR1H2
Positive Regulation of Synaptic Plasticity (GO:0031915)	2025-01-06	1	0.163175	0.442637	0	0	6.64726	12.051	CDC20
Quaternary Ammonium Group Transport (GO:0015697)	2025-01-06	1	0.163175	0.442637	0	0	6.64726	12.051	SLC25A19
Regulation of MDA-5 Signaling Pathway (GO:0039533)	2025-01-06	1	0.163175	0.442637	0	0	6.64726	12.051	DHX58
Regulation of MHC Class I Biosynthetic Process (GO:0045343)	2025-01-06	1	0.163175	0.442637	0	0	6.64726	12.051	NLRC5
Regulation of NK T Cell Proliferation (GO:0051140)	2025-01-06	1	0.163175	0.442637	0	0	6.64726	12.051	IL23A
Positive Regulation of Cell Population Proliferation (GO:0008284)	18/484	18	0.17844	0.446059	0	0	1.29089	2.22486	HDAC1;FLT4;IL23R;MATK;GAB2;RBPJ;BICRA;IL4;IL7;ID2;BCL7B;RBPMS2;RARA;PTPN6;EZH2;IL12RB2;SLAMF1;LTF
Negative Regulation of Multicellular Organismal Process (GO:0051241)	10/243	10	0.176405	0.446059	0	0	1.43176	2.48407	IL4;SMAD3;SIN3A;HDAC1;NR1H2;ARRDC3;PTPN23;RBPJ;N4BP1;QKI
Regulation of Canonical Wnt Signaling Pathway (GO:0060828)	9/216	9	0.18335	0.446059	0	0	1.44988	2.45952	PRKN;LMBR1L;VCP;HDAC1;WNK2;SOX13;NKD1;CSNK1G2;UBAC2
Regulation of Small GTPase Mediated Signal Transduction (GO:0051056)	7/157	7	0.177411	0.446059	0	0	1.55542	2.68977	SYDE2;KANK2;SH3BP1;DOCK8;ARHGEF3;ARHGAP17;SQSTM1
Neuron Projection Morphogenesis (GO:0048812)	7/157	7	0.177411	0.446059	0	0	1.55542	2.68977	MEF2A;CTTN;TAOK3;PLXNA1;TNIK;POU4F1;MAP4K4
Regulation of Anatomical Structure Morphogenesis (GO:0022603)	6/127	6	0.168652	0.446059	0	0	1.65238	2.9411	SIPA1L1;ZMYM4;FLT4;PDE3B;TNIK;CXCL13
RNA Biosynthetic Process (GO:0032774)	6/128	6	0.172911	0.446059	0	0	1.63875	2.87597	MEF2A;SETX;POLR2A;PRIM1;MED20;BAZ2A
Regulation of Neuron Apoptotic Process (GO:0043523)	6/129	6	0.177215	0.446059	0	0	1.62534	2.81248	PRKN;EGR1;TYRO3;CLU;POU4F1;MCL1
Hemopoiesis (GO:0030097)	5/101	5	0.174057	0.446059	0	0	1.73482	3.03312	NOTCH2;MELK;KMT2A;PRRC2C;ZFP36L2
Calcium Ion Transmembrane Import Into Cytosol (GO:0097553)	4/74	4	0.170959	0.446059	0	0	1.90263	3.36068	ITPR1;CCR7;ENTHD1;PRKD2
Sensory Organ Development (GO:0007423)	4/74	4	0.170959	0.446059	0	0	1.90263	3.36068	FZD5;BLOC1S3;SIPA1L3;HIPK2
Negative Regulation of Apoptotic Signaling Pathway (GO:2001234)	4/74	4	0.170959	0.446059	0	0	1.90263	3.36068	PRKN;PSME3;BIRC6;CLU
Regulation of Fat Cell Differentiation (GO:0045598)	4/75	4	0.176727	0.446059	0	0	1.87574	3.25093	SMAD3;ID2;TAF8;ZFP36L2
Glycoprotein Biosynthetic Process (GO:0009101)	4/76	4	0.182561	0.446059	0	0	1.84959	3.14554	GOLGA2;CSGALNACT1;ST3GAL1;TMEM106A
Translational Elongation (GO:0006414)	3/49	3	0.172313	0.446059	0	0	2.17044	3.8166	GFM2;UFSP2;GTPBP2
mRNA Catabolic Process (GO:0006402)	3/49	3	0.172313	0.446059	0	0	2.17044	3.8166	NBAS;XRN1;ZFP36L2
Negative Regulation of TORC1 Signaling (GO:1904262)	3/49	3	0.172313	0.446059	0	0	2.17044	3.8166	SAR1B;PELI1;NLK
Positive Regulation of Epithelial to Mesenchymal Transition (GO:0010718)	3/49	3	0.172313	0.446059	0	0	2.17044	3.8166	SMAD3;TWIST1;EZH2
Positive Regulation of Intracellular Transport (GO:0032388)	3/49	3	0.172313	0.446059	0	0	2.17044	3.8166	PRKN;VPS11;PTPN23
Cognition (GO:0050890)	3/50	3	0.179608	0.446059	0	0	2.12415	3.64713	METTL23;MFSD2A;CBR3
Negative Regulation of ERK1 and ERK2 Cascade (GO:0070373)	3/50	3	0.179608	0.446059	0	0	2.12415	3.64713	DUSP4;DUSP3;WNK2
Negative Regulation of Phosphorylation (GO:0042326)	3/50	3	0.179608	0.446059	0	0	2.12415	3.64713	CDKN1B;PRKDC;PPIA
Negative Regulation of Protein Binding (GO:0032091)	3/50	3	0.179608	0.446059	0	0	2.12415	3.64713	GOLGA2;DNAJB2;TMC8
Positive Regulation of Cell-Cell Adhesion (GO:0022409)	3/50	3	0.179608	0.446059	0	0	2.12415	3.64713	PODXL;PTPN23;CXCL13
Regulation of Lipid Metabolic Process (GO:0019216)	3/51	3	0.186985	0.446059	0	0	2.07979	3.48724	RNF213;ID2;PRKAG2
Regulation of Ubiquitin-Dependent Protein Catabolic Process (GO:2000058)	3/51	3	0.186985	0.446059	0	0	2.07979	3.48724	NUB1;CLU;HIPK2
Regulation of Fatty Acid Biosynthetic Process (GO:0042304)	2025-02-26	2	0.175714	0.446059	0	0	2.77173	4.81975	ELOVL5;NR1H2
NADH Metabolic Process (GO:0006734)	2025-02-26	2	0.175714	0.446059	0	0	2.77173	4.81975	VCP;FOXK1
Regulation of Lipid Catabolic Process (GO:0050994)	2025-02-26	2	0.175714	0.446059	0	0	2.77173	4.81975	BSCL2;PDE3B
Regulation of Neutrophil Chemotaxis (GO:0090022)	2025-02-26	2	0.175714	0.446059	0	0	2.77173	4.81975	CCR7;DNM1L
Regulation of Vascular Endothelial Growth Factor Receptor Signaling Pathway (GO:0030947)	2025-02-26	2	0.175714	0.446059	0	0	2.77173	4.81975	PRKCB;PRKD2
Secretory Granule Organization (GO:0033363)	2025-02-26	2	0.175714	0.446059	0	0	2.77173	4.81975	BLOC1S3;AP3S1
Sterol Transport (GO:0015918)	2025-02-26	2	0.175714	0.446059	0	0	2.77173	4.81975	GRAMD1C;LDLR
Microtubule Nucleation (GO:0007020)	2025-02-26	2	0.175714	0.446059	0	0	2.77173	4.81975	GOLGA2;TUBG2
Mitotic Cell Cycle Checkpoint Signaling (GO:0007093)	2025-02-26	2	0.175714	0.446059	0	0	2.77173	4.81975	ZFYVE19;NABP2
Negative Regulation of DNA Biosynthetic Process (GO:2000279)	2025-02-26	2	0.175714	0.446059	0	0	2.77173	4.81975	XRN1;TERF2
Positive Regulation of ERBB Signaling Pathway (GO:1901186)	2025-02-26	2	0.175714	0.446059	0	0	2.77173	4.81975	RALA;RBPJ
Positive Regulation of Filopodium Assembly (GO:0051491)	2025-02-26	2	0.175714	0.446059	0	0	2.77173	4.81975	RALA;CCR7
Positive Regulation of mRNA Processing (GO:0050685)	2025-02-26	2	0.175714	0.446059	0	0	2.77173	4.81975	NCBP1;NUP98
Regulation of Arp2/3 Complex-Mediated Actin Nucleation (GO:0034315)	2025-02-26	2	0.175714	0.446059	0	0	2.77173	4.81975	CARMIL1;WASHC3
Regulation of T Cell Migration (GO:2000404)	2025-02-26	2	0.175714	0.446059	0	0	2.77173	4.81975	DOCK8;PPP1R9B
Regulation of Actin Filament Bundle Assembly (GO:0032231)	2025-02-26	2	0.175714	0.446059	0	0	2.77173	4.81975	PRKN;SYNPO2
Regulation of Double-Strand Break Repair via Nonhomologous End Joining (GO:2001032)	2025-02-27	2	0.186308	0.446059	0	0	2.66072	4.47095	PRKDC;LDLR
Alpha-Amino Acid Metabolic Process (GO:1901605)	2025-02-27	2	0.186308	0.446059	0	0	2.66072	4.47095	MTHFD1;LDLR
Regulation of Transcription by RNA Polymerase III (GO:0006359)	2025-02-27	2	0.186308	0.446059	0	0	2.66072	4.47095	POLR3G;MAF1
Respiratory Chain Complex IV Assembly (GO:0008535)	2025-02-27	2	0.186308	0.446059	0	0	2.66072	4.47095	COX16;COX20
Spindle Assembly Checkpoint Signaling (GO:0071173)	2025-02-27	2	0.186308	0.446059	0	0	2.66072	4.47095	CDC20;SPC24
Mitotic Spindle Assembly Checkpoint Signaling (GO:0007094)	2025-02-27	2	0.186308	0.446059	0	0	2.66072	4.47095	CDC20;SPC24
Mitotic Spindle Checkpoint Signaling (GO:0071174)	2025-02-27	2	0.186308	0.446059	0	0	2.66072	4.47095	CDC20;SPC24
Negative Regulation of Proteolysis Involved in Protein Catabolic Process (GO:1903051)	2025-02-27	2	0.186308	0.446059	0	0	2.66072	4.47095	UFSP2;HIPK2
Nuclear-Transcribed mRNA Catabolic Process, Nonsense-Mediated Decay (GO:0000184)	2025-02-27	2	0.186308	0.446059	0	0	2.66072	4.47095	SMG1;NCBP1
Positive Regulation of DNA Binding (GO:0043388)	2025-02-27	2	0.186308	0.446059	0	0	2.66072	4.47095	TWIST1;POU4F1
Protein Quality Control for Misfolded or Incompletely Synthesized Proteins (GO:0006515)	2025-02-27	2	0.186308	0.446059	0	0	2.66072	4.47095	VCP;OMA1
Regulation of Dendritic Cell Chemotaxis (GO:2000508)	2025-01-07	1	0.187659	0.446059	0	0	5.5391	9.26762	CCR7
Regulation of Dopamine Metabolic Process (GO:0042053)	2025-01-07	1	0.187659	0.446059	0	0	5.5391	9.26762	PRKN
DNA Geometric Change (GO:0032392)	2025-01-07	1	0.187659	0.446059	0	0	5.5391	9.26762	DNA2
Regulation of Glial Cell Differentiation (GO:0045685)	2025-01-07	1	0.187659	0.446059	0	0	5.5391	9.26762	QKI
IMP Biosynthetic Process (GO:0006188)	2025-01-07	1	0.187659	0.446059	0	0	5.5391	9.26762	PFAS
L-tryptophan Catabolic Process (GO:0006569)	2025-01-07	1	0.187659	0.446059	0	0	5.5391	9.26762	AFMID
T Follicular Helper Cell Differentiation (GO:0061470)	2025-01-07	1	0.187659	0.446059	0	0	5.5391	9.26762	GPR183
TORC2 Signaling (GO:0038203)	2025-01-07	1	0.187659	0.446059	0	0	5.5391	9.26762	PRR5
Regulation of Microvillus Organization (GO:0032530)	2025-01-07	1	0.187659	0.446059	0	0	5.5391	9.26762	PODXL
Regulation of Neuromuscular Junction Development (GO:1904396)	2025-01-07	1	0.187659	0.446059	0	0	5.5391	9.26762	MYCBP2
Aspartate Family Amino Acid Biosynthetic Process (GO:0009067)	2025-01-07	1	0.187659	0.446059	0	0	5.5391	9.26762	MTHFD1
Regulation of Protein Glycosylation (GO:0060049)	2025-01-07	1	0.187659	0.446059	0	0	5.5391	9.26762	GOLGA2
Cellular Response to Granulocyte Macrophage Colony-Stimulating Factor Stimulus (GO:0097011)	2025-01-07	1	0.187659	0.446059	0	0	5.5391	9.26762	ZFP36L2
Cellular Response to Interleukin-7 (GO:0098761)	2025-01-07	1	0.187659	0.446059	0	0	5.5391	9.26762	IL7
Cellular Response to Thyroid Hormone Stimulus (GO:0097067)	2025-01-07	1	0.187659	0.446059	0	0	5.5391	9.26762	CTSS
Response to Angiotensin (GO:1990776)	2025-01-07	1	0.187659	0.446059	0	0	5.5391	9.26762	SMAD3
Response to Granulocyte Macrophage Colony-Stimulating Factor (GO:0097012)	2025-01-07	1	0.187659	0.446059	0	0	5.5391	9.26762	ZFP36L2
Dense Core Granule Cytoskeletal Transport (GO:0099519)	2025-01-07	1	0.187659	0.446059	0	0	5.5391	9.26762	KIF1C
Double-Strand Break Repair via Alternative Nonhomologous End Joining (GO:0097681)	2025-01-07	1	0.187659	0.446059	0	0	5.5391	9.26762	PRKDC
Endonuc Clvg in ITS1 to Sep SSU-rRNA Fm 5.8S rRNA and LSU-rRNA Fm Tricist rRNA Trnscpt (GO:0000447)	2025-01-07	1	0.187659	0.446059	0	0	5.5391	9.26762	RRS1
Sulfur Amino Acid Biosynthetic Process (GO:0000097)	2025-01-07	1	0.187659	0.446059	0	0	5.5391	9.26762	MTHFD1
Sulfur Amino Acid Transport (GO:0000101)	2025-01-07	1	0.187659	0.446059	0	0	5.5391	9.26762	SLC7A5
Telomeric D-loop Disassembly (GO:0061820)	2025-01-07	1	0.187659	0.446059	0	0	5.5391	9.26762	TERF2
Thyroid Hormone Transport (GO:0070327)	2025-01-07	1	0.187659	0.446059	0	0	5.5391	9.26762	SLC7A5
Fatty Acid Elongation, Saturated Fatty Acid (GO:0019367)	2025-01-07	1	0.187659	0.446059	0	0	5.5391	9.26762	ELOVL5
Urea Metabolic Process (GO:0019627)	2025-01-07	1	0.187659	0.446059	0	0	5.5391	9.26762	LDLR
Immunological Synapse Formation (GO:0001771)	2025-01-07	1	0.187659	0.446059	0	0	5.5391	9.26762	CCR7
Interleukin-7-Mediated Signaling Pathway (GO:0038111)	2025-01-07	1	0.187659	0.446059	0	0	5.5391	9.26762	IL7
Kidney Epithelium Development (GO:0072073)	2025-01-07	1	0.187659	0.446059	0	0	5.5391	9.26762	KANK2
Kidney Mesenchyme Development (GO:0072074)	2025-01-07	1	0.187659	0.446059	0	0	5.5391	9.26762	PRKD2
Lens Fiber Cell Development (GO:0070307)	2025-01-07	1	0.187659	0.446059	0	0	5.5391	9.26762	BFSP1
Leukocyte Aggregation (GO:0070486)	2025-01-07	1	0.187659	0.446059	0	0	5.5391	9.26762	JAM2
Long-Chain Fatty Acid Catabolic Process (GO:0042758)	2025-01-07	1	0.187659	0.446059	0	0	5.5391	9.26762	AIG1
Lymphocyte Apoptotic Process (GO:0070227)	2025-01-07	1	0.187659	0.446059	0	0	5.5391	9.26762	LMBR1L
Malate Metabolic Process (GO:0006108)	2025-01-07	1	0.187659	0.446059	0	0	5.5391	9.26762	LDLR
Mammary Gland Epithelial Cell Differentiation (GO:0060644)	2025-01-07	1	0.187659	0.446059	0	0	5.5391	9.26762	ID2
Meiotic Spindle Assembly (GO:0090306)	2025-01-07	1	0.187659	0.446059	0	0	5.5391	9.26762	GOLGA2
Methionine Metabolic Process (GO:0006555)	2025-01-07	1	0.187659	0.446059	0	0	5.5391	9.26762	MTHFD1
miRNA-mediated Gene Silencing by mRNA Destabilization (GO:0035279)	2025-01-07	1	0.187659	0.446059	0	0	5.5391	9.26762	MOV10
Mitochondrial Large Ribosomal Subunit Assembly (GO:1902775)	2025-01-07	1	0.187659	0.446059	0	0	5.5391	9.26762	DHX30
Mitotic Nuclear Membrane Disassembly (GO:0007077)	2025-01-07	1	0.187659	0.446059	0	0	5.5391	9.26762	PRKCB
Natural Killer Cell Differentiation (GO:0001779)	2025-01-07	1	0.187659	0.446059	0	0	5.5391	9.26762	CLSTN1
Negative Regulation of B Cell Receptor Signaling Pathway (GO:0050859)	2025-01-07	1	0.187659	0.446059	0	0	5.5391	9.26762	PTPN6
Negative Regulation of Chromosome Organization (GO:2001251)	2025-01-07	1	0.187659	0.446059	0	0	5.5391	9.26762	TERF2
Negative Regulation of Circadian Rhythm (GO:0042754)	2025-01-07	1	0.187659	0.446059	0	0	5.5391	9.26762	SIN3A
Negative Regulation of Fatty Acid Oxidation (GO:0046322)	2025-01-07	1	0.187659	0.446059	0	0	5.5391	9.26762	MFSD2A
Negative Regulation of Hematopoietic Progenitor Cell Differentiation (GO:1901533)	2025-01-07	1	0.187659	0.446059	0	0	5.5391	9.26762	METTL14
Negative Regulation of Microglial Cell Activation (GO:1903979)	2025-01-07	1	0.187659	0.446059	0	0	5.5391	9.26762	LDLR
Negative Regulation of Osteoblast Proliferation (GO:0033689)	2025-01-07	1	0.187659	0.446059	0	0	5.5391	9.26762	MN1
Negative Regulation of Response to Type II Interferon (GO:0060331)	2025-01-07	1	0.187659	0.446059	0	0	5.5391	9.26762	NR1H2
Negative Regulation of Stress-Activated Protein Kinase Signaling Cascade (GO:0070303)	2025-01-07	1	0.187659	0.446059	0	0	5.5391	9.26762	PPIA
Negative Regulation of Type II Interferon-Mediated Signaling Pathway (GO:0060336)	2025-01-07	1	0.187659	0.446059	0	0	5.5391	9.26762	NR1H2
Negative Regulation of Vascular Associated Smooth Muscle Cell Differentiation (GO:1905064)	2025-01-07	1	0.187659	0.446059	0	0	5.5391	9.26762	PDCD4
Non-Proteinogenic Amino Acid Biosynthetic Process (GO:0170043)	2025-01-07	1	0.187659	0.446059	0	0	5.5391	9.26762	GAD1
Oligosaccharide Catabolic Process (GO:0009313)	2025-01-07	1	0.187659	0.446059	0	0	5.5391	9.26762	MANBA
Peptidyl-Lysine Hydroxylation (GO:0017185)	2025-01-07	1	0.187659	0.446059	0	0	5.5391	9.26762	PLOD1
Photoreceptor Cell Differentiation (GO:0046530)	2025-01-07	1	0.187659	0.446059	0	0	5.5391	9.26762	NKD1
Positive Regulation of Rac Protein Signal Transduction (GO:0035022)	2025-01-07	1	0.187659	0.446059	0	0	5.5391	9.26762	AUTS2
Positive Regulation of T-helper 2 Cell Cytokine Production (GO:2000553)	2025-01-07	1	0.187659	0.446059	0	0	5.5391	9.26762	IL4
Positive Regulation of Astrocyte Differentiation (GO:0048711)	2025-01-07	1	0.187659	0.446059	0	0	5.5391	9.26762	ID2
Positive Regulation of Dendritic Cell Chemotaxis (GO:2000510)	2025-01-07	1	0.187659	0.446059	0	0	5.5391	9.26762	CCR7
Positive Regulation of Dendritic Cell Cytokine Production (GO:0002732)	2025-01-07	1	0.187659	0.446059	0	0	5.5391	9.26762	SCIMP
Positive Regulation of Lipopolysaccharide-Mediated Signaling Pathway (GO:0031666)	2025-01-07	1	0.187659	0.446059	0	0	5.5391	9.26762	SCIMP
Positive Regulation of Monocyte Chemotactic Protein-1 Production (GO:0071639)	2025-01-07	1	0.187659	0.446059	0	0	5.5391	9.26762	TWIST1
Positive Regulation of Myeloid Cell Apoptotic Process (GO:0033034)	2025-01-07	1	0.187659	0.446059	0	0	5.5391	9.26762	CLSTN1
Positive Regulation of Myotube Differentiation (GO:0010831)	2025-01-07	1	0.187659	0.446059	0	0	5.5391	9.26762	MAML1
Positive Regulation of Neurotransmitter Transport (GO:0051590)	2025-01-07	1	0.187659	0.446059	0	0	5.5391	9.26762	PRKN
Positive Regulation of Smooth Muscle Cell Differentiation (GO:0051152)	2025-01-07	1	0.187659	0.446059	0	0	5.5391	9.26762	NOTCH2
Positive Regulation of Synapse Maturation (GO:0090129)	2025-01-07	1	0.187659	0.446059	0	0	5.5391	9.26762	CDC20
Positive Regulation of Triglyceride Lipase Activity (GO:0061365)	2025-01-07	1	0.187659	0.446059	0	0	5.5391	9.26762	NR1H2
Protein Localization to Endoplasmic Reticulum Exit Site (GO:0070973)	2025-01-07	1	0.187659	0.446059	0	0	5.5391	9.26762	SEC16A
Purine Nucleotide Catabolic Process (GO:0006195)	2025-01-07	1	0.187659	0.446059	0	0	5.5391	9.26762	NUDT15
Pyrimidine Ribonucleotide Biosynthetic Process (GO:0009220)	2025-01-07	1	0.187659	0.446059	0	0	5.5391	9.26762	AK5
Regulation of T-helper 2 Cell Differentiation (GO:0045628)	2025-01-07	1	0.187659	0.446059	0	0	5.5391	9.26762	RARA
Regulation of Aggrephagy (GO:1905335)	2025-01-07	1	0.187659	0.446059	0	0	5.5391	9.26762	ZDHHC19
Regulation of Cardiac Muscle Hypertrophy in Response to Stress (GO:1903242)	2025-01-07	1	0.187659	0.446059	0	0	5.5391	9.26762	ATP2B4
Regulation of Non-Canonical NF-kappaB Signal Transduction (GO:1901222)	4/77	4	0.188458	0.446399	0	0	1.82416	3.0443	VCP;IL23A;PDCD4;CD27
Cellular Response to UV (GO:0034644)	4/77	4	0.188458	0.446399	0	0	1.82416	3.0443	PCNA;OPN3;POLD1;N4BP1
Nucleosome Organization (GO:0034728)	4/77	4	0.188458	0.446399	0	0	1.82416	3.0443	SMARCC2;DNAJC9;ARID1A;ATAD2B
Regulation of BMP Signaling Pathway (GO:0030510)	4/77	4	0.188458	0.446399	0	0	1.82416	3.0443	RBPMS2;FBXL15;RBPJ;HIPK2
Regulation of Actin Cytoskeleton Organization (GO:0032956)	5/104	5	0.188947	0.44717	0	0	1.68199	2.80268	RALA;PEAK3;ARHGEF26;SH3BP1;ARHGAP17
Plasma Membrane Bounded Cell Projection Assembly (GO:0120031)	11/277	11	0.190124	0.449563	0	0	1.37957	2.29021	P2RX7;CARMIL1;EHD4;FGD6;NUDT19;TNIK;PTPN23;ZNF367;CLUAP1;MAP4K4;PPP1R9B
Neuron Projection Guidance (GO:0097485)	6/132	6	0.190379	0.449777	0	0	1.5864	2.63142	NOTCH2;ENAH;SEMA6C;PALLD;MYCBP2;PLXNA1
Regulation of Phosphatidylinositol 3-Kinase/Protein Kinase B Signal Transduction (GO:0051896)	9/219	9	0.193532	0.456828	0	0	1.42894	2.34677	FGR;MFHAS1;PIP5KL1;PDE3B;TYRO3;TWIST1;CCR7;PTPN6;AMBRA1
Regulation of Hydrolase Activity (GO:0051336)	3/52	3	0.194439	0.457385	0	0	2.03724	3.33626	SIPA1L1;RABGAP1;FGD6
Cholesterol Transport (GO:0030301)	3/52	3	0.194439	0.457385	0	0	2.03724	3.33626	SERAC1;CLU;LDLR
Signal Transduction by P53 Class Mediator (GO:0072331)	3/52	3	0.194439	0.457385	0	0	2.03724	3.33626	RBM38;POU4F1;HIPK2
Intrinsic Apoptotic Signaling Pathway in Response to DNA Damage (GO:0008630)	3/52	3	0.194439	0.457385	0	0	2.03724	3.33626	PRKDC;MCL1;HIPK2
Regulation of Glucose Metabolic Process (GO:0010906)	2025-02-28	2	0.196989	0.460599	0	0	2.55825	4.15616	PRKN;FOXK1
Cellular Response to Epidermal Growth Factor Stimulus (GO:0071364)	2025-02-28	2	0.196989	0.460599	0	0	2.55825	4.15616	DUSP3;ZFP36L2
Response to Zinc Ion (GO:0010043)	2025-02-28	2	0.196989	0.460599	0	0	2.55825	4.15616	MYCBP2;MT1E
Hematopoietic Progenitor Cell Differentiation (GO:0002244)	2025-02-28	2	0.196989	0.460599	0	0	2.55825	4.15616	LMBR1L;PRRC2C
Mucosal Immune Response (GO:0002385)	2025-02-28	2	0.196989	0.460599	0	0	2.55825	4.15616	FFAR3;LTF
Negative Regulation of Telomere Maintenance via Telomere Lengthening (GO:1904357)	2025-02-28	2	0.196989	0.460599	0	0	2.55825	4.15616	XRN1;TERF2
Positive Regulation of Mitotic Cell Cycle (GO:0045931)	2025-02-28	2	0.196989	0.460599	0	0	2.55825	4.15616	KLHL18;DUSP3
Proteasome-Mediated Ubiquitin-Dependent Protein Catabolic Process (GO:0043161)	13/340	13	0.198687	0.461853	0	0	1.32666	2.14392	PRKN;KLHL18;VCP;UBR2;FBXL15;AMBRA1;FBXO31;CDC20;SOCS2;DNAJB2;TRIM28;RNF216;PELI1
Regulation of Macroautophagy (GO:0016241)	5/106	5	0.199119	0.461853	0	0	1.64851	2.66046	IL4;FZD5;WAC;VPS26A;DNM1L
Cellular Response to Insulin Stimulus (GO:0032869)	5/108	5	0.209473	0.461853	0	0	1.61634	2.52659	HDAC5;PRKDC;PDE3B;AP3S1;LPIN2
RNA Catabolic Process (GO:0006401)	4/79	4	0.200429	0.461853	0	0	1.77533	2.85348	NCBP1;XRN1;DNA2;ZFP36L2
Regulation of Double-Strand Break Repair via Homologous Recombination (GO:0010569)	4/80	4	0.206498	0.461853	0	0	1.75188	2.76353	TRRAP;PELI1;EP400;YEATS4
Signal Transduction in Response to DNA Damage (GO:0042770)	4/80	4	0.206498	0.461853	0	0	1.75188	2.76353	RBM38;BRIP1;HUS1;HIPK2
Proteolysis Involved in Protein Catabolic Process (GO:0051603)	4/80	4	0.206498	0.461853	0	0	1.75188	2.76353	PRKN;VCP;OMA1;CTSS
Ceramide Metabolic Process (GO:0006672)	3/53	3	0.201965	0.461853	0	0	1.99639	3.19354	ABCA2;SPTLC2;CYP4F22
Negative Regulation of Immune System Process (GO:0002683)	3/53	3	0.201965	0.461853	0	0	1.99639	3.19354	MFHAS1;TYRO3;SQSTM1
Apical Junction Assembly (GO:0043297)	3/54	3	0.209559	0.461853	0	0	1.95715	3.05853	CTNNA1;MPP7;OCEL1
mRNA Destabilization (GO:0061157)	3/54	3	0.209559	0.461853	0	0	1.95715	3.05853	MOV10;METTL14;ZFP36L2
Positive Regulation of DNA-templated Transcription, Elongation (GO:0032786)	3/54	3	0.209559	0.461853	0	0	1.95715	3.05853	NCBP1;MED20;CDK12
Positive Regulation of Transcription Initiation by RNA Polymerase II (GO:0060261)	3/54	3	0.209559	0.461853	0	0	1.95715	3.05853	MED20;TAF8;TAF3
Synaptic Vesicle Endocytosis (GO:0048488)	2/29	2	0.207742	0.461853	0	0	2.46338	3.87109	CANX;STON1
Vascular Endothelial Growth Factor Receptor Signaling Pathway (GO:0048010)	2/29	2	0.207742	0.461853	0	0	2.46338	3.87109	FLT4;PRKD2
Intracellular Zinc Ion Homeostasis (GO:0006882)	2/29	2	0.207742	0.461853	0	0	2.46338	3.87109	TMC8;MT1E
Maintenance of Blood-Brain Barrier (GO:0035633)	2/29	2	0.207742	0.461853	0	0	2.46338	3.87109	JAM2;MFSD2A
Negative Regulation of Mitotic Metaphase/Anaphase Transition (GO:0045841)	2/29	2	0.207742	0.461853	0	0	2.46338	3.87109	CDC20;SPC24
Organelle Fusion (GO:0048284)	2/29	2	0.207742	0.461853	0	0	2.46338	3.87109	VPS11;MCL1
AMP Biosynthetic Process (GO:0006167)	2025-01-08	1	0.211428	0.461853	0	0	4.74755	7.37707	PFAS
Regulation of Defense Response to Bacterium (GO:1900424)	2025-01-08	1	0.211428	0.461853	0	0	4.74755	7.37707	EMILIN2
Regulation of Dendritic Cell Antigen Processing and Presentation (GO:0002604)	2025-01-08	1	0.211428	0.461853	0	0	4.74755	7.37707	CCR7
GMP Metabolic Process (GO:0046037)	2025-01-08	1	0.211428	0.461853	0	0	4.74755	7.37707	PFAS
N-acylphosphatidylethanolamine Metabolic Process (GO:0070292)	2025-01-08	1	0.211428	0.461853	0	0	4.74755	7.37707	PLAAT4
NAD Biosynthetic Process (GO:0009435)	2025-01-08	1	0.211428	0.461853	0	0	4.74755	7.37707	NADSYN1
R-loop Processing (GO:0062176)	2025-01-08	1	0.211428	0.461853	0	0	4.74755	7.37707	NFAT5
Regulation of Intrinsic Apoptotic Signaling Pathway by P53 Class Mediator (GO:1902253)	2025-01-08	1	0.211428	0.461853	0	0	4.74755	7.37707	PRKN
T Cell Apoptotic Process (GO:0070231)	2025-01-08	1	0.211428	0.461853	0	0	4.74755	7.37707	LMBR1L
Regulation of mRNA 3'-End Processing (GO:0031440)	2025-01-08	1	0.211428	0.461853	0	0	4.74755	7.37707	NCBP1
Actin Filament Network Formation (GO:0051639)	2025-01-08	1	0.211428	0.461853	0	0	4.74755	7.37707	CARMIL1
Regulation of miRNA Metabolic Process (GO:2000628)	2025-01-08	1	0.211428	0.461853	0	0	4.74755	7.37707	SMAD3
Regulation of Mitotic Centrosome Separation (GO:0046602)	2025-01-08	1	0.211428	0.461853	0	0	4.74755	7.37707	RANBP1
Regulation of Myeloid Leukocyte Differentiation (GO:0002761)	2025-01-08	1	0.211428	0.461853	0	0	4.74755	7.37707	QKI
Aromatic Amino Acid Transport (GO:0015801)	2025-01-08	1	0.211428	0.461853	0	0	4.74755	7.37707	SLC7A5
Regulation of Pinocytosis (GO:0048548)	2025-01-08	1	0.211428	0.461853	0	0	4.74755	7.37707	NR1H2
Regulation of Podosome Assembly (GO:0071801)	2025-01-08	1	0.211428	0.461853	0	0	4.74755	7.37707	IL5
Regulation of Protein Localization to Chromatin (GO:1905634)	2025-01-08	1	0.211428	0.461853	0	0	4.74755	7.37707	VCP
Bone Resorption (GO:0045453)	2025-01-08	1	0.211428	0.461853	0	0	4.74755	7.37707	IL7
Brown Fat Cell Differentiation (GO:0050873)	2025-01-08	1	0.211428	0.461853	0	0	4.74755	7.37707	ZNF516
Regulation of Skeletal Muscle Cell Differentiation (GO:2001014)	2025-01-08	1	0.211428	0.461853	0	0	4.74755	7.37707	UQCC2
Cardioblast Differentiation (GO:0010002)	2025-01-08	1	0.211428	0.461853	0	0	4.74755	7.37707	RBPJ
Regulation of Tumor Necrosis Factor Superfamily Cytokine Production (GO:1903555)	2025-01-08	1	0.211428	0.461853	0	0	4.74755	7.37707	LTF
Release of Sequestered Calcium Ion Into Cytosol by Endoplasmic Reticulum (GO:1903514)	2025-01-08	1	0.211428	0.461853	0	0	4.74755	7.37707	ITPR1
Cellular Response to Platelet-Derived Growth Factor Stimulus (GO:0036120)	2025-01-08	1	0.211428	0.461853	0	0	4.74755	7.37707	HDAC1
Chondroitin Sulfate Proteoglycan Biosynthetic Process (GO:0050650)	2025-01-08	1	0.211428	0.461853	0	0	4.74755	7.37707	CSGALNACT1
Chondroitin Sulfate Proteoglycan Metabolic Process (GO:0050654)	2025-01-08	1	0.211428	0.461853	0	0	4.74755	7.37707	CSGALNACT1
Cobalamin Transport (GO:0015889)	2025-01-08	1	0.211428	0.461853	0	0	4.74755	7.37707	CD320
Response to Thyroid Hormone (GO:0097066)	2025-01-08	1	0.211428	0.461853	0	0	4.74755	7.37707	CTSS
Dicarboxylic Acid Biosynthetic Process (GO:0043650)	2025-01-08	1	0.211428	0.461853	0	0	4.74755	7.37707	MTHFD1
snRNA Transcription by RNA Polymerase III (GO:0042796)	2025-01-08	1	0.211428	0.461853	0	0	4.74755	7.37707	POLR3B
Somatic Recombination of Immunoglobulin Gene Segments (GO:0016447)	2025-01-08	1	0.211428	0.461853	0	0	4.74755	7.37707	PRKDC
Double-Strand Break Repair via Classical Nonhomologous End Joining (GO:0097680)	2025-01-08	1	0.211428	0.461853	0	0	4.74755	7.37707	ZBTB7A
Embryonic Placenta Development (GO:0001892)	2025-01-08	1	0.211428	0.461853	0	0	4.74755	7.37707	PRKD2
Endosome to Melanosome Transport (GO:0035646)	2025-01-08	1	0.211428	0.461853	0	0	4.74755	7.37707	BLOC1S3
Endosome to Pigment Granule Transport (GO:0043485)	2025-01-08	1	0.211428	0.461853	0	0	4.74755	7.37707	BLOC1S3
Epithelial to Mesenchymal Transition Involved in Endocardial Cushion Formation (GO:0003198)	2025-01-08	1	0.211428	0.461853	0	0	4.74755	7.37707	RBPJ
Terpenoid Metabolic Process (GO:0006721)	2025-01-08	1	0.211428	0.461853	0	0	4.74755	7.37707	CYP2E1
Transcription-Coupled Nucleotide-Excision Repair (GO:0006283)	2025-01-08	1	0.211428	0.461853	0	0	4.74755	7.37707	ERCC5
Transferrin Transport (GO:0033572)	2025-01-08	1	0.211428	0.461853	0	0	4.74755	7.37707	CLTC
Ventricular Trabecula Myocardium Morphogenesis (GO:0003222)	2025-01-08	1	0.211428	0.461853	0	0	4.74755	7.37707	RBPJ
Vitamin K Metabolic Process (GO:0042373)	2025-01-08	1	0.211428	0.461853	0	0	4.74755	7.37707	VKORC1L1
Interleukin-12-Mediated Signaling Pathway (GO:0035722)	2025-01-08	1	0.211428	0.461853	0	0	4.74755	7.37707	IL12RB2
Intermembrane Lipid Transfer (GO:0120009)	2025-01-08	1	0.211428	0.461853	0	0	4.74755	7.37707	GLTP
Isoprenoid Biosynthetic Process (GO:0008299)	2025-01-08	1	0.211428	0.461853	0	0	4.74755	7.37707	PDSS1
Kynurenine Metabolic Process (GO:0070189)	2025-01-08	1	0.211428	0.461853	0	0	4.74755	7.37707	AFMID
Negative Regulation of Ferroptosis (GO:0110076)	2025-01-08	1	0.211428	0.461853	0	0	4.74755	7.37707	SQSTM1
- Reg of Oxidative Stress-Induced Neuron Intrinsic Apoptotic Sgnlng Pway (GO:1903377)	2025-01-08	1	0.211428	0.461853	0	0	4.74755	7.37707	PRKN
Negative Regulation of Retrograde Protein Transport, ER to Cytosol (GO:1904153)	2025-01-08	1	0.211428	0.461853	0	0	4.74755	7.37707	UBAC2
Negative Regulation of Transforming Growth Factor Beta Production (GO:0071635)	2025-01-08	1	0.211428	0.461853	0	0	4.74755	7.37707	FURIN
Neuron Fate Specification (GO:0048665)	2025-01-08	1	0.211428	0.461853	0	0	4.74755	7.37707	POU4F1
Nicotinamide Nucleotide Biosynthetic Process (GO:0019359)	2025-01-08	1	0.211428	0.461853	0	0	4.74755	7.37707	NADSYN1
Phosphatidylglycerol Acyl-Chain Remodeling (GO:0036148)	2025-01-08	1	0.211428	0.461853	0	0	4.74755	7.37707	SERAC1
Positive Regulation of Fatty Acid Beta-Oxidation (GO:0032000)	2025-01-08	1	0.211428	0.461853	0	0	4.74755	7.37707	TWIST1
Positive Regulation of Intracellular Estrogen Receptor Signaling Pathway (GO:0033148)	2025-01-08	1	0.211428	0.461853	0	0	4.74755	7.37707	HDAC1
Proline Transport (GO:0015824)	2025-01-08	1	0.211428	0.461853	0	0	4.74755	7.37707	SLC7A5
Protein Catabolic Process in the Vacuole (GO:0007039)	2025-01-08	1	0.211428	0.461853	0	0	4.74755	7.37707	CST7
Protein Localization to Perinuclear Region of Cytoplasm (GO:1905719)	2025-01-08	1	0.211428	0.461853	0	0	4.74755	7.37707	SQSTM1
protein-DNA Covalent Cross-Linking Repair (GO:0106300)	2025-01-08	1	0.211428	0.461853	0	0	4.74755	7.37707	VCP
protein-RNA Complex Disassembly (GO:0032988)	2025-01-08	1	0.211428	0.461853	0	0	4.74755	7.37707	VCP
Pyrimidine Nucleotide-Sugar Transmembrane Transport (GO:0090481)	2025-01-08	1	0.211428	0.461853	0	0	4.74755	7.37707	SLC35D1
Regulation of 3'-UTR-mediated mRNA Stabilization (GO:1905868)	2025-01-08	1	0.211428	0.461853	0	0	4.74755	7.37707	QKI
Regulation of Wnt Signaling Pathway, Planar Cell Polarity Pathway (GO:2000095)	2025-01-08	1	0.211428	0.461853	0	0	4.74755	7.37707	NKD1
Aerobic Respiration (GO:0009060)	4/81	4	0.21262	0.463712	0	0	1.72904	2.67698	CS;SUCLG2;MTFR2;LDLR
Negative Regulation of Neuron Apoptotic Process (GO:0043524)	4/81	4	0.21262	0.463712	0	0	1.72904	2.67698	PRKN;TYRO3;CLU;POU4F1
Regulation of Protein Phosphorylation (GO:0001932)	6/137	6	0.213111	0.464412	0	0	1.52545	2.35826	FGR;PRKDC;FLT4;CDK2AP1;TNIK;PPIA
Protein Modification by Small Protein Conjugation (GO:0032446)	12/316	12	0.217031	0.470393	0	0	1.31655	2.01131	PRKN;KLHL18;NUB1;VCP;RNF213;TRIM28;NFX1;MYCBP2;VPS11;UBR2;BIRC6;FBXL15
Response to Endoplasmic Reticulum Stress (GO:0034976)	8/196	8	0.216821	0.470393	0	0	1.41797	2.16763	PRKN;DNAJB2;VCP;SEC16A;CANX;ITPR1;MAN1C1;UFD1
Endomembrane System Organization (GO:0010256)	8/196	8	0.216821	0.470393	0	0	1.41797	2.16763	USP6NL;GOLGA2;SEC16A;VPS11;DNM1L;SQSTM1;OPTN;LMNB2
Response to Insulin (GO:0032868)	4/82	4	0.218792	0.470393	0	0	1.70678	2.59369	HDAC5;PRKDC;PDE3B;LPIN2
Negative Regulation of Blood Vessel Morphogenesis (GO:2000181)	4/82	4	0.218792	0.470393	0	0	1.70678	2.59369	PDE3B;ATP2B4;PTPN6;QKI
RNA Modification (GO:0009451)	3/55	3	0.217214	0.470393	0	0	1.91941	2.93069	METTL14;ANKRD16;PUS7
Rho Protein Signal Transduction (GO:0007266)	3/55	3	0.217214	0.470393	0	0	1.91941	2.93069	CDC42EP3;ARHGEF3;CTNNAL1
Positive Regulation of Telomere Maintenance (GO:0032206)	3/55	3	0.217214	0.470393	0	0	1.91941	2.93069	INO80E;NABP2;TERF2
Vesicle Coating (GO:0006901)	2/30	2	0.218554	0.470393	0	0	2.37528	3.61214	SAR1B;AP3S1
Lamellipodium Organization (GO:0097581)	2/30	2	0.218554	0.470393	0	0	2.37528	3.61214	CARMIL1;CTTN
Mitotic G2 DNA Damage Checkpoint Signaling (GO:0007095)	2/30	2	0.218554	0.470393	0	0	2.37528	3.61214	TAOK3;ZNF367
Negative Regulation of Antigen Receptor-Mediated Signaling Pathway (GO:0050858)	2/30	2	0.218554	0.470393	0	0	2.37528	3.61214	DUSP3;PTPN6
Negative Regulation of Mitotic Cell Cycle (GO:0045930)	2/30	2	0.218554	0.470393	0	0	2.37528	3.61214	CDKN1B;ZFP36L2
Negative Regulation of Ossification (GO:0030279)	2/30	2	0.218554	0.470393	0	0	2.37528	3.61214	SMAD3;RBPJ
Positive Regulation of Calcium Ion Transport (GO:0051928)	2/30	2	0.218554	0.470393	0	0	2.37528	3.61214	TOR2A;CRACR2A
Positive Regulation of Cation Channel Activity (GO:2001259)	2/30	2	0.218554	0.470393	0	0	2.37528	3.61214	PRKD2;CTSS
Positive Regulation of Interleukin-10 Production (GO:0032733)	2/30	2	0.218554	0.470393	0	0	2.37528	3.61214	IL4;IL23A
Negative Regulation of Cell Population Proliferation (GO:0008285)	14/379	14	0.222245	0.473526	0	0	1.27966	1.92457	KANK2;RBM38;CDKN1B;SMAD3;CHD6;ATG13;PLAAT4;DNAJB2;MN1;WNK2;TNFRSF8;PRKD2;E2F3;PTPN6
Protein Polyubiquitination (GO:0000209)	9/228	9	0.225452	0.473526	0	0	1.36958	2.04019	PRKN;RNF114;RNF213;RNF216;MYCBP2;IRF2BP1;PELI1;UBR2;AMBRA1
Regulation of Cytoskeleton Organization (GO:0051493)	6/139	6	0.222458	0.473526	0	0	1.50236	2.25807	P2RX7;RALA;PEAK3;ARHGEF26;SH3BP1;ARHGAP17
Positive Regulation of Cellular Component Organization (GO:0051130)	5/111	5	0.22532	0.473526	0	0	1.57035	2.34019	CDC20;VCP;PTPN23;CLU;MPP7
Regulation of Cellular Response to Stress (GO:0080135)	5/111	5	0.22532	0.473526	0	0	1.57035	2.34019	PRKN;INO80E;SF3B3;TRRAP;SUPT3H
Regulation of Cilium Assembly (GO:1902017)	4/83	4	0.225011	0.473526	0	0	1.68509	2.51349	USP6NL;LIMA1;RABGAP1;EVI5
Regulation of Protein Kinase Activity (GO:0045859)	4/83	4	0.225011	0.473526	0	0	1.68509	2.51349	FGR;PRKAG2;CCR7;PPIA
Negative Regulation of Protein Phosphorylation (GO:0001933)	4/83	4	0.225011	0.473526	0	0	1.68509	2.51349	PRKDC;NT5DC2;PRKAG2;PPIA
Protein Tetramerization (GO:0051262)	4/83	4	0.225011	0.473526	0	0	1.68509	2.51349	GOLGA2;ITPR1;PRKD2;TK1
Regulation of T Cell Proliferation (GO:0042129)	4/83	4	0.225011	0.473526	0	0	1.68509	2.51349	IL4;IL23A;IL23R;PPP1R9B
Vascular Transport (GO:0010232)	4/84	4	0.231275	0.473526	0	0	1.66394	2.43625	SLC7A5;SLC16A1;ATP2B4;MFSD2A
+ Reg of Transmembrane Receptor Prot Serine/Threonine Kinase Sgnlng Pway (GO:0090100)	4/84	4	0.231275	0.473526	0	0	1.66394	2.43625	SMAD3;FBXL15;RBPJ;HIPK2
Regulation of Proteasomal Protein Catabolic Process (GO:0061136)	3/56	3	0.224926	0.473526	0	0	1.8831	2.80955	PRKN;PSME3;NUDT15
Myeloid Cell Differentiation (GO:0030099)	3/57	3	0.232691	0.473526	0	0	1.84813	2.69465	HSPA9;MFHAS1;HIPK2
Regulation of Blood Vessel Endothelial Cell Migration (GO:0043535)	3/57	3	0.232691	0.473526	0	0	1.84813	2.69465	SH3BP1;ATP2B4;PRKD2
Regulation of Transcription by RNA Polymerase I (GO:0006356)	2/31	2	0.229412	0.473526	0	0	2.29325	3.37621	BAZ2A;MAF1
Response to Epidermal Growth Factor (GO:0070849)	2/31	2	0.229412	0.473526	0	0	2.29325	3.37621	DUSP3;ZFP36L2
Collagen Catabolic Process (GO:0030574)	2/31	2	0.229412	0.473526	0	0	2.29325	3.37621	FURIN;CTSS
Nucleoside Phosphate Metabolic Process (GO:0006753)	2/31	2	0.229412	0.473526	0	0	2.29325	3.37621	NUDT5;NUDT15
Positive Regulation of ATP-dependent Activity (GO:0032781)	2/31	2	0.229412	0.473526	0	0	2.29325	3.37621	DNAJB2;DNAJC9
Positive Regulation of Lamellipodium Organization (GO:1902745)	2/31	2	0.229412	0.473526	0	0	2.29325	3.37621	CARMIL1;AUTS2
Positive Regulation of Signaling (GO:0023056)	2/31	2	0.229412	0.473526	0	0	2.29325	3.37621	CLSTN1;PTPN23
Regulation of Complement-Dependent Cytotoxicity (GO:1903659)	2025-01-09	1	0.234503	0.473526	0	0	4.1539	6.02433	IL4
Regulation of Dendritic Cell Apoptotic Process (GO:2000668)	2025-01-09	1	0.234503	0.473526	0	0	4.1539	6.02433	CCR7
Regulation of Hair Cycle (GO:0042634)	2025-01-09	1	0.234503	0.473526	0	0	4.1539	6.02433	PER1
L-leucine Transport (GO:0015820)	2025-01-09	1	0.234503	0.473526	0	0	4.1539	6.02433	SLC7A5
Regulation of Ketone Biosynthetic Process (GO:0010566)	2025-01-09	1	0.234503	0.473526	0	0	4.1539	6.02433	EGR1
Regulation of Leukocyte Mediated Cytotoxicity (GO:0001910)	2025-01-09	1	0.234503	0.473526	0	0	4.1539	6.02433	PIK3R6
T-helper 17 Cell Lineage Commitment (GO:0072540)	2025-01-09	1	0.234503	0.473526	0	0	4.1539	6.02433	LY9
Regulation of Melanin Biosynthetic Process (GO:0048021)	2025-01-09	1	0.234503	0.473526	0	0	4.1539	6.02433	OPN3
Aggrephagy (GO:0035973)	2025-01-09	1	0.234503	0.473526	0	0	4.1539	6.02433	SQSTM1
Alpha-Linolenic Acid Metabolic Process (GO:0036109)	2025-01-09	1	0.234503	0.473526	0	0	4.1539	6.02433	ELOVL5
Regulation of Neutrophil Activation (GO:1902563)	2025-01-09	1	0.234503	0.473526	0	0	4.1539	6.02433	PTPN6
Regulation of Nitric Oxide Metabolic Process (GO:0080164)	2025-01-09	1	0.234503	0.473526	0	0	4.1539	6.02433	TMEM106A
Astral Microtubule Organization (GO:0030953)	2025-01-09	1	0.234503	0.473526	0	0	4.1539	6.02433	KPNB1
Regulation of Phospholipid Metabolic Process (GO:1903725)	2025-01-09	1	0.234503	0.473526	0	0	4.1539	6.02433	MFSD2A
Regulation of Sodium Ion Export Across Plasma Membrane (GO:1903276)	2025-01-09	1	0.234503	0.473526	0	0	4.1539	6.02433	ATP1B3
Cell Differentiation in Spinal Cord (GO:0021515)	2025-01-09	1	0.234503	0.473526	0	0	4.1539	6.02433	SOX13
Central Nervous System Neuron Axonogenesis (GO:0021955)	2025-01-09	1	0.234503	0.473526	0	0	4.1539	6.02433	MYCBP2
Response to Platelet-Derived Growth Factor (GO:0036119)	2025-01-09	1	0.234503	0.473526	0	0	4.1539	6.02433	HDAC1
Response to Prostaglandin (GO:0034694)	2025-01-09	1	0.234503	0.473526	0	0	4.1539	6.02433	CCR7
Response to Type I Interferon (GO:0034340)	2025-01-09	1	0.234503	0.473526	0	0	4.1539	6.02433	SHFL
Commissural Neuron Axon Guidance (GO:0071679)	2025-01-09	1	0.234503	0.473526	0	0	4.1539	6.02433	NELL2
Serine Family Amino Acid Biosynthetic Process (GO:0009070)	2025-01-09	1	0.234503	0.473526	0	0	4.1539	6.02433	MTHFD1
Sialylation (GO:0097503)	2025-01-09	1	0.234503	0.473526	0	0	4.1539	6.02433	ST3GAL1
Somite Development (GO:0061053)	2025-01-09	1	0.234503	0.473526	0	0	4.1539	6.02433	MTHFD1
Endothelial Cell Chemotaxis (GO:0035767)	2025-01-09	1	0.234503	0.473526	0	0	4.1539	6.02433	CXCL13
Synaptic Vesicle Budding From Presynaptic Endocytic Zone Membrane (GO:0016185)	2025-01-09	1	0.234503	0.473526	0	0	4.1539	6.02433	AP3S1
Error-Prone Translesion Synthesis (GO:0042276)	2025-01-09	1	0.234503	0.473526	0	0	4.1539	6.02433	POLE2
Telomeric Loop Disassembly (GO:0090657)	2025-01-09	1	0.234503	0.473526	0	0	4.1539	6.02433	TERF2
Translational Termination (GO:0006415)	2025-01-09	1	0.234503	0.473526	0	0	4.1539	6.02433	GFM2
Vascular Associated Smooth Muscle Cell Differentiation (GO:0035886)	2025-01-09	1	0.234503	0.473526	0	0	4.1539	6.02433	QKI
Gamma-Delta T Cell Activation (GO:0046629)	2025-01-09	1	0.234503	0.473526	0	0	4.1539	6.02433	SOX13
Hematopoietic Stem Cell Differentiation (GO:0060218)	2025-01-09	1	0.234503	0.473526	0	0	4.1539	6.02433	LMBR1L
Hormone Transport (GO:0009914)	2025-01-09	1	0.234503	0.473526	0	0	4.1539	6.02433	SLC7A5
Isoprenoid Metabolic Process (GO:0006720)	2025-01-09	1	0.234503	0.473526	0	0	4.1539	6.02433	PDSS1
mRNA Pseudouridine Synthesis (GO:1990481)	2025-01-09	1	0.234503	0.473526	0	0	4.1539	6.02433	PUS7
Mitotic Nuclear Membrane Organization (GO:0101024)	2025-01-09	1	0.234503	0.473526	0	0	4.1539	6.02433	RCC1
Mitotic Nuclear Membrane Reassembly (GO:0007084)	2025-01-09	1	0.234503	0.473526	0	0	4.1539	6.02433	RCC1
Myelin Maintenance (GO:0043217)	2025-01-09	1	0.234503	0.473526	0	0	4.1539	6.02433	CLU
Myeloid Dendritic Cell Differentiation (GO:0043011)	2025-01-09	1	0.234503	0.473526	0	0	4.1539	6.02433	IL4
Negative Regulation of RNA Catabolic Process (GO:1902369)	2025-01-09	1	0.234503	0.473526	0	0	4.1539	6.02433	QKI
Negative Regulation of Bone Resorption (GO:0045779)	2025-01-09	1	0.234503	0.473526	0	0	4.1539	6.02433	P2RX7
Negative Regulation of Cell Adhesion Mediated by Integrin (GO:0033629)	2025-01-09	1	0.234503	0.473526	0	0	4.1539	6.02433	PDE3B
Negative Regulation of Cholesterol Storage (GO:0010887)	2025-01-09	1	0.234503	0.473526	0	0	4.1539	6.02433	NR1H2
Negative Regulation of Cytoplasmic Translation (GO:2000766)	2025-01-09	1	0.234503	0.473526	0	0	4.1539	6.02433	UNK
Negative Regulation of Necroptotic Process (GO:0060546)	2025-01-09	1	0.234503	0.473526	0	0	4.1539	6.02433	PELI1
Negative Regulation of Peptidyl-Serine Phosphorylation (GO:0033137)	2025-01-09	1	0.234503	0.473526	0	0	4.1539	6.02433	NT5DC2
Negative Regulation of Protein Exit From Endoplasmic Reticulum (GO:0070862)	2025-01-09	1	0.234503	0.473526	0	0	4.1539	6.02433	UBAC2
Nitric oxide-cGMP-mediated Signaling (GO:0038060)	2025-01-09	1	0.234503	0.473526	0	0	4.1539	6.02433	ATP2B4
Phosphate Ion Transmembrane Transport (GO:0035435)	2025-01-09	1	0.234503	0.473526	0	0	4.1539	6.02433	SLC37A1
Positive Regulation of Blood Pressure (GO:0045777)	2025-01-09	1	0.234503	0.473526	0	0	4.1539	6.02433	ID2
Positive Regulation of Calcium Ion Transport Into Cytosol (GO:0010524)	2025-01-09	1	0.234503	0.473526	0	0	4.1539	6.02433	P2RX7
Positive Regulation of Intracellular Steroid Hormone Receptor Signaling Pathway (GO:0033145)	2025-01-09	1	0.234503	0.473526	0	0	4.1539	6.02433	HDAC1
Positive Regulation of Keratinocyte Migration (GO:0051549)	2025-01-09	1	0.234503	0.473526	0	0	4.1539	6.02433	MAP4K4
Positive Regulation of Leukocyte Apoptotic Process (GO:2000108)	2025-01-09	1	0.234503	0.473526	0	0	4.1539	6.02433	CLSTN1
Positive Regulation of Protein Acetylation (GO:1901985)	2025-01-09	1	0.234503	0.473526	0	0	4.1539	6.02433	DIP2B
Positive Regulation of Sodium Ion Export Across Plasma Membrane (GO:1903278)	2025-01-09	1	0.234503	0.473526	0	0	4.1539	6.02433	ATP1B3
Positive Regulation of Sodium Ion Transmembrane Transporter Activity (GO:2000651)	2025-01-09	1	0.234503	0.473526	0	0	4.1539	6.02433	WNK2
Positive Regulation of Tissue Remodeling (GO:0034105)	2025-01-09	1	0.234503	0.473526	0	0	4.1539	6.02433	IL23A
Protein Localization to Nucleolus (GO:1902570)	2025-01-09	1	0.234503	0.473526	0	0	4.1539	6.02433	RRS1
Regulation of ER to Golgi Vesicle-Mediated Transport (GO:0060628)	2025-01-09	1	0.234503	0.473526	0	0	4.1539	6.02433	SCFD1
Heart Development (GO:0007507)	7/171	7	0.235224	0.47463	0	0	1.42161	2.05737	MEF2A;CDKN1B;MTHFD1;ID2;PRKD2;RBPJ;POU4F1
Lipid Transport (GO:0006869)	5/113	5	0.236077	0.475645	0	0	1.54111	2.22474	GLTP;ABCA2;SLC25A17;LDLR;MFSD2A
Mitotic Cell Cycle Phase Transition (GO:0044772)	5/113	5	0.236077	0.475645	0	0	1.54111	2.22474	MELK;CDKN1B;RCC1;E2F3;FBXL15
Cellular Response to Oxygen-Containing Compound (GO:1901701)	14/384	14	0.236377	0.475898	0	0	1.26203	1.82027	EGR1;VCP;CRTC3;ATP2B4;UBR2;CXCL13;POU4F1;ESR2;P2RX7;RARA;PDCD4;FFAR3;LCOR;PRKD2
Regulation of Cell Adhesion (GO:0030155)	6/142	6	0.236724	0.476245	0	0	1.46899	2.11661	PODXL;PDE3B;PRKD2;CCR7;LMNB2;PPP1R9B
Cell Morphogenesis Involved in Neuron Differentiation (GO:0048667)	4/85	4	0.237582	0.477619	0	0	1.64331	2.36184	MEF2A;UNK;POU4F1;MFSD2A
Protein-Containing Complex Assembly (GO:0065003)	12/323	12	0.238619	0.478546	0	0	1.28644	1.84333	P2RX7;HSP90AA1;KMT2A;NIFK;SAR1B;CLTC;POGZ;APBA1;OMA1;DNM1L;CLU;HOPX
Regulation of Myoblast Differentiation (GO:0045661)	3/58	3	0.240503	0.478546	0	0	1.81443	2.58561	SMARCC2;ARID1A;ARID1B
Cellular Response to Unfolded Protein (GO:0034620)	3/58	3	0.240503	0.478546	0	0	1.81443	2.58561	PRKN;VCP;OPTN
Sprouting Angiogenesis (GO:0002040)	3/58	3	0.240503	0.478546	0	0	1.81443	2.58561	RNF213;EHD4;FLT4
Negative Regulation of Protein Modification by Small Protein Conjugation or Removal (GO:1903321)	3/58	3	0.240503	0.478546	0	0	1.81443	2.58561	DNAJB2;SQSTM1;N4BP1
Peptidyl-Tyrosine Phosphorylation (GO:0018108)	3/58	3	0.240503	0.478546	0	0	1.81443	2.58561	FGR;FLT4;PTPN6
DNA Damage Response, Signal Transduction by P53 Class Mediator (GO:0030330)	2/32	2	0.240305	0.478546	0	0	2.2167	3.16067	RBM38;HIPK2
Negative Regulation of G1/S Transition of Mitotic Cell Cycle (GO:2000134)	2/32	2	0.240305	0.478546	0	0	2.2167	3.16067	KANK2;PRKD2
Negative Regulation of Fat Cell Differentiation (GO:0045599)	2/32	2	0.240305	0.478546	0	0	2.2167	3.16067	SMAD3;ZFP36L2
Negative Regulation of Interleukin-6 Production (GO:0032715)	2/32	2	0.240305	0.478546	0	0	2.2167	3.16067	PTPN6;SLAMF1
Positive Regulation of T Cell Mediated Cytotoxicity (GO:0001916)	2/32	2	0.240305	0.478546	0	0	2.2167	3.16067	IL23A;IL23R
Positive Regulation of Locomotion (GO:0040017)	2/32	2	0.240305	0.478546	0	0	2.2167	3.16067	TWIST1;CCR7
Protein Targeting to Vacuole (GO:0006623)	2/32	2	0.240305	0.478546	0	0	2.2167	3.16067	GGA3;SQSTM1
Regulation of Cholesterol Efflux (GO:0010874)	2/32	2	0.240305	0.478546	0	0	2.2167	3.16067	ABCA2;NR1H2
Protein Homooligomerization (GO:0051260)	6/143	6	0.241541	0.479211	0	0	1.45819	2.07167	GOLGA2;P2RX7;EHD4;ITPR1;PRKD2;TK1
Regulation of Interleukin-6 Production (GO:0032675)	5/114	5	0.241508	0.479211	0	0	1.52689	2.16949	TWIST1;PTPN6;SCIMP;TMEM106A;SLAMF1
Antigen Receptor-Mediated Signaling Pathway (GO:0050851)	5/114	5	0.241508	0.479211	0	0	1.52689	2.16949	PRKCB;HHLA2;CLSTN1;CD38;PRKD2
Positive Regulation of Wnt Signaling Pathway (GO:0030177)	5/114	5	0.241508	0.479211	0	0	1.52689	2.16949	MACF1;VCP;WNK2;CSNK1G2;NKD1
Neuron Projection Development (GO:0031175)	8/206	8	0.256784	0.480307	0	0	1.34566	1.82945	CTTN;TAOK3;BLOC1S3;PLXNA1;TNIK;POU4F1;MAP4K4;PPP1R9B
Protein Processing (GO:0016485)	5/115	5	0.246973	0.480307	0	0	1.51293	2.1158	IMMP1L;C1R;FURIN;OMA1;CTSS
Transport Across Blood-Brain Barrier (GO:0150104)	4/86	4	0.243929	0.480307	0	0	1.62319	2.29012	SLC7A5;SLC16A1;ATP2B4;MFSD2A
Regulation of Endothelial Cell Migration (GO:0010594)	4/88	4	0.256733	0.480307	0	0	1.58438	2.15431	SH3BP1;FLT4;CLSTN1;PRKD2
Regulation of Transcription Initiation by RNA Polymerase II (GO:0060260)	3/59	3	0.248358	0.480307	0	0	1.78194	2.48204	MED20;TAF8;TAF3
Cellular Response to Calcium Ion (GO:0071277)	3/59	3	0.248358	0.480307	0	0	1.78194	2.48204	MEF2A;PRKD2;RASGRP2
Response to Light Stimulus (GO:0009416)	3/59	3	0.248358	0.480307	0	0	1.78194	2.48204	OPN3;POLD1;ERCC5
RNA Polymerase II Preinitiation Complex Assembly (GO:0051123)	3/60	3	0.256251	0.480307	0	0	1.75059	2.3836	MED20;TAF8;TAF3
Phosphatidylcholine Metabolic Process (GO:0046470)	3/60	3	0.256251	0.480307	0	0	1.75059	2.3836	NR1H2;PLAAT4;MFSD2A
Actin Filament Bundle Assembly (GO:0051017)	2/33	2	0.25122	0.480307	0	0	2.14508	2.96326	LIMA1;CALD1
Epithelial Tube Morphogenesis (GO:0060562)	2/33	2	0.25122	0.480307	0	0	2.14508	2.96326	PODXL;PRKD2
Ub-dep Prot Cat Proc via Multivsiclr Bdy Sorting Pway (GO:0043162)	2/33	2	0.25122	0.480307	0	0	2.14508	2.96326	PTPN23;STAM
Negative Regulation of G2/M Transition of Mitotic Cell Cycle (GO:0010972)	2/33	2	0.25122	0.480307	0	0	2.14508	2.96326	ZFYVE19;NABP2
Negative Regulation of Lipid Metabolic Process (GO:0045833)	2/33	2	0.25122	0.480307	0	0	2.14508	2.96326	BSCL2;PDE3B
CRD-mediated mRNA Stabilization (GO:0070934)	2025-01-10	1	0.256904	0.480307	0	0	3.69216	5.01784	IGF2BP3
Regulation of Extracellular Matrix Assembly (GO:1901201)	2025-01-10	1	0.256904	0.480307	0	0	3.69216	5.01784	SMAD3
Regulation of Granulocyte Differentiation (GO:0030852)	2025-01-10	1	0.256904	0.480307	0	0	3.69216	5.01784	RARA
Regulation of Inclusion Body Assembly (GO:0090083)	2025-01-10	1	0.256904	0.480307	0	0	3.69216	5.01784	DNAJB2
T-helper 1 Type Immune Response (GO:0042088)	2025-01-10	1	0.256904	0.480307	0	0	3.69216	5.01784	IL18BP
T-helper 17 Cell Differentiation (GO:0072539)	2025-01-10	1	0.256904	0.480307	0	0	3.69216	5.01784	LY9
Regulation of Low-Density Lipoprotein Particle Clearance (GO:0010988)	2025-01-10	1	0.256904	0.480307	0	0	3.69216	5.01784	LDLR
Regulation of Monocyte Chemotactic Protein-1 Production (GO:0071637)	2025-01-10	1	0.256904	0.480307	0	0	3.69216	5.01784	TWIST1
Angiogenesis Involved in Wound Healing (GO:0060055)	2025-01-10	1	0.256904	0.480307	0	0	3.69216	5.01784	MCAM
Regulation of Nuclear-Transcribed mRNA Catabolic Process, Nonsense-Mediated Decay (GO:2000622)	2025-01-10	1	0.256904	0.480307	0	0	3.69216	5.01784	NBAS
Aspartate Family Amino Acid Metabolic Process (GO:0009066)	2025-01-10	1	0.256904	0.480307	0	0	3.69216	5.01784	MTHFD1
Atrial Septum Morphogenesis (GO:0060413)	2025-01-10	1	0.256904	0.480307	0	0	3.69216	5.01784	NOTCH2
Basement Membrane Organization (GO:0071711)	2025-01-10	1	0.256904	0.480307	0	0	3.69216	5.01784	CTSS
Branched-Chain Amino Acid Transport (GO:0015803)	2025-01-10	1	0.256904	0.480307	0	0	3.69216	5.01784	SLC7A5
Regulation of Toll-Like Receptor 2 Signaling Pathway (GO:0034135)	2025-01-10	1	0.256904	0.480307	0	0	3.69216	5.01784	MFHAS1
Cellular Response to UV-A (GO:0071492)	2025-01-10	1	0.256904	0.480307	0	0	3.69216	5.01784	OPN3
Cellular Response to Interleukin-12 (GO:0071349)	2025-01-10	1	0.256904	0.480307	0	0	3.69216	5.01784	IL12RB2
Cytolysis by Host of Symbiont Cells (GO:0051838)	2025-01-10	1	0.256904	0.480307	0	0	3.69216	5.01784	LTF
Serine Family Amino Acid Metabolic Process (GO:0009069)	2025-01-10	1	0.256904	0.480307	0	0	3.69216	5.01784	MTHFD1
Smooth Muscle Cell Differentiation (GO:0051145)	2025-01-10	1	0.256904	0.480307	0	0	3.69216	5.01784	QKI
Synaptic Signaling (GO:0099536)	2025-01-10	1	0.256904	0.480307	0	0	3.69216	5.01784	UTRN
T-Circle Formation (GO:0090656)	2025-01-10	1	0.256904	0.480307	0	0	3.69216	5.01784	DNA2
Telomere Maintenance via Recombination (GO:0000722)	2025-01-10	1	0.256904	0.480307	0	0	3.69216	5.01784	TEP1
Establishment of Epithelial Cell Apical/Basal Polarity (GO:0045198)	2025-01-10	1	0.256904	0.480307	0	0	3.69216	5.01784	SH3BP1
Telomere Maintenance via Telomere Trimming (GO:0090737)	2025-01-10	1	0.256904	0.480307	0	0	3.69216	5.01784	DNA2
Tetrahydrofolate Metabolic Process (GO:0046653)	2025-01-10	1	0.256904	0.480307	0	0	3.69216	5.01784	MTHFD1
Thyroid Hormone Generation (GO:0006590)	2025-01-10	1	0.256904	0.480307	0	0	3.69216	5.01784	CPQ
Formation of Extrachromosomal Circular DNA (GO:0001325)	2025-01-10	1	0.256904	0.480307	0	0	3.69216	5.01784	DNA2
Very-Low-Density Lipoprotein Particle Assembly (GO:0034379)	2025-01-10	1	0.256904	0.480307	0	0	3.69216	5.01784	MFSD2A
Glomerular Filtration (GO:0003094)	2025-01-10	1	0.256904	0.480307	0	0	3.69216	5.01784	MCAM
Glucan Metabolic Process (GO:0044042)	2025-01-10	1	0.256904	0.480307	0	0	3.69216	5.01784	PRKAG2
Growth Hormone Receptor Signaling Pathway via JAK-STAT (GO:0060397)	2025-01-10	1	0.256904	0.480307	0	0	3.69216	5.01784	STAT6
Heterochromatin Organization (GO:0070828)	2025-01-10	1	0.256904	0.480307	0	0	3.69216	5.01784	SETDB1
Homologous Recombination (GO:0035825)	2025-01-10	1	0.256904	0.480307	0	0	3.69216	5.01784	BRIP1
Kinetochore Assembly (GO:0051382)	2025-01-10	1	0.256904	0.480307	0	0	3.69216	5.01784	POGZ
Mast Cell Activation Involved in Immune Response (GO:0002279)	2025-01-10	1	0.256904	0.480307	0	0	3.69216	5.01784	CLSTN1
Mast Cell Degranulation (GO:0043303)	2025-01-10	1	0.256904	0.480307	0	0	3.69216	5.01784	CLSTN1
Metanephric Mesenchyme Development (GO:0072075)	2025-01-10	1	0.256904	0.480307	0	0	3.69216	5.01784	PRKD2
Mitotic DNA Replication Checkpoint Signaling (GO:0033314)	2025-01-10	1	0.256904	0.480307	0	0	3.69216	5.01784	HUS1
Negative Regulation by Host of Viral Genome Replication (GO:0044828)	2025-01-10	1	0.256904	0.480307	0	0	3.69216	5.01784	PRKN
Negative Regulation of JUN Kinase Activity (GO:0043508)	2025-01-10	1	0.256904	0.480307	0	0	3.69216	5.01784	PDCD4
Negative Regulation of T-helper 17 Cell Differentiation (GO:2000320)	2025-01-10	1	0.256904	0.480307	0	0	3.69216	5.01784	LGALS1
Negative Regulation of Autophagosome Assembly (GO:1902902)	2025-01-10	1	0.256904	0.480307	0	0	3.69216	5.01784	SCFD1
Negative Regulation of Cell Division (GO:0051782)	2025-01-10	1	0.256904	0.480307	0	0	3.69216	5.01784	ZFYVE19
Negative Regulation of Inclusion Body Assembly (GO:0090084)	2025-01-10	1	0.256904	0.480307	0	0	3.69216	5.01784	DNAJB2
Negative Regulation of Lipid Localization (GO:1905953)	2025-01-10	1	0.256904	0.480307	0	0	3.69216	5.01784	NR1H2
Negative Regulation of Programmed Necrotic Cell Death (GO:0062099)	2025-01-10	1	0.256904	0.480307	0	0	3.69216	5.01784	PELI1
Negative Regulation of Protein Import Into Nucleus (GO:0042308)	2025-01-10	1	0.256904	0.480307	0	0	3.69216	5.01784	SUFU
Negative Regulation of Smooth Muscle Cell Apoptotic Process (GO:0034392)	2025-01-10	1	0.256904	0.480307	0	0	3.69216	5.01784	DNMT1
Nuclear mRNA Surveillance (GO:0071028)	2025-01-10	1	0.256904	0.480307	0	0	3.69216	5.01784	XRN1
Nuclear Membrane Disassembly (GO:0051081)	2025-01-10	1	0.256904	0.480307	0	0	3.69216	5.01784	PRKCB
One-Carbon Metabolic Process (GO:0006730)	2025-01-10	1	0.256904	0.480307	0	0	3.69216	5.01784	MTHFD1
Peroxisome Fission (GO:0016559)	2025-01-10	1	0.256904	0.480307	0	0	3.69216	5.01784	DNM1L
Pinocytosis (GO:0006907)	2025-01-10	1	0.256904	0.480307	0	0	3.69216	5.01784	CARMIL1
Plasma Membrane Phospholipid Scrambling (GO:0017121)	2025-01-10	1	0.256904	0.480307	0	0	3.69216	5.01784	P2RX7
Positive Regulation of RIG-I Signaling Pathway (GO:1900246)	2025-01-10	1	0.256904	0.480307	0	0	3.69216	5.01784	DHX58
Positive Regulation of Actin Filament Depolymerization (GO:0030836)	2025-01-10	1	0.256904	0.480307	0	0	3.69216	5.01784	CARMIL1
Positive Regulation of Cell Morphogenesis (GO:0010770)	2025-01-10	1	0.256904	0.480307	0	0	3.69216	5.01784	PRKDC
Positive Regulation of Defense Response to Bacterium (GO:1900426)	2025-01-10	1	0.256904	0.480307	0	0	3.69216	5.01784	EMILIN2
Positive Regulation of Gluconeogenesis (GO:0045722)	2025-01-10	1	0.256904	0.480307	0	0	3.69216	5.01784	PRKAG2
Positive Regulation of Hemostasis (GO:1900048)	2025-01-10	1	0.256904	0.480307	0	0	3.69216	5.01784	EMILIN2
Positive Regulation of Integrin Activation (GO:0033625)	2025-01-10	1	0.256904	0.480307	0	0	3.69216	5.01784	CXCL13
Positive Regulation of Nitric-Oxide Synthase Activity (GO:0051000)	2025-01-10	1	0.256904	0.480307	0	0	3.69216	5.01784	TERF2
Positive Regulation of Non-Canonical Wnt Signaling Pathway (GO:2000052)	2025-01-10	1	0.256904	0.480307	0	0	3.69216	5.01784	NKD1
Positive Regulation of Tumor Necrosis Factor-Mediated Signaling Pathway (GO:1903265)	2025-01-10	1	0.256904	0.480307	0	0	3.69216	5.01784	PRKN
Protein K27-linked Ubiquitination (GO:0044314)	2025-01-10	1	0.256904	0.480307	0	0	3.69216	5.01784	PRKN
Protein auto-ADP-ribosylation (GO:0070213)	2025-01-10	1	0.256904	0.480307	0	0	3.69216	5.01784	PARP11
Protein Localization to Nuclear Envelope (GO:0090435)	2025-01-10	1	0.256904	0.480307	0	0	3.69216	5.01784	LMNB2
Regulation of T-helper 2 Cell Cytokine Production (GO:2000551)	2025-01-10	1	0.256904	0.480307	0	0	3.69216	5.01784	IL4
Regulation of Cellular Response to Oxidative Stress (GO:1900407)	2025-01-10	1	0.256904	0.480307	0	0	3.69216	5.01784	PRKN
Ubiquitin-Dependent Protein Catabolic Process (GO:0006511)	16/455	16	0.260127	0.485999	0	0	1.21548	1.63675	PRKN;KLHL18;VCP;UBR2;PTPN23;AMBRA1;SOCS2;DNAJB2;NUB1;RNF114;RNF213;RNF216;TRIM28;PELI1;UFD1;SQSTM1
Actin Filament Bundle Organization (GO:0061572)	2/34	2	0.262149	0.488436	0	0	2.07794	2.78203	LIMA1;CALD1
Calcium Ion Import (GO:0070509)	2/34	2	0.262149	0.488436	0	0	2.07794	2.78203	ATP2B4;ENTHD1
Negative Regulation of Blood Vessel Endothelial Cell Migration (GO:0043537)	2/34	2	0.262149	0.488436	0	0	2.07794	2.78203	HDAC5;ATP2B4
Regulation of JUN Kinase Activity (GO:0043506)	2/34	2	0.262149	0.488436	0	0	2.07794	2.78203	TAOK3;PDCD4
Nuclear-Transcribed mRNA Catabolic Process (GO:0000956)	4/89	4	0.263185	0.490032	0	0	1.56566	2.08999	SMG1;NBAS;NCBP1;XRN1
Vesicle Organization (GO:0016050)	3/61	3	0.264178	0.490874	0	0	1.72032	2.28997	SAR1B;VPS11;SQSTM1
mRNA Export From Nucleus (GO:0006406)	3/61	3	0.264178	0.490874	0	0	1.72032	2.28997	SMG1;NCBP1;NUP85
Negative Regulation of Canonical NF-kappaB Signal Transduction (GO:0043124)	3/61	3	0.264178	0.490874	0	0	1.72032	2.28997	PER1;TMC8;TRIM59
Phosphate-Containing Compound Metabolic Process (GO:0006796)	6/150	6	0.276011	0.492566	0	0	1.3868	1.78525	DUSP4;G6PC3;DUSP3;ACYP1;NUDT5;PLAAT4
Ribonucleoprotein Complex Biogenesis (GO:0022613)	5/120	5	0.274743	0.492566	0	0	1.44678	1.86912	FBL;BOP1;RRS1;WDR12;BYSL
Mitotic Sister Chromatid Segregation (GO:0000070)	5/120	5	0.274743	0.492566	0	0	1.44678	1.86912	GOLGA2;RRS1;NCAPD2;TUBG2;KPNB1
Mitochondrial Respiratory Chain Complex Assembly (GO:0033108)	4/90	4	0.269667	0.492566	0	0	1.54737	2.02793	COX16;UQCC2;OMA1;COX20
Regulation of Epithelial to Mesenchymal Transition (GO:0010717)	4/91	4	0.276178	0.492566	0	0	1.52951	1.96803	SMAD3;TWIST1;QKI;EZH2
Calcium-Mediated Signaling (GO:0019722)	4/91	4	0.276178	0.492566	0	0	1.52951	1.96803	P2RX7;GNA15;CCR7;PPP1R9B
Protein K48-linked Ubiquitination (GO:0070936)	4/91	4	0.276178	0.492566	0	0	1.52951	1.96803	PRKN;RNF216;MYCBP2;PELI1
DNA-templated Transcription Initiation (GO:0006352)	3/62	3	0.272135	0.492566	0	0	1.69107	2.20086	GTF3C1;TAF8;E2F3
Regulation of Mitochondrial Membrane Potential (GO:0051881)	2/35	2	0.273079	0.492566	0	0	2.01487	2.61528	VCP;PIP5KL1
Regulation of p38MAPK Cascade (GO:1900744)	2/35	2	0.273079	0.492566	0	0	2.01487	2.61528	MFHAS1;PER1
Cellular Response to cAMP (GO:0071320)	2/35	2	0.273079	0.492566	0	0	2.01487	2.61528	CRTC3;PRKD2
Regulation of Vasculature Development (GO:1901342)	2/35	2	0.273079	0.492566	0	0	2.01487	2.61528	PDE3B;CXCL13
Toll-Like Receptor Signaling Pathway (GO:0002224)	2/35	2	0.273079	0.492566	0	0	2.01487	2.61528	SCIMP;CTSS
Intracellular Receptor Signaling Pathway (GO:0030522)	2/35	2	0.273079	0.492566	0	0	2.01487	2.61528	NR1H2;DHX58
Negative Regulation of Osteoblast Differentiation (GO:0045668)	2/35	2	0.273079	0.492566	0	0	2.01487	2.61528	SUFU;TWIST1
Phospholipid Translocation (GO:0045332)	2/35	2	0.273079	0.492566	0	0	2.01487	2.61528	P2RX7;MFSD2A
Platelet Aggregation (GO:0070527)	2/35	2	0.273079	0.492566	0	0	2.01487	2.61528	TYRO3;PPIA
Positive Regulation of Mononuclear Cell Migration (GO:0071677)	2/35	2	0.273079	0.492566	0	0	2.01487	2.61528	CCR7;JAM2
Regulation of T Cell Mediated Cytotoxicity (GO:0001914)	2/35	2	0.273079	0.492566	0	0	2.01487	2.61528	IL23A;IL23R
Regulation of Cellular Senescence (GO:2000772)	2/35	2	0.273079	0.492566	0	0	2.01487	2.61528	TWIST1;TERF2
Regulation of Chromosome Separation (GO:1905818)	2025-01-11	1	0.278651	0.492566	0	0	3.32277	4.24583	NCAPD2
Regulation of Dendritic Cell Differentiation (GO:2001198)	2025-01-11	1	0.278651	0.492566	0	0	3.32277	4.24583	LGALS1
Regulation of Dopamine Secretion (GO:0014059)	2025-01-11	1	0.278651	0.492566	0	0	3.32277	4.24583	PRKN
Regulation of Establishment of Protein Localization to Mitochondrion (GO:1903747)	2025-01-11	1	0.278651	0.492566	0	0	3.32277	4.24583	PRKN
Regulation of Ferroptosis (GO:0110075)	2025-01-11	1	0.278651	0.492566	0	0	3.32277	4.24583	SQSTM1
RNA Splicing, via Endonucleolytic Cleavage and Ligation (GO:0000394)	2025-01-11	1	0.278651	0.492566	0	0	3.32277	4.24583	TSEN54
Regulation of Keratinocyte Migration (GO:0051547)	2025-01-11	1	0.278651	0.492566	0	0	3.32277	4.24583	MAP4K4
Arginine Metabolic Process (GO:0006525)	2025-01-11	1	0.278651	0.492566	0	0	3.32277	4.24583	LDLR
Regulation of Synapse Maturation (GO:0090128)	2025-01-11	1	0.278651	0.492566	0	0	3.32277	4.24583	CDC20
Cellular Hyperosmotic Response (GO:0071474)	2025-01-11	1	0.278651	0.492566	0	0	3.32277	4.24583	NFAT5
Cellular Response to L-leucine (GO:0071233)	2025-01-11	1	0.278651	0.492566	0	0	3.32277	4.24583	UBR2
Cellular Response to Leucine Starvation (GO:1990253)	2025-01-11	1	0.278651	0.492566	0	0	3.32277	4.24583	SAR1B
Response to L-leucine (GO:0043201)	2025-01-11	1	0.278651	0.492566	0	0	3.32277	4.24583	UBR2
Central Nervous System Myelination (GO:0022010)	2025-01-11	1	0.278651	0.492566	0	0	3.32277	4.24583	CLU
Central Nervous System Projection Neuron Axonogenesis (GO:0021952)	2025-01-11	1	0.278651	0.492566	0	0	3.32277	4.24583	MYCBP2
Response to Nitric Oxide (GO:0071731)	2025-01-11	1	0.278651	0.492566	0	0	3.32277	4.24583	CCR7
Defense Response to Tumor Cell (GO:0002357)	2025-01-11	1	0.278651	0.492566	0	0	3.32277	4.24583	DLEC1
sno(s)RNA 3'-End Processing (GO:0031126)	2025-01-11	1	0.278651	0.492566	0	0	3.32277	4.24583	FBL
Endocytosis Involved in Viral Entry Into Host Cell (GO:0075509)	2025-01-11	1	0.278651	0.492566	0	0	3.32277	4.24583	JPT2
tRNA Splicing, via Endonucleolytic Cleavage and Ligation (GO:0006388)	2025-01-11	1	0.278651	0.492566	0	0	3.32277	4.24583	TSEN54
tRNA Transcription (GO:0009304)	2025-01-11	1	0.278651	0.492566	0	0	3.32277	4.24583	GTF3C1
Toll-Like Receptor 3 Signaling Pathway (GO:0034138)	2025-01-11	1	0.278651	0.492566	0	0	3.32277	4.24583	SCIMP
Fatty Acid Homeostasis (GO:0055089)	2025-01-11	1	0.278651	0.492566	0	0	3.32277	4.24583	POLD1
Urate Metabolic Process (GO:0046415)	2025-01-11	1	0.278651	0.492566	0	0	3.32277	4.24583	CARMIL1
Kinetochore Organization (GO:0051383)	2025-01-11	1	0.278651	0.492566	0	0	3.32277	4.24583	POGZ
Macrophage Chemotaxis (GO:0048246)	2025-01-11	1	0.278651	0.492566	0	0	3.32277	4.24583	CKLF
Mast Cell Mediated Immunity (GO:0002448)	2025-01-11	1	0.278651	0.492566	0	0	3.32277	4.24583	CLSTN1
Negative Regulation of D-glucose Transmembrane Transport (GO:0010829)	2025-01-11	1	0.278651	0.492566	0	0	3.32277	4.24583	PRKCB
Negative Regulation of Bone Remodeling (GO:0046851)	2025-01-11	1	0.278651	0.492566	0	0	3.32277	4.24583	P2RX7
Negative Regulation of calcineurin-NFAT Signaling Cascade (GO:0070885)	2025-01-11	1	0.278651	0.492566	0	0	3.32277	4.24583	ATP2B4
Negative Regulation of Calcineurin-Mediated Signaling (GO:0106057)	2025-01-11	1	0.278651	0.492566	0	0	3.32277	4.24583	ATP2B4
Negative Regulation of Exocytosis (GO:0045920)	2025-01-11	1	0.278651	0.492566	0	0	3.32277	4.24583	PRKN
Negative Regulation of Gene Expression via Chromosomal CpG Island Methylation (GO:0044027)	2025-01-11	1	0.278651	0.492566	0	0	3.32277	4.24583	DNMT1
Negative Regulation of Leukocyte Apoptotic Process (GO:2000107)	2025-01-11	1	0.278651	0.492566	0	0	3.32277	4.24583	CCR7
Negative Regulation of Reactive Oxygen Species Biosynthetic Process (GO:1903427)	2025-01-11	1	0.278651	0.492566	0	0	3.32277	4.24583	TRAP1
Nodal Signaling Pathway (GO:0038092)	2025-01-11	1	0.278651	0.492566	0	0	3.32277	4.24583	SMAD3
Phosphatidylethanolamine Acyl-Chain Remodeling (GO:0036152)	2025-01-11	1	0.278651	0.492566	0	0	3.32277	4.24583	PLAAT4
Phosphatidylinositol-3-Phosphate Biosynthetic Process (GO:0036092)	2025-01-11	1	0.278651	0.492566	0	0	3.32277	4.24583	CLSTN1
Podocyte Differentiation (GO:0072112)	2025-01-11	1	0.278651	0.492566	0	0	3.32277	4.24583	PODXL
Positive Regulation of B Cell Differentiation (GO:0045579)	2025-01-11	1	0.278651	0.492566	0	0	3.32277	4.24583	CD27
Positive Regulation of T Cell Chemotaxis (GO:0010820)	2025-01-11	1	0.278651	0.492566	0	0	3.32277	4.24583	CXCL13
Positive Regulation of Extracellular Matrix Assembly (GO:1901203)	2025-01-11	1	0.278651	0.492566	0	0	3.32277	4.24583	SMAD3
Positive Regulation of Fatty Acid Oxidation (GO:0046321)	2025-01-11	1	0.278651	0.492566	0	0	3.32277	4.24583	TWIST1
Positive Regulation of Integrin-Mediated Signaling Pathway (GO:2001046)	2025-01-11	1	0.278651	0.492566	0	0	3.32277	4.24583	LMNB2
Positive Regulation of mRNA Metabolic Process (GO:1903313)	2025-01-11	1	0.278651	0.492566	0	0	3.32277	4.24583	MOV10
Positive Regulation of Macrophage Differentiation (GO:0045651)	2025-01-11	1	0.278651	0.492566	0	0	3.32277	4.24583	ID2
Positive Regulation of Metaphase/Anaphase Transition of Cell Cycle (GO:1902101)	2025-01-11	1	0.278651	0.492566	0	0	3.32277	4.24583	CDC20
Positive Regulation of Neuron Migration (GO:2001224)	2025-01-11	1	0.278651	0.492566	0	0	3.32277	4.24583	ZNF609
+ Reg of Nuclear-Transcribed mRNA Cat Proc, Deadenylation-Dep Decay (GO:1900153)	2025-01-11	1	0.278651	0.492566	0	0	3.32277	4.24583	ZFP36L2
Positive Regulation of Peptidase Activity (GO:0010952)	2025-01-11	1	0.278651	0.492566	0	0	3.32277	4.24583	VCP
Positive Regulation of Platelet Aggregation (GO:1901731)	2025-01-11	1	0.278651	0.492566	0	0	3.32277	4.24583	EMILIN2
Positive Regulation of Toll-Like Receptor 4 Signaling Pathway (GO:0034145)	2025-01-11	1	0.278651	0.492566	0	0	3.32277	4.24583	LTF
Protein K29-linked Ubiquitination (GO:0035519)	2025-01-11	1	0.278651	0.492566	0	0	3.32277	4.24583	PRKN
Purine Ribonucleoside Monophosphate Biosynthetic Process (GO:0009168)	2025-01-11	1	0.278651	0.492566	0	0	3.32277	4.24583	PFAS
Purine Ribonucleoside Triphosphate Biosynthetic Process (GO:0009206)	2025-01-11	1	0.278651	0.492566	0	0	3.32277	4.24583	PRKAG2
RNA Metabolic Process (GO:0016070)	3/63	3	0.280117	0.494516	0	0	1.6628	2.116	NCBP1;NIFK;XPO5
Transcription Preinitiation Complex Assembly (GO:0070897)	3/63	3	0.280117	0.494516	0	0	1.6628	2.116	MED20;TAF8;TAF3
Cellular Response to Oxidative Stress (GO:0034599)	5/121	5	0.280375	0.494651	0	0	1.43423	1.82381	SETX;PRKN;VKORC1L1;PRKD2;PPIA
Protein Localization to Organelle (GO:0033365)	6/151	6	0.28103	0.495485	0	0	1.37717	1.74803	TRAM1;TULP2;DNM1L;ZBTB7A;OPTN;UBAC2
Regulation of Osteoblast Differentiation (GO:0045667)	4/92	4	0.282713	0.497827	0	0	1.51205	1.9102	ZHX3;SUFU;TWIST1;LTF
'De Novo' Post-Translational Protein Folding (GO:0051084)	2/36	2	0.284003	0.497827	0	0	1.9555	2.46153	HSPA9;HSPA14
Regulation of Cytosolic Calcium Ion Concentration (GO:0051480)	2/36	2	0.284003	0.497827	0	0	1.9555	2.46153	ITPR1;ATP2B4
Regulation of Type I Interferon-Mediated Signaling Pathway (GO:0060338)	2/36	2	0.284003	0.497827	0	0	1.9555	2.46153	NLRC5;PTPN6
Cellular Response to Heat (GO:0034605)	2/36	2	0.284003	0.497827	0	0	1.9555	2.46153	VCP;HSP90AA1
Embryonic Limb Morphogenesis (GO:0030326)	2/36	2	0.284003	0.497827	0	0	1.9555	2.46153	HDAC1;TWIST1
Negative Regulation of Cell Cycle G1/S Phase Transition (GO:1902807)	2/36	2	0.284003	0.497827	0	0	1.9555	2.46153	KANK2;PRKD2
Negative Regulation of Cell Cycle Process (GO:0010948)	2/36	2	0.284003	0.497827	0	0	1.9555	2.46153	ZFYVE19;TERF2
Negative Regulation of Smooth Muscle Cell Proliferation (GO:0048662)	2/36	2	0.284003	0.497827	0	0	1.9555	2.46153	CDKN1B;PDCD4
Axon Guidance (GO:0007411)	6/152	6	0.286069	0.500804	0	0	1.36766	1.71166	NOTCH2;ENAH;NELL2;SEMA6C;PALLD;MYCBP2
- Reg of Transmembrane Receptor Prot Serine/Threonine Kinase Sgnlng Pway (GO:0090101)	5/122	5	0.28603	0.500804	0	0	1.4219	1.77973	SIN3A;HDAC1;RBPMS2;ZBTB7A;HIPK2
G1/S Transition of Mitotic Cell Cycle (GO:0000082)	3/64	3	0.28812	0.503424	0	0	1.63546	2.03513	CDKN1B;RCC1;E2F3
Endocytic Recycling (GO:0032456)	3/64	3	0.28812	0.503424	0	0	1.63546	2.03513	EHD4;VPS26A;PTPN23
Positive Regulation of Binding (GO:0051099)	3/64	3	0.28812	0.503424	0	0	1.63546	2.03513	NCBP1;RARA;HIPK2
Proteasomal Protein Catabolic Process (GO:0010498)	13/372	13	0.295347	0.504979	0	0	1.20638	1.47131	PRKN;KLHL18;VCP;UBR2;AMBRA1;SOCS2;DNAJB2;TRIM28;RNF216;CANX;PELI1;MAN1C1;UFD1
Negative Regulation of Cell Migration (GO:0030336)	7/184	7	0.293612	0.504979	0	0	1.31631	1.61313	IL4;DUSP3;SIN3A;HDAC1;PIP5KL1;EMILIN2;PTPN23
Negative Regulation of Angiogenesis (GO:0016525)	4/93	4	0.289272	0.504979	0	0	1.49498	1.85436	PDE3B;ATP2B4;PTPN6;QKI
Cellular Response to Peptide Hormone Stimulus (GO:0071375)	4/94	4	0.295852	0.504979	0	0	1.47829	1.80041	HDAC5;PRKDC;PDE3B;LPIN2
Positive Regulation of Phosphorylation (GO:0042327)	4/94	4	0.295852	0.504979	0	0	1.47829	1.80041	FLT4;CDK2AP1;TNIK;PPIA
Regulation of Extrinsic Apoptotic Signaling Pathway (GO:2001236)	3/65	3	0.296139	0.504979	0	0	1.609	1.95803	PSME3;TMC8;BIRC6
Regulation of Phosphorylation (GO:0042325)	3/65	3	0.296139	0.504979	0	0	1.609	1.95803	IL4;CDKN1B;NLRC5
Fat Cell Differentiation (GO:0045444)	3/65	3	0.296139	0.504979	0	0	1.609	1.95803	BSCL2;ZNF516;ZBTB7A
Regulation of mRNA Processing (GO:0050684)	2/37	2	0.29491	0.504979	0	0	1.89953	2.31949	NCBP1;QKI
Regulation of Release of Cytochrome C From Mitochondria (GO:0090199)	2/37	2	0.29491	0.504979	0	0	1.89953	2.31949	PRKN;CLU
Intrinsic Apoptotic Signaling Pathway by P53 Class Mediator (GO:0072332)	2/37	2	0.29491	0.504979	0	0	1.89953	2.31949	POU4F1;HIPK2
Melanosome Organization (GO:0032438)	2/37	2	0.29491	0.504979	0	0	1.89953	2.31949	BLOC1S3;AP3S1
Microtubule Polymerization (GO:0046785)	2/37	2	0.29491	0.504979	0	0	1.89953	2.31949	GOLGA2;TUBG2
Regulation of G2/M Transition of Mitotic Cell Cycle (GO:0010389)	2/37	2	0.29491	0.504979	0	0	1.89953	2.31949	RAD51C;BRD4
Regulation of Cellular Component Biogenesis (GO:0044087)	2/37	2	0.29491	0.504979	0	0	1.89953	2.31949	HSP90AA1;VPS11
DNA Strand Elongation (GO:0022616)	2025-01-12	1	0.299762	0.504979	0	0	3.02055	3.63906	RFC3
Regulation of Interleukin-5 Production (GO:0032674)	2025-01-12	1	0.299762	0.504979	0	0	3.02055	3.63906	RARA
Regulation of Ketone Metabolic Process (GO:0010565)	2025-01-12	1	0.299762	0.504979	0	0	3.02055	3.63906	PRKAG2
Regulation of Leukocyte Adhesion to Vascular Endothelial Cell (GO:1904994)	2025-01-12	1	0.299762	0.504979	0	0	3.02055	3.63906	NFAT5
V(D)J Recombination (GO:0033151)	2025-01-12	1	0.299762	0.504979	0	0	3.02055	3.63906	PRKDC
Alanine Transport (GO:0032328)	2025-01-12	1	0.299762	0.504979	0	0	3.02055	3.63906	SLC7A5
Antifungal Humoral Response (GO:0019732)	2025-01-12	1	0.299762	0.504979	0	0	3.02055	3.63906	LTF
Base-Excision Repair, Gap-Filling (GO:0006287)	2025-01-12	1	0.299762	0.504979	0	0	3.02055	3.63906	POLD1
Regulation of Retrograde Protein Transport, ER to Cytosol (GO:1904152)	2025-01-12	1	0.299762	0.504979	0	0	3.02055	3.63906	UBAC2
Catecholamine Metabolic Process (GO:0006584)	2025-01-12	1	0.299762	0.504979	0	0	3.02055	3.63906	PRKN
Regulation of Transferase Activity (GO:0051338)	2025-01-12	1	0.299762	0.504979	0	0	3.02055	3.63906	NLRC5
Regulation of Transforming Growth Factor Beta Production (GO:0071634)	2025-01-12	1	0.299762	0.504979	0	0	3.02055	3.63906	SMAD3
Cellular Response to Catecholamine Stimulus (GO:0071870)	2025-01-12	1	0.299762	0.504979	0	0	3.02055	3.63906	PRKN
Cellular Response to Cholesterol (GO:0071397)	2025-01-12	1	0.299762	0.504979	0	0	3.02055	3.63906	GRAMD1C
Cellular Response to Dopamine (GO:1903351)	2025-01-12	1	0.299762	0.504979	0	0	3.02055	3.63906	PRKN
Cellular Response to Fluid Shear Stress (GO:0071498)	2025-01-12	1	0.299762	0.504979	0	0	3.02055	3.63906	PRKD2
Renal Filtration (GO:0097205)	2025-01-12	1	0.299762	0.504979	0	0	3.02055	3.63906	MCAM
Respiratory Chain Complex III Assembly (GO:0017062)	2025-01-12	1	0.299762	0.504979	0	0	3.02055	3.63906	UQCC2
Sodium Ion Export Across Plasma Membrane (GO:0036376)	2025-01-12	1	0.299762	0.504979	0	0	3.02055	3.63906	ATP1B3
tRNA 5'-Leader Removal (GO:0001682)	2025-01-12	1	0.299762	0.504979	0	0	3.02055	3.63906	RPP25
Erythrocyte Development (GO:0048821)	2025-01-12	1	0.299762	0.504979	0	0	3.02055	3.63906	ZBTB7A
Termination of RNA Polymerase II Transcription (GO:0006369)	2025-01-12	1	0.299762	0.504979	0	0	3.02055	3.63906	SETX
Very Long-Chain Fatty Acid Biosynthetic Process (GO:0042761)	2025-01-12	1	0.299762	0.504979	0	0	3.02055	3.63906	ELOVL5
Hyperosmotic Response (GO:0006972)	2025-01-12	1	0.299762	0.504979	0	0	3.02055	3.63906	NFAT5
Macrophage Migration (GO:1905517)	2025-01-12	1	0.299762	0.504979	0	0	3.02055	3.63906	CKLF
Mitochondrial Genome Maintenance (GO:0000002)	2025-01-12	1	0.299762	0.504979	0	0	3.02055	3.63906	MEF2A
Mitochondrial Respiratory Chain Complex III Assembly (GO:0034551)	2025-01-12	1	0.299762	0.504979	0	0	3.02055	3.63906	UQCC2
Negative Regulation of Cell Cycle Phase Transition (GO:1901988)	2025-01-12	1	0.299762	0.504979	0	0	3.02055	3.63906	ZFP36L2
Negative Regulation of Cellular Response to Vascular Endothelial Growth Factor Stimulus (GO:1902548)	2025-01-12	1	0.299762	0.504979	0	0	3.02055	3.63906	ATP2B4
Negative Regulation of Chemotaxis (GO:0050922)	2025-01-12	1	0.299762	0.504979	0	0	3.02055	3.63906	DUSP3
Negative Regulation of Locomotion (GO:0040013)	2025-01-12	1	0.299762	0.504979	0	0	3.02055	3.63906	DUSP3
Negative Regulation of Macrophage Derived Foam Cell Differentiation (GO:0010745)	2025-01-12	1	0.299762	0.504979	0	0	3.02055	3.63906	NR1H2
Negative Regulation of Transcription by Competitive Promoter Binding (GO:0010944)	2025-01-12	1	0.299762	0.504979	0	0	3.02055	3.63906	KDM2A
Negative Regulation of Transmembrane Transport (GO:0034763)	2025-01-12	1	0.299762	0.504979	0	0	3.02055	3.63906	PRKCB
p38MAPK Cascade (GO:0038066)	2025-01-12	1	0.299762	0.504979	0	0	3.02055	3.63906	MAP3K6
Positive Regulation of T-helper Cell Differentiation (GO:0045624)	2025-01-12	1	0.299762	0.504979	0	0	3.02055	3.63906	RARA
Positive Regulation of Keratinocyte Proliferation (GO:0010838)	2025-01-12	1	0.299762	0.504979	0	0	3.02055	3.63906	NOTCH2
Protein Hydroxylation (GO:0018126)	2025-01-12	1	0.299762	0.504979	0	0	3.02055	3.63906	PLOD1
Purine Ribonucleoside Monophosphate Metabolic Process (GO:0009167)	2025-01-12	1	0.299762	0.504979	0	0	3.02055	3.63906	PFAS
Regulation of SNARE Complex Assembly (GO:0035542)	2025-01-12	1	0.299762	0.504979	0	0	3.02055	3.63906	VPS11
Regulation of T Cell Apoptotic Process (GO:0070232)	2025-01-12	1	0.299762	0.504979	0	0	3.02055	3.63906	PRKD2
Regulation of T Cell Chemotaxis (GO:0010819)	2025-01-12	1	0.299762	0.504979	0	0	3.02055	3.63906	CXCL13
Regulation of Adenylate Cyclase-Activating G Protein-Coupled Receptor Signaling Pathway (GO:0106070)	2025-01-12	1	0.299762	0.504979	0	0	3.02055	3.63906	PDE3B
Cell Cycle G1/S Phase Transition (GO:0044843)	3/66	3	0.304172	0.51146	0	0	1.58337	1.88447	CDKN1B;RCC1;E2F3
Negative Regulation of Binding (GO:0051100)	3/66	3	0.304172	0.51146	0	0	1.58337	1.88447	GOLGA2;DNAJB2;TMC8
Positive Regulation of MAP Kinase Activity (GO:0043406)	3/66	3	0.304172	0.51146	0	0	1.58337	1.88447	TAOK3;PIK3R6;EZH2
DNA Damage Checkpoint Signaling (GO:0000077)	2/38	2	0.305793	0.512919	0	0	1.84667	2.18803	BRIP1;HUS1
Regulation of Erythrocyte Differentiation (GO:0045646)	2/38	2	0.305793	0.512919	0	0	1.84667	2.18803	HSPA9;PRKDC
Negative Regulation of Transport (GO:0051051)	2/38	2	0.305793	0.512919	0	0	1.84667	2.18803	PRKN;NR1H2
Positive Regulation of Bone Mineralization (GO:0030501)	2/38	2	0.305793	0.512919	0	0	1.84667	2.18803	P2RX7;LTF
Calcium Ion Transport (GO:0006816)	5/126	5	0.308846	0.517403	0	0	1.37461	1.61504	P2RX7;CRACR2A;ITPR1;ATP2B4;PRKD2
Regulation of Cell Motility (GO:2000145)	5/126	5	0.308846	0.517403	0	0	1.37461	1.61504	MACF1;PEAK3;TWIST1;PLXNA1;CCR7
Golgi Organization (GO:0007030)	5/128	5	0.320351	0.520667	0	0	1.35212	1.53916	USP6NL;GOLGA2;SEC16A;STX5;OPTN
Regulation of Protein Localization (GO:0032880)	4/97	4	0.315693	0.520667	0	0	1.43039	1.64921	DNAJB2;ABCA2;VCP;HSP90AA1
Regulation of TORC1 Signaling (GO:1903432)	4/97	4	0.315693	0.520667	0	0	1.43039	1.64921	SAR1B;PELI1;WAC;NLK
Response to Molecule of Bacterial Origin (GO:0002237)	3/67	3	0.312214	0.520667	0	0	1.55855	1.81426	FZD5;IL23R;PELI1
Negative Regulation of Cell Adhesion (GO:0007162)	3/67	3	0.312214	0.520667	0	0	1.55855	1.81426	PODXL;PDE3B;PPP1R9B
Negative Regulation of Cytokine-Mediated Signaling Pathway (GO:0001960)	3/67	3	0.312214	0.520667	0	0	1.55855	1.81426	USP25;NR1H2;NLRC5
Ras Protein Signal Transduction (GO:0007265)	3/68	3	0.320262	0.520667	0	0	1.5345	1.7472	RALA;RRAS2;RASGRP2
SCF-dependent Proteasomal Ubiquitin-Dependent Protein Catabolic Process (GO:0031146)	2/39	2	0.316644	0.520667	0	0	1.79667	2.06613	FBXL15;FBXO31
Regulation of Metal Ion Transport (GO:0010959)	2/39	2	0.316644	0.520667	0	0	1.79667	2.06613	P2RX7;PER1
Axonal Transport (GO:0098930)	2/39	2	0.316644	0.520667	0	0	1.79667	2.06613	BLOC1S3;AP3S1
Fatty Acid Transport (GO:0015908)	2/39	2	0.316644	0.520667	0	0	1.79667	2.06613	SLC25A17;MFSD2A
Activation of Protein Kinase B Activity (GO:0032148)	2025-01-13	1	0.320256	0.520667	0	0	2.76869	3.15253	PPIA
Regulation of Peroxisome Proliferator Activated Receptor Signaling Pathway (GO:0035358)	2025-01-13	1	0.320256	0.520667	0	0	2.76869	3.15253	TWIST1
Atrial Septum Development (GO:0003283)	2025-01-13	1	0.320256	0.520667	0	0	2.76869	3.15253	NOTCH2
calcineurin-NFAT Signaling Cascade (GO:0033173)	2025-01-13	1	0.320256	0.520667	0	0	2.76869	3.15253	NFAT5
Regulation of Retinoic Acid Receptor Signaling Pathway (GO:0048385)	2025-01-13	1	0.320256	0.520667	0	0	2.76869	3.15253	EZH2
Cardiac Left Ventricle Morphogenesis (GO:0003214)	2025-01-13	1	0.320256	0.520667	0	0	2.76869	3.15253	RBPJ
Cellular Response to Arsenic-Containing Substance (GO:0071243)	2025-01-13	1	0.320256	0.520667	0	0	2.76869	3.15253	VCP
Cellular Response to Growth Hormone Stimulus (GO:0071378)	2025-01-13	1	0.320256	0.520667	0	0	2.76869	3.15253	SOCS2
Response to UV-A (GO:0070141)	2025-01-13	1	0.320256	0.520667	0	0	2.76869	3.15253	OPN3
Cranial Nerve Development (GO:0021545)	2025-01-13	1	0.320256	0.520667	0	0	2.76869	3.15253	POU4F1
snRNA Transcription (GO:0009301)	2025-01-13	1	0.320256	0.520667	0	0	2.76869	3.15253	POLR3B
Embryonic Hemopoiesis (GO:0035162)	2025-01-13	1	0.320256	0.520667	0	0	2.76869	3.15253	KMT2A
Endonucleolytic Clvg of Tricistronic rRNA Trnscpt (GO:0000479)	2025-01-13	1	0.320256	0.520667	0	0	2.76869	3.15253	RRS1
Endosomal Vesicle Fusion (GO:0034058)	2025-01-13	1	0.320256	0.520667	0	0	2.76869	3.15253	VPS11
Epigenetic Programming of Gene Expression (GO:0043045)	2025-01-13	1	0.320256	0.520667	0	0	2.76869	3.15253	METTL23
Fatty Acid Elongation (GO:0030497)	2025-01-13	1	0.320256	0.520667	0	0	2.76869	3.15253	ELOVL5
Mitotic DNA Integrity Checkpoint Signaling (GO:0044774)	2025-01-13	1	0.320256	0.520667	0	0	2.76869	3.15253	HUS1
Negative Regulation by Host of Viral Transcription (GO:0043922)	2025-01-13	1	0.320256	0.520667	0	0	2.76869	3.15253	HDAC1
Negative Regulation of DNA Damage Response, Signal Transduction by P53 Class Mediator (GO:0043518)	2025-01-13	1	0.320256	0.520667	0	0	2.76869	3.15253	TWIST1
Negative Regulation of Cardiac Muscle Hypertrophy (GO:0010614)	2025-01-13	1	0.320256	0.520667	0	0	2.76869	3.15253	ATP2B4
Negative Regulation of Cell Activation (GO:0050866)	2025-01-13	1	0.320256	0.520667	0	0	2.76869	3.15253	LDLR
Negative Regulation of Cyclin-Dependent Protein Serine/Threonine Kinase Activity (GO:0045736)	2025-01-13	1	0.320256	0.520667	0	0	2.76869	3.15253	CDKN1B
Negative Regulation of Stem Cell Differentiation (GO:2000737)	2025-01-13	1	0.320256	0.520667	0	0	2.76869	3.15253	ZFP36L2
Nuclear RNA Surveillance (GO:0071027)	2025-01-13	1	0.320256	0.520667	0	0	2.76869	3.15253	XRN1
Nuclear Body Organization (GO:0030575)	2025-01-13	1	0.320256	0.520667	0	0	2.76869	3.15253	HIPK2
Nucleotide Metabolic Process (GO:0009117)	2025-01-13	1	0.320256	0.520667	0	0	2.76869	3.15253	NUDT5
Positive Regulation of Ras Protein Signal Transduction (GO:0046579)	2025-01-13	1	0.320256	0.520667	0	0	2.76869	3.15253	NOTCH2
Positive Regulation of Brown Fat Cell Differentiation (GO:0090336)	2025-01-13	1	0.320256	0.520667	0	0	2.76869	3.15253	SOX13
Positive Regulation of Chromosome Separation (GO:1905820)	2025-01-13	1	0.320256	0.520667	0	0	2.76869	3.15253	NCAPD2
Positive Regulation of Coagulation (GO:0050820)	2025-01-13	1	0.320256	0.520667	0	0	2.76869	3.15253	EMILIN2
Positive Regulation of Mitotic Metaphase/Anaphase Transition (GO:0045842)	2025-01-13	1	0.320256	0.520667	0	0	2.76869	3.15253	CDC20
Positive Regulation of Protein Export From Nucleus (GO:0046827)	2025-01-13	1	0.320256	0.520667	0	0	2.76869	3.15253	RBM22
Positive Regulation of Protein Polyubiquitination (GO:1902916)	2025-01-13	1	0.320256	0.520667	0	0	2.76869	3.15253	PRKN
Protein Alpha-1,2-Demannosylation (GO:0036508)	2025-01-13	1	0.320256	0.520667	0	0	2.76869	3.15253	MAN1C1
Protein Deacetylation (GO:0006476)	2025-01-13	1	0.320256	0.520667	0	0	2.76869	3.15253	HDAC1
Protein Heterotetramerization (GO:0051290)	2025-01-13	1	0.320256	0.520667	0	0	2.76869	3.15253	PRKD2
Protein Localization to Phagophore Assembly Site (GO:0034497)	2025-01-13	1	0.320256	0.520667	0	0	2.76869	3.15253	ATG13
Pseudouridine Synthesis (GO:0001522)	2025-01-13	1	0.320256	0.520667	0	0	2.76869	3.15253	PUS7
Regulation of ERBB Signaling Pathway (GO:1901184)	2025-01-13	1	0.320256	0.520667	0	0	2.76869	3.15253	RBPJ
Epithelium Development (GO:0060429)	6/159	6	0.321828	0.522755	0	0	1.30462	1.47909	KANK2;PCNA;MTHFD1;PRKD2;VDAC1;MFSD2A
Gene Expression (GO:0010467)	13/381	13	0.324797	0.527263	0	0	1.17632	1.32284	MEF2A;SMG1;NCBP1;SRBD1;BAZ2A;FURIN;RRBP1;GZMH;SETX;NUP85;BOLA3;MED20;IGF2BP3
Cytokine-Mediated Signaling Pathway (GO:0019221)	9/255	9	0.330744	0.52947	0	0	1.21754	1.3471	SOCS2;IL4;EGR1;IL5;IL7;IL23R;STAT6;PTPN6;IL12RB2
Ribosome Biogenesis (GO:0042254)	6/161	6	0.33217	0.52947	0	0	1.28765	1.41913	FBL;BOP1;RRS1;NOLC1;WDR12;BYSL
+ Reg of Phosphatidylinositol 3-Kinase/Prot Kinase B Signal Transduction (GO:0051897)	6/162	6	0.337356	0.52947	0	0	1.27933	1.39014	FGR;MFHAS1;TYRO3;CCR7;PTPN6;AMBRA1
Response to UV (GO:0009411)	4/100	4	0.335642	0.52947	0	0	1.38547	1.51253	PCNA;POLD1;ERCC5;N4BP1
Mitochondrial Gene Expression (GO:0140053)	4/100	4	0.335642	0.52947	0	0	1.38547	1.51253	MRPL4;GFM2;MTERF4;MRPL48
Positive Regulation of Intracellular Protein Transport (GO:0090316)	3/69	3	0.328311	0.52947	0	0	1.51117	1.68313	SMAD3;TRIM28;RBM22
Lysosomal Transport (GO:0007041)	3/70	3	0.336358	0.52947	0	0	1.48854	1.62188	PRKN;GGA3;VPS54
Positive Regulation of Endothelial Cell Proliferation (GO:0001938)	3/70	3	0.336358	0.52947	0	0	1.48854	1.62188	FLT4;CLSTN1;PRKD2
G2/M Transition of Mitotic Cell Cycle (GO:0000086)	2/40	2	0.327455	0.52947	0	0	1.7493	1.95293	MELK;FBXL15
Regulation of Filopodium Assembly (GO:0051489)	2/40	2	0.327455	0.52947	0	0	1.7493	1.95293	RALA;CCR7
Ribosome Disassembly (GO:0032790)	2/40	2	0.327455	0.52947	0	0	1.7493	1.95293	GFM2;UFSP2
Establishment of Protein Localization to Extracellular Region (GO:0035592)	2/40	2	0.327455	0.52947	0	0	1.7493	1.95293	CANX;ARFGAP3
Positive Regulation of Proteolysis Involved in Protein Catabolic Process (GO:1903052)	2/40	2	0.327455	0.52947	0	0	1.7493	1.95293	PRKN;CLU
Positive Regulation of Viral Process (GO:0048524)	2/40	2	0.327455	0.52947	0	0	1.7493	1.95293	TYRO3;PPIA
RNA Stabilization (GO:0043489)	2/41	2	0.338219	0.52947	0	0	1.70436	1.84763	METTL14;QKI
Regulation of Mitotic Spindle Organization (GO:0060236)	2/41	2	0.338219	0.52947	0	0	1.70436	1.84763	CLTC;RCC1
Aortic Valve Development (GO:0003176)	2/41	2	0.338219	0.52947	0	0	1.70436	1.84763	TWIST1;RBPJ
Connective Tissue Development (GO:0061448)	2/41	2	0.338219	0.52947	0	0	1.70436	1.84763	SPTLC2;ZNF516
Regulation of Establishment of Protein Localization (GO:0070201)	2025-01-14	1	0.340151	0.52947	0	0	2.55558	2.75585	SCFD1
Regulation of Leukocyte Activation (GO:0002694)	2025-01-14	1	0.340151	0.52947	0	0	2.55558	2.75585	MFHAS1
T Cell Differentiation in Thymus (GO:0033077)	2025-01-14	1	0.340151	0.52947	0	0	2.55558	2.75585	ZFP36L2
Regulation of Macromolecule Metabolic Process (GO:0060255)	2025-01-14	1	0.340151	0.52947	0	0	2.55558	2.75585	LDLR
Bone Morphogenesis (GO:0060349)	2025-01-14	1	0.340151	0.52947	0	0	2.55558	2.75585	LTF
Cellular Response to ATP (GO:0071318)	2025-01-14	1	0.340151	0.52947	0	0	2.55558	2.75585	P2RX7
Cellular Response to Estrogen Stimulus (GO:0071391)	2025-01-14	1	0.340151	0.52947	0	0	2.55558	2.75585	RARA
Response to Chemokine (GO:1990868)	2025-01-14	1	0.340151	0.52947	0	0	2.55558	2.75585	DOCK8
Response to Prostaglandin E (GO:0034695)	2025-01-14	1	0.340151	0.52947	0	0	2.55558	2.75585	CCR7
Retinoic Acid Receptor Signaling Pathway (GO:0048384)	2025-01-14	1	0.340151	0.52947	0	0	2.55558	2.75585	RARA
Cotranslational Protein Targeting to Membrane (GO:0006613)	2025-01-14	1	0.340151	0.52947	0	0	2.55558	2.75585	TRAM1
Dendrite Self-Avoidance (GO:0070593)	2025-01-14	1	0.340151	0.52947	0	0	2.55558	2.75585	PALLD
Sphingoid Biosynthetic Process (GO:0046520)	2025-01-14	1	0.340151	0.52947	0	0	2.55558	2.75585	SPTLC2
Sphingosine Biosynthetic Process (GO:0046512)	2025-01-14	1	0.340151	0.52947	0	0	2.55558	2.75585	SPTLC2
Endoderm Development (GO:0007492)	2025-01-14	1	0.340151	0.52947	0	0	2.55558	2.75585	DUSP4
Suppression of Viral Release by Host (GO:0044790)	2025-01-14	1	0.340151	0.52947	0	0	2.55558	2.75585	TRIM28
tRNA 5'-End Processing (GO:0099116)	2025-01-14	1	0.340151	0.52947	0	0	2.55558	2.75585	RPP25
Establishment of Apical/Basal Cell Polarity (GO:0035089)	2025-01-14	1	0.340151	0.52947	0	0	2.55558	2.75585	SH3BP1
Telomere Maintenance in Response to DNA Damage (GO:0043247)	2025-01-14	1	0.340151	0.52947	0	0	2.55558	2.75585	TERF2
Establishment of Protein Localization to Chromosome (GO:0070199)	2025-01-14	1	0.340151	0.52947	0	0	2.55558	2.75585	NABP2
Establishment of Spindle Localization (GO:0051293)	2025-01-14	1	0.340151	0.52947	0	0	2.55558	2.75585	KPNB1
Ether Lipid Metabolic Process (GO:0046485)	2025-01-14	1	0.340151	0.52947	0	0	2.55558	2.75585	AGPS
Extrinsic Apoptotic Signaling Pathway in Absence of Ligand (GO:0097192)	2025-01-14	1	0.340151	0.52947	0	0	2.55558	2.75585	MCL1
Eye Photoreceptor Cell Differentiation (GO:0001754)	2025-01-14	1	0.340151	0.52947	0	0	2.55558	2.75585	NKD1
Ubiquinone Biosynthetic Process (GO:0006744)	2025-01-14	1	0.340151	0.52947	0	0	2.55558	2.75585	PDSS1
Fucosylation (GO:0036065)	2025-01-14	1	0.340151	0.52947	0	0	2.55558	2.75585	POFUT1
Vascular Endothelial Growth Factor Signaling Pathway (GO:0038084)	2025-01-14	1	0.340151	0.52947	0	0	2.55558	2.75585	FLT4
Glutamine Family Amino Acid Catabolic Process (GO:0009065)	2025-01-14	1	0.340151	0.52947	0	0	2.55558	2.75585	GAD1
Histone mRNA Catabolic Process (GO:0071044)	2025-01-14	1	0.340151	0.52947	0	0	2.55558	2.75585	XRN1
Intracellular Potassium Ion Homeostasis (GO:0030007)	2025-01-14	1	0.340151	0.52947	0	0	2.55558	2.75585	ATP1B3
miRNA Metabolic Process (GO:0010586)	2025-01-14	1	0.340151	0.52947	0	0	2.55558	2.75585	XPO5
Mitotic intra-S DNA Damage Checkpoint Signaling (GO:0031573)	2025-01-14	1	0.340151	0.52947	0	0	2.55558	2.75585	HUS1
Negative Regulation of ATP-dependent Activity (GO:0032780)	2025-01-14	1	0.340151	0.52947	0	0	2.55558	2.75585	LTF
Negative Regulation of cGAS/STING Signaling Pathway (GO:0160049)	2025-01-14	1	0.340151	0.52947	0	0	2.55558	2.75585	PRKDC
Negative Regulation of Cell Migration Involved in Sprouting Angiogenesis (GO:0090051)	2025-01-14	1	0.340151	0.52947	0	0	2.55558	2.75585	HDAC5
Negative Regulation of Toll-Like Receptor Signaling Pathway (GO:0034122)	2025-01-14	1	0.340151	0.52947	0	0	2.55558	2.75585	TYRO3
Negative Regulation of Viral Transcription (GO:0032897)	2025-01-14	1	0.340151	0.52947	0	0	2.55558	2.75585	TRIM14
Nucleotide-Sugar Metabolic Process (GO:0009225)	2025-01-14	1	0.340151	0.52947	0	0	2.55558	2.75585	CSGALNACT1
peptidyl-L-cysteine S-palmitoylation (GO:0018230)	2025-01-14	1	0.340151	0.52947	0	0	2.55558	2.75585	ZDHHC19
peptidyl-S-diacylglycerol-L-cysteine Biosynthetic Process From Peptidyl-Cysteine (GO:0018231)	2025-01-14	1	0.340151	0.52947	0	0	2.55558	2.75585	ZDHHC19
Phosphatidylcholine Acyl-Chain Remodeling (GO:0036151)	2025-01-14	1	0.340151	0.52947	0	0	2.55558	2.75585	NR1H2
Polarized Epithelial Cell Differentiation (GO:0030859)	2025-01-14	1	0.340151	0.52947	0	0	2.55558	2.75585	SH3BP1
Positive Regulation of Acute Inflammatory Response (GO:0002675)	2025-01-14	1	0.340151	0.52947	0	0	2.55558	2.75585	FFAR3
Positive Regulation of Cardiac Muscle Cell Proliferation (GO:0060045)	2025-01-14	1	0.340151	0.52947	0	0	2.55558	2.75585	RBPJ
Positive Regulation of Endothelial Cell Chemotaxis (GO:2001028)	2025-01-14	1	0.340151	0.52947	0	0	2.55558	2.75585	PRKD2
Positive Regulation of Exosomal Secretion (GO:1903543)	2025-01-14	1	0.340151	0.52947	0	0	2.55558	2.75585	STAM
Positive Regulation of Isotype Switching (GO:0045830)	2025-01-14	1	0.340151	0.52947	0	0	2.55558	2.75585	IL4
Positive Regulation of Long-Term Synaptic Potentiation (GO:1900273)	2025-01-14	1	0.340151	0.52947	0	0	2.55558	2.75585	SQSTM1
Positive Regulation of Response to Cytokine Stimulus (GO:0060760)	2025-01-14	1	0.340151	0.52947	0	0	2.55558	2.75585	IL7
Positive Regulation of Telomere Maintenance in Response to DNA Damage (GO:1904507)	2025-01-14	1	0.340151	0.52947	0	0	2.55558	2.75585	INO80E
Positive Regulation of Type I Interferon-Mediated Signaling Pathway (GO:0060340)	2025-01-14	1	0.340151	0.52947	0	0	2.55558	2.75585	NLRC5
Protein Homotrimerization (GO:0070207)	2025-01-14	1	0.340151	0.52947	0	0	2.55558	2.75585	P2RX7
Quinone Biosynthetic Process (GO:1901663)	2025-01-14	1	0.340151	0.52947	0	0	2.55558	2.75585	PDSS1
Regulation of RNA Export From Nucleus (GO:0046831)	2025-01-14	1	0.340151	0.52947	0	0	2.55558	2.75585	NUP153
Cell Junction Assembly (GO:0034329)	4/101	4	0.342305	0.532214	0	0	1.37112	1.46991	FZD5;SH3BP1;PLXNA1;POU4F1
mRNA Metabolic Process (GO:0016071)	4/101	4	0.342305	0.532214	0	0	1.37112	1.46991	METTL14;NCBP1;CMTR1;ZFP36L2
tRNA Modification (GO:0006400)	3/71	3	0.344401	0.535167	0	0	1.46657	1.56329	ANKRD16;PUS7;TARBP1
Lipid Metabolic Process (GO:0006629)	9/259	9	0.347156	0.539141	0	0	1.19781	1.26726	LIPT1;ABCA2;AGPS;CYP2E1;OMA1;PLAAT4;LDLR;CLU;LPIN2
Negative Regulation of Translation (GO:0017148)	4/102	4	0.348972	0.5395	0	0	1.35706	1.42866	UNK;IGF2BP3;PUS7;QKI
Regulation of Receptor-Mediated Endocytosis (GO:0048259)	2/42	2	0.34893	0.5395	0	0	1.66166	1.74954	IL4;CLU
Response to cAMP (GO:0051591)	2/42	2	0.34893	0.5395	0	0	1.66166	1.74954	CRTC3;PRKD2
Ceramide Biosynthetic Process (GO:0046513)	2/42	2	0.34893	0.5395	0	0	1.66166	1.74954	SPTLC2;CYP4F22
Ribosome Assembly (GO:0042255)	2/42	2	0.34893	0.5395	0	0	1.66166	1.74954	MTERF4;RRS1
Lipid Catabolic Process (GO:0016042)	2/42	2	0.34893	0.5395	0	0	1.66166	1.74954	NUDT19;LPIN2
Membrane Fission (GO:0090148)	2/42	2	0.34893	0.5395	0	0	1.66166	1.74954	STAM;DNM1L
Protein Destabilization (GO:0031648)	2/42	2	0.34893	0.5395	0	0	1.66166	1.74954	PRKN;GGA3
Defense Response to Virus (GO:0051607)	7/198	7	0.359542	0.540564	0	0	1.21894	1.24688	MOV10;ZNFX1;TRIM28;NCBP1;DHX58;NLRC5;SHFL
Regulation of Defense Response (GO:0031347)	4/103	4	0.35564	0.540564	0	0	1.34328	1.38873	FGR;DHX58;N4BP1;BRD4
Monocarboxylic Acid Transport (GO:0015718)	3/72	3	0.352434	0.540564	0	0	1.44524	1.50723	SLC25A17;SLC16A1;MFSD2A
Negative Regulation of Extrinsic Apoptotic Signaling Pathway (GO:2001237)	3/72	3	0.352434	0.540564	0	0	1.44524	1.50723	PSME3;BIRC6;MCL1
Regulation of Dendrite Development (GO:0050773)	2/43	2	0.359582	0.540564	0	0	1.62105	1.65803	TNIK;MFSD2A
DNA Recombination (GO:0006310)	2/43	2	0.359582	0.540564	0	0	1.62105	1.65803	BRIP1;RAD51C
Cell Cycle G2/M Phase Transition (GO:0044839)	2/43	2	0.359582	0.540564	0	0	1.62105	1.65803	MELK;FBXL15
Negative Regulation of Organelle Assembly (GO:1902116)	2/43	2	0.359582	0.540564	0	0	1.62105	1.65803	LIMA1;SCFD1
Non-Canonical Wnt Signaling Pathway (GO:0035567)	2/43	2	0.359582	0.540564	0	0	1.62105	1.65803	FZD5;NLK
Positive Regulation of Monoatomic Ion Transport (GO:0043270)	2/43	2	0.359582	0.540564	0	0	1.62105	1.65803	P2RX7;CRACR2A
Positive Regulation of Receptor-Mediated Endocytosis (GO:0048260)	2/43	2	0.359582	0.540564	0	0	1.62105	1.65803	IL4;CLU
Regulation of Fatty Acid Oxidation (GO:0046320)	2025-01-15	1	0.359465	0.540564	0	0	2.37292	2.42782	PRKAG2
Regulation of Hormone Secretion (GO:0046883)	2025-01-15	1	0.359465	0.540564	0	0	2.37292	2.42782	FFAR3
Regulation of Isotype Switching (GO:0045191)	2025-01-15	1	0.359465	0.540564	0	0	2.37292	2.42782	IL4
Regulation of Nitric-Oxide Synthase Activity (GO:0050999)	2025-01-15	1	0.359465	0.540564	0	0	2.37292	2.42782	TERF2
Aorta Development (GO:0035904)	2025-01-15	1	0.359465	0.540564	0	0	2.37292	2.42782	PRKD2
Regulation of Peptidase Activity (GO:0052547)	2025-01-15	1	0.359465	0.540564	0	0	2.37292	2.42782	FURIN
Regulation of Phosphate Metabolic Process (GO:0019220)	2025-01-15	1	0.359465	0.540564	0	0	2.37292	2.42782	IL4
Autophagy of Peroxisome (GO:0030242)	2025-01-15	1	0.359465	0.540564	0	0	2.37292	2.42782	SQSTM1
Canonical Glycolysis (GO:0061621)	2025-01-15	1	0.359465	0.540564	0	0	2.37292	2.42782	FOXK1
Cardiac Myofibril Assembly (GO:0055003)	2025-01-15	1	0.359465	0.540564	0	0	2.37292	2.42782	MEF2A
Regulation of Telomere Maintenance in Response to DNA Damage (GO:1904505)	2025-01-15	1	0.359465	0.540564	0	0	2.37292	2.42782	INO80E
Centromere Complex Assembly (GO:0034508)	2025-01-15	1	0.359465	0.540564	0	0	2.37292	2.42782	POGZ
Clathrin Coat Assembly (GO:0048268)	2025-01-15	1	0.359465	0.540564	0	0	2.37292	2.42782	CLTC
Dicarboxylic Acid Catabolic Process (GO:0043649)	2025-01-15	1	0.359465	0.540564	0	0	2.37292	2.42782	GAD1
Unsaturated Fatty Acid Biosynthetic Process (GO:0006636)	2025-01-15	1	0.359465	0.540564	0	0	2.37292	2.42782	TBXAS1
Ganglioside Biosynthetic Process (GO:0001574)	2025-01-15	1	0.359465	0.540564	0	0	2.37292	2.42782	ST3GAL1
Glucose Catabolic Process to Pyruvate (GO:0061718)	2025-01-15	1	0.359465	0.540564	0	0	2.37292	2.42782	FOXK1
Keratan Sulfate Proteoglycan Biosynthetic Process (GO:0018146)	2025-01-15	1	0.359465	0.540564	0	0	2.37292	2.42782	ST3GAL1
Mammary Gland Epithelium Development (GO:0061180)	2025-01-15	1	0.359465	0.540564	0	0	2.37292	2.42782	ID2
Maturation of LSU-rRNA Frm Tricistronic rRNA Trnscpt (GO:0000463)	2025-01-15	1	0.359465	0.540564	0	0	2.37292	2.42782	WDR12
Melanosome Transport (GO:0032402)	2025-01-15	1	0.359465	0.540564	0	0	2.37292	2.42782	BLOC1S3
Mitotic Recombination (GO:0006312)	2025-01-15	1	0.359465	0.540564	0	0	2.37292	2.42782	TEP1
Negative Regulation of Cyclin-Dependent Protein Kinase Activity (GO:1904030)	2025-01-15	1	0.359465	0.540564	0	0	2.37292	2.42782	CDKN1B
- Reg of Endoplasmic Reticulum Stress-Induced Intrinsic Apoptotic Sgnlng Pway (GO:1902236)	2025-01-15	1	0.359465	0.540564	0	0	2.37292	2.42782	PRKN
Odontogenesis of Dentin-Containing Tooth (GO:0042475)	2025-01-15	1	0.359465	0.540564	0	0	2.37292	2.42782	HDAC1
Peptidyl-Glutamic Acid Modification (GO:0018200)	2025-01-15	1	0.359465	0.540564	0	0	2.37292	2.42782	VKORC1L1
Pexophagy (GO:0000425)	2025-01-15	1	0.359465	0.540564	0	0	2.37292	2.42782	SQSTM1
Pigment Granule Transport (GO:0051904)	2025-01-15	1	0.359465	0.540564	0	0	2.37292	2.42782	BLOC1S3
Positive Regulation of Alpha-Beta T Cell Proliferation (GO:0046641)	2025-01-15	1	0.359465	0.540564	0	0	2.37292	2.42782	IL23A
Positive Regulation of Autophagy of Mitochondrion (GO:1903599)	2025-01-15	1	0.359465	0.540564	0	0	2.37292	2.42782	PRKN
Positive Regulation of Membrane Protein Ectodomain Proteolysis (GO:0051044)	2025-01-15	1	0.359465	0.540564	0	0	2.37292	2.42782	FURIN
Positive Regulation of Mitochondrial Translation (GO:0070131)	2025-01-15	1	0.359465	0.540564	0	0	2.37292	2.42782	UQCC2
Positive Regulation of Mitotic Sister Chromatid Separation (GO:1901970)	2025-01-15	1	0.359465	0.540564	0	0	2.37292	2.42782	CDC20
Positive Regulation of Transmembrane Transport (GO:0034764)	2025-01-15	1	0.359465	0.540564	0	0	2.37292	2.42782	P2RX7
Prostaglandin Biosynthetic Process (GO:0001516)	2025-01-15	1	0.359465	0.540564	0	0	2.37292	2.42782	TBXAS1
Protein K6-linked Ubiquitination (GO:0085020)	2025-01-15	1	0.359465	0.540564	0	0	2.37292	2.42782	PRKN
Protein Trimerization (GO:0070206)	2025-01-15	1	0.359465	0.540564	0	0	2.37292	2.42782	P2RX7
rRNA Catabolic Process (GO:0016075)	2025-01-15	1	0.359465	0.540564	0	0	2.37292	2.42782	XRN1
Regulation of Cholesterol Storage (GO:0010885)	2025-01-15	1	0.359465	0.540564	0	0	2.37292	2.42782	NR1H2
Positive Regulation of Cell-Substrate Adhesion (GO:0010811)	3/73	3	0.360456	0.540982	0	0	1.42452	1.45356	CARMIL1;CCR7;UTRN
Positive Regulation of Protein Transport (GO:0051222)	3/73	3	0.360456	0.540982	0	0	1.42452	1.45356	TMEM97;DNM1L;PPIA
Regulation of MAP Kinase Activity (GO:0043405)	3/73	3	0.360456	0.540982	0	0	1.42452	1.45356	CDK12;PIK3R6;EZH2
Axonogenesis (GO:0007409)	7/200	7	0.369098	0.553647	0	0	1.20618	1.20219	ENAH;NOTCH2;SEMA6C;AUTS2;PALLD;MYCBP2;POU4F1
DNA-templated DNA Replication Maintenance of Fidelity (GO:0045005)	2/44	2	0.370169	0.554034	0	0	1.58237	1.57255	PCNA;POLD1
Embryonic Organ Morphogenesis (GO:0048562)	2/44	2	0.370169	0.554034	0	0	1.58237	1.57255	ID2;RBPMS2
Negative Regulation of Protein Modification Process (GO:0031400)	2/44	2	0.370169	0.554034	0	0	1.58237	1.57255	PRKDC;PPIA
Positive Regulation of Wound Healing (GO:0090303)	2/44	2	0.370169	0.554034	0	0	1.58237	1.57255	EMILIN2;TMEM97
Positive Regulation of Protein Localization to Nucleus (GO:1900182)	3/75	3	0.376452	0.554797	0	0	1.38481	1.35291	SMAD3;TRIM28;RBM22
Positive Regulation of Protein Serine/Threonine Kinase Activity (GO:0071902)	3/75	3	0.376452	0.554797	0	0	1.38481	1.35291	PIK3R6;LTF;EZH2
ATP Transport (GO:0015867)	2025-01-16	1	0.378215	0.554797	0	0	2.21461	2.15325	SLC25A17
COPII-coated Vesicle Cargo Loading (GO:0090110)	2025-01-16	1	0.378215	0.554797	0	0	2.21461	2.15325	SAR1B
DNA Double-Strand Break Processing (GO:0000729)	2025-01-16	1	0.378215	0.554797	0	0	2.21461	2.15325	DNA2
Golgi to Vacuole Transport (GO:0006896)	2025-01-16	1	0.378215	0.554797	0	0	2.21461	2.15325	VPS54
Regulation of Interleukin-1 Production (GO:0032652)	2025-01-16	1	0.378215	0.554797	0	0	2.21461	2.15325	CCR7
Regulation of Multicellular Organism Growth (GO:0040014)	2025-01-16	1	0.378215	0.554797	0	0	2.21461	2.15325	MFSD2A
Regulation of Natural Killer Cell Activation (GO:0032814)	2025-01-16	1	0.378215	0.554797	0	0	2.21461	2.15325	IL23A
Cellular Response to Corticosteroid Stimulus (GO:0071384)	2025-01-16	1	0.378215	0.554797	0	0	2.21461	2.15325	ZFP36L2
Cellular Response to Gamma Radiation (GO:0071480)	2025-01-16	1	0.378215	0.554797	0	0	2.21461	2.15325	TLK2
Response to Cadmium Ion (GO:0046686)	2025-01-16	1	0.378215	0.554797	0	0	2.21461	2.15325	MT1E
Retrograde Axonal Transport (GO:0008090)	2025-01-16	1	0.378215	0.554797	0	0	2.21461	2.15325	KIF1C
Reverse Cholesterol Transport (GO:0043691)	2025-01-16	1	0.378215	0.554797	0	0	2.21461	2.15325	CLU
Early Endosome to Golgi Transport (GO:0034498)	2025-01-16	1	0.378215	0.554797	0	0	2.21461	2.15325	STX5
Endosome to Lysosome Transport via Multivesicular Body Sorting Pathway (GO:0032510)	2025-01-16	1	0.378215	0.554797	0	0	2.21461	2.15325	VCP
Epoxygenase P450 Pathway (GO:0019373)	2025-01-16	1	0.378215	0.554797	0	0	2.21461	2.15325	CYP2E1
Establishment of Melanosome Localization (GO:0032401)	2025-01-16	1	0.378215	0.554797	0	0	2.21461	2.15325	BLOC1S3
Thyroid Hormone Metabolic Process (GO:0042403)	2025-01-16	1	0.378215	0.554797	0	0	2.21461	2.15325	CPQ
Ubiquinone Metabolic Process (GO:0006743)	2025-01-16	1	0.378215	0.554797	0	0	2.21461	2.15325	PDSS1
Glycolytic Process Through Glucose-6-Phosphate (GO:0061620)	2025-01-16	1	0.378215	0.554797	0	0	2.21461	2.15325	FOXK1
Male Meiosis I (GO:0007141)	2025-01-16	1	0.378215	0.554797	0	0	2.21461	2.15325	MYBL1
Mesonephric Tubule Development (GO:0072164)	2025-01-16	1	0.378215	0.554797	0	0	2.21461	2.15325	PRKD2
Mitotic Chromosome Condensation (GO:0007076)	2025-01-16	1	0.378215	0.554797	0	0	2.21461	2.15325	NCAPD2
Negative Regulation of Intrinsic Apoptotic Signaling Pathway by P53 Class Mediator (GO:1902254)	2025-01-16	1	0.378215	0.554797	0	0	2.21461	2.15325	PRKN
Negative Regulation of Protein Processing (GO:0010955)	2025-01-16	1	0.378215	0.554797	0	0	2.21461	2.15325	FURIN
Nitric Oxide Mediated Signal Transduction (GO:0007263)	2025-01-16	1	0.378215	0.554797	0	0	2.21461	2.15325	ATP2B4
Peptide Catabolic Process (GO:0043171)	2025-01-16	1	0.378215	0.554797	0	0	2.21461	2.15325	CPQ
Photoreceptor Cell Development (GO:0042461)	2025-01-16	1	0.378215	0.554797	0	0	2.21461	2.15325	MFSD2A
Positive Regulation of Keratinocyte Differentiation (GO:0045618)	2025-01-16	1	0.378215	0.554797	0	0	2.21461	2.15325	PLAAT4
Positive Regulation of Lymphocyte Chemotaxis (GO:0140131)	2025-01-16	1	0.378215	0.554797	0	0	2.21461	2.15325	CXCL13
Positive Regulation of Muscle Contraction (GO:0045933)	2025-01-16	1	0.378215	0.554797	0	0	2.21461	2.15325	CTTN
Protein Localization to Cell-Cell Junction (GO:0150105)	2025-01-16	1	0.378215	0.554797	0	0	2.21461	2.15325	MPP7
Regulation of B Cell Receptor Signaling Pathway (GO:0050855)	2025-01-16	1	0.378215	0.554797	0	0	2.21461	2.15325	PTPN6
Regulation of DNA Damage Checkpoint (GO:2000001)	2025-01-16	1	0.378215	0.554797	0	0	2.21461	2.15325	BRD4
Regulation of DNA Strand Elongation (GO:0060382)	2025-01-16	1	0.378215	0.554797	0	0	2.21461	2.15325	INO80E
Regulation of Autophagosome Maturation (GO:1901096)	2025-01-16	1	0.378215	0.554797	0	0	2.21461	2.15325	CALCOCO2
Extracellular Matrix Disassembly (GO:0022617)	2/45	2	0.380686	0.557521	0	0	1.54549	1.49261	FURIN;CTSS
Negative Regulation of BMP Signaling Pathway (GO:0030514)	2/45	2	0.380686	0.557521	0	0	1.54549	1.49261	RBPMS2;HIPK2
Positive Regulation of Calcium Ion Transmembrane Transport (GO:1904427)	2/45	2	0.380686	0.557521	0	0	1.54549	1.49261	P2RX7;TOR2A
Dephosphorylation (GO:0016311)	4/107	4	0.382288	0.559266	0	0	1.29084	1.24125	DUSP4;DUSP3;PTPN6;ZNF367
Positive Regulation of Cell Growth (GO:0030307)	4/107	4	0.382288	0.559266	0	0	1.29084	1.24125	PRR5;MACF1;NCBP1;MFSD2A
Positive Regulation of Protein Phosphorylation (GO:0001934)	6/171	6	0.384315	0.560279	0	0	1.20898	1.15614	IL5;FLT4;CDK2AP1;CCR7;TNIK;PPIA
Negative Regulation of Cell Motility (GO:2000146)	5/139	5	0.384207	0.560279	0	0	1.24041	1.18655	DUSP3;SIN3A;HDAC1;PIP5KL1;EMILIN2
Transforming Growth Factor Beta Receptor Signaling Pathway (GO:0007179)	3/76	3	0.38442	0.560279	0	0	1.36577	1.3057	SMAD3;FURIN;NLK
Positive Regulation of Protein Localization to Membrane (GO:1905477)	3/76	3	0.38442	0.560279	0	0	1.36577	1.3057	PRKN;ATP2B4;SQSTM1
Positive Regulation of Protein Secretion (GO:0050714)	3/76	3	0.38442	0.560279	0	0	1.36577	1.3057	PTPN23;DNM1L;PPIA
Positive Regulation of Protein Ubiquitination (GO:0031398)	3/76	3	0.38442	0.560279	0	0	1.36577	1.3057	DNAJB2;ARRDC3;MYCBP2
Regulation of Rho Protein Signal Transduction (GO:0035023)	3/76	3	0.38442	0.560279	0	0	1.36577	1.3057	KANK2;DOCK8;ARHGEF3
Positive Regulation of Translation (GO:0045727)	4/108	4	0.388935	0.562416	0	0	1.27837	1.20722	METTL14;PRKDC;UQCC2;LARP1B
Positive Regulation of Interleukin-6 Production (GO:0032755)	3/77	3	0.392365	0.562416	0	0	1.34724	1.26043	TWIST1;SCIMP;TMEM106A
Homotypic Cell-Cell Adhesion (GO:0034109)	2/46	2	0.391127	0.562416	0	0	1.51029	1.41774	TYRO3;PPIA
- Reg of Phosphatidylinositol 3-Kinase/Prot Kinase B Signal Transduction (GO:0051898)	2/46	2	0.391127	0.562416	0	0	1.51029	1.41774	PIP5KL1;TWIST1
Regulation of Calcium-Mediated Signaling (GO:0050848)	2/46	2	0.391127	0.562416	0	0	1.51029	1.41774	JPT2;ITPR1
DNA Conformation Change (GO:0071103)	2025-01-17	1	0.396417	0.562416	0	0	2.07609	1.92099	DNA2
Regulation of Endothelial Cell Chemotaxis (GO:2001026)	2025-01-17	1	0.396417	0.562416	0	0	2.07609	1.92099	PRKD2
G Protein-Coupled Acetylcholine Receptor Signaling Pathway (GO:0007213)	2025-01-17	1	0.396417	0.562416	0	0	2.07609	1.92099	GNA15
Regulation of mRNA Metabolic Process (GO:1903311)	2025-01-17	1	0.396417	0.562416	0	0	2.07609	1.92099	NCBP1
acetyl-CoA Metabolic Process (GO:0006084)	2025-01-17	1	0.396417	0.562416	0	0	2.07609	1.92099	NUDT8
Regulation of Protein Sumoylation (GO:0033233)	2025-01-17	1	0.396417	0.562416	0	0	2.07609	1.92099	EGR1
Calcineurin-Mediated Signaling (GO:0097720)	2025-01-17	1	0.396417	0.562416	0	0	2.07609	1.92099	NFAT5
Cellular Response to Cadmium Ion (GO:0071276)	2025-01-17	1	0.396417	0.562416	0	0	2.07609	1.92099	MT1E
Cellular Response to Copper Ion (GO:0071280)	2025-01-17	1	0.396417	0.562416	0	0	2.07609	1.92099	MT1E
Regulation of Ubiquitin-Protein Transferase Activity (GO:0051438)	2025-01-17	1	0.396417	0.562416	0	0	2.07609	1.92099	ARRDC3
Cellular Response to Sterol (GO:0036315)	2025-01-17	1	0.396417	0.562416	0	0	2.07609	1.92099	GRAMD1C
Cellular Response to Zinc Ion (GO:0071294)	2025-01-17	1	0.396417	0.562416	0	0	2.07609	1.92099	MT1E
Contractile Actin Filament Bundle Assembly (GO:0030038)	2025-01-17	1	0.396417	0.562416	0	0	2.07609	1.92099	FAM171A1
Defense Response to Symbiont (GO:0140546)	2025-01-17	1	0.396417	0.562416	0	0	2.07609	1.92099	LYZ
Embryonic Axis Specification (GO:0000578)	2025-01-17	1	0.396417	0.562416	0	0	2.07609	1.92099	FZD5
Stress Fiber Assembly (GO:0043149)	2025-01-17	1	0.396417	0.562416	0	0	2.07609	1.92099	FAM171A1
Sulfur Amino Acid Metabolic Process (GO:0000096)	2025-01-17	1	0.396417	0.562416	0	0	2.07609	1.92099	MTHFD1
Epithelial Cell Migration (GO:0010631)	2025-01-17	1	0.396417	0.562416	0	0	2.07609	1.92099	KANK2
Epithelial Cell Morphogenesis (GO:0003382)	2025-01-17	1	0.396417	0.562416	0	0	2.07609	1.92099	SIPA1L3
Transcription by RNA Polymerase I (GO:0006360)	2025-01-17	1	0.396417	0.562416	0	0	2.07609	1.92099	TCOF1
Gliogenesis (GO:0042063)	2025-01-17	1	0.396417	0.562416	0	0	2.07609	1.92099	METTL14
Glucose 6-Phosphate Metabolic Process (GO:0051156)	2025-01-17	1	0.396417	0.562416	0	0	2.07609	1.92099	G6PC3
Heparan Sulfate Proteoglycan Biosynthetic Process (GO:0015012)	2025-01-17	1	0.396417	0.562416	0	0	2.07609	1.92099	CSGALNACT1
Immune Response-Regulating Cell Surface Receptor Signaling Pathway (GO:0002768)	2025-01-17	1	0.396417	0.562416	0	0	2.07609	1.92099	FGR
Intracellular Sodium Ion Homeostasis (GO:0006883)	2025-01-17	1	0.396417	0.562416	0	0	2.07609	1.92099	ATP1B3
Intraciliary Anterograde Transport (GO:0035720)	2025-01-17	1	0.396417	0.562416	0	0	2.07609	1.92099	CLUAP1
Keratan Sulfate Proteoglycan Metabolic Process (GO:0042339)	2025-01-17	1	0.396417	0.562416	0	0	2.07609	1.92099	ST3GAL1
Killing by Host of Symbiont Cells (GO:0051873)	2025-01-17	1	0.396417	0.562416	0	0	2.07609	1.92099	LTF
Long-Chain fatty-acyl-CoA Biosynthetic Process (GO:0035338)	2025-01-17	1	0.396417	0.562416	0	0	2.07609	1.92099	ELOVL5
Lymphocyte Migration (GO:0072676)	2025-01-17	1	0.396417	0.562416	0	0	2.07609	1.92099	CKLF
Myeloid Cell Activation Involved in Immune Response (GO:0002275)	2025-01-17	1	0.396417	0.562416	0	0	2.07609	1.92099	SLAMF1
Negative Regulation of Anoikis (GO:2000811)	2025-01-17	1	0.396417	0.562416	0	0	2.07609	1.92099	MCL1
Negative Regulation of Blood Pressure (GO:0045776)	2025-01-17	1	0.396417	0.562416	0	0	2.07609	1.92099	FFAR3
Negative Regulation of Intracellular Protein Transport (GO:0090317)	2025-01-17	1	0.396417	0.562416	0	0	2.07609	1.92099	SUFU
Negative Regulation of Receptor Signaling Pathway via JAK-STAT (GO:0046426)	2025-01-17	1	0.396417	0.562416	0	0	2.07609	1.92099	SOCS2
Negative Regulation of Receptor Signaling Pathway via STAT (GO:1904893)	2025-01-17	1	0.396417	0.562416	0	0	2.07609	1.92099	SOCS2
Negative Regulation of Telomere Maintenance (GO:0032205)	2025-01-17	1	0.396417	0.562416	0	0	2.07609	1.92099	TERF2
Neural Tube Development (GO:0021915)	2025-01-17	1	0.396417	0.562416	0	0	2.07609	1.92099	PRKD2
Organophosphate Catabolic Process (GO:0046434)	2025-01-17	1	0.396417	0.562416	0	0	2.07609	1.92099	NUDT15
Piecemeal Microautophagy of the Nucleus (GO:0034727)	2025-01-17	1	0.396417	0.562416	0	0	2.07609	1.92099	ATG13
Positive Regulation of Cardiac Muscle Tissue Growth (GO:0055023)	2025-01-17	1	0.396417	0.562416	0	0	2.07609	1.92099	RBPJ
Positive Regulation of Glial Cell Differentiation (GO:0045687)	2025-01-17	1	0.396417	0.562416	0	0	2.07609	1.92099	ID2
Positive Regulation of Leukocyte Adhesion to Vascular Endothelial Cell (GO:1904996)	2025-01-17	1	0.396417	0.562416	0	0	2.07609	1.92099	NFAT5
Prostanoid Biosynthetic Process (GO:0046457)	2025-01-17	1	0.396417	0.562416	0	0	2.07609	1.92099	TBXAS1
Protein Autoprocessing (GO:0016540)	2025-01-17	1	0.396417	0.562416	0	0	2.07609	1.92099	OMA1
Regulation of Brown Fat Cell Differentiation (GO:0090335)	2025-01-17	1	0.396417	0.562416	0	0	2.07609	1.92099	SOX13
Regulation of Endothelial Cell Apoptotic Process (GO:2000351)	2/47	2	0.401489	0.567838	0	0	1.47665	1.34756	IL4;PDCD4
Regulation of mRNA Catabolic Process (GO:0061013)	2/47	2	0.401489	0.567838	0	0	1.47665	1.34756	MOV10;ZFP36L2
Bicellular Tight Junction Assembly (GO:0070830)	2/47	2	0.401489	0.567838	0	0	1.47665	1.34756	MPP7;OCEL1
Cellular Response to Radiation (GO:0071478)	2/47	2	0.401489	0.567838	0	0	1.47665	1.34756	OPN3;HUS1
Mitotic Spindle Assembly (GO:0090307)	2/47	2	0.401489	0.567838	0	0	1.47665	1.34756	GOLGA2;KPNB1
Positive Regulation of Chromosome Organization (GO:2001252)	2/47	2	0.401489	0.567838	0	0	1.47665	1.34756	NCAPD2;TERF2
rRNA Processing (GO:0006364)	4/110	4	0.402197	0.568545	0	0	1.25412	1.14226	FBL;PRKDC;NOLC1;BYSL
Modification-Dependent Protein Catabolic Process (GO:0019941)	7/208	7	0.407421	0.572284	0	0	1.15769	1.0395	PRKN;NUB1;VCP;RNF114;RNF213;UFD1;SQSTM1
Positive Regulation of Growth (GO:0045927)	3/79	3	0.408172	0.572284	0	0	1.31165	1.17533	PRR5;NCBP1;MFSD2A
Replication Fork Processing (GO:0031297)	2/48	2	0.411767	0.572284	0	0	1.44448	1.28168	PCNA;DNA2
Positive Regulation of Osteoblast Differentiation (GO:0045669)	2/48	2	0.411767	0.572284	0	0	1.44448	1.28168	ZHX3;LTF
Regulation of Defense Response to Virus (GO:0050688)	2025-01-18	1	0.414087	0.572284	0	0	1.95387	1.72269	RNF216
NLS-bearing Protein Import Into Nucleus (GO:0006607)	2025-01-18	1	0.414087	0.572284	0	0	1.95387	1.72269	KPNB1
Regulation of Integrin-Mediated Signaling Pathway (GO:2001044)	2025-01-18	1	0.414087	0.572284	0	0	1.95387	1.72269	LMNB2
Regulation of Microtubule Nucleation (GO:0010968)	2025-01-18	1	0.414087	0.572284	0	0	1.95387	1.72269	HAUS1
Aorta Morphogenesis (GO:0035909)	2025-01-18	1	0.414087	0.572284	0	0	1.95387	1.72269	RBPJ
Regulation of Oxidoreductase Activity (GO:0051341)	2025-01-18	1	0.414087	0.572284	0	0	1.95387	1.72269	NT5DC2
Branching Involved in Ureteric Bud Morphogenesis (GO:0001658)	2025-01-18	1	0.414087	0.572284	0	0	1.95387	1.72269	PRKD2
Regulation of Protein-Containing Complex Disassembly (GO:0043244)	2025-01-18	1	0.414087	0.572284	0	0	1.95387	1.72269	SHFL
Cardiac Atrium Morphogenesis (GO:0003209)	2025-01-18	1	0.414087	0.572284	0	0	1.95387	1.72269	NOTCH2
Regulation of Steroid Biosynthetic Process (GO:0050810)	2025-01-18	1	0.414087	0.572284	0	0	1.95387	1.72269	EGR1
Regulation of Telomere Maintenance via Telomere Lengthening (GO:1904356)	2025-01-18	1	0.414087	0.572284	0	0	1.95387	1.72269	TERF2
Cellular Response to Glucocorticoid Stimulus (GO:0071385)	2025-01-18	1	0.414087	0.572284	0	0	1.95387	1.72269	ZFP36L2
Regulation of Viral Transcription (GO:0046782)	2025-01-18	1	0.414087	0.572284	0	0	1.95387	1.72269	TRIM14
Diol Biosynthetic Process (GO:0034312)	2025-01-18	1	0.414087	0.572284	0	0	1.95387	1.72269	SPTLC2
Endoplasmic Reticulum Tubular Network Organization (GO:0071786)	2025-01-18	1	0.414087	0.572284	0	0	1.95387	1.72269	RTN3
Estrogen Receptor Signaling Pathway (GO:0030520)	2025-01-18	1	0.414087	0.572284	0	0	1.95387	1.72269	ESR2
Transposable Element Silencing by Heterochromatin Formation (GO:0141005)	2025-01-18	1	0.414087	0.572284	0	0	1.95387	1.72269	SETDB1
Triglyceride Biosynthetic Process (GO:0019432)	2025-01-18	1	0.414087	0.572284	0	0	1.95387	1.72269	LPIN2
Ureteric Bud Development (GO:0001657)	2025-01-18	1	0.414087	0.572284	0	0	1.95387	1.72269	PRKD2
Ureteric Bud Morphogenesis (GO:0060675)	2025-01-18	1	0.414087	0.572284	0	0	1.95387	1.72269	PRKD2
Intracellular Lipid Transport (GO:0032365)	2025-01-18	1	0.414087	0.572284	0	0	1.95387	1.72269	GRAMD1C
Intracellular Monoatomic Ion Homeostasis (GO:0006873)	2025-01-18	1	0.414087	0.572284	0	0	1.95387	1.72269	TESMIN
Linoleic Acid Metabolic Process (GO:0043651)	2025-01-18	1	0.414087	0.572284	0	0	1.95387	1.72269	ELOVL5
Melanosome Assembly (GO:1903232)	2025-01-18	1	0.414087	0.572284	0	0	1.95387	1.72269	AP3S1
Melanosome Localization (GO:0032400)	2025-01-18	1	0.414087	0.572284	0	0	1.95387	1.72269	BLOC1S3
Mesenchyme Development (GO:0060485)	2025-01-18	1	0.414087	0.572284	0	0	1.95387	1.72269	PRKD2
Negative Regulation of Insulin Secretion (GO:0046676)	2025-01-18	1	0.414087	0.572284	0	0	1.95387	1.72269	PRKN
Peptide Antigen Assembly With MHC Protein Complex (GO:0002501)	2025-01-18	1	0.414087	0.572284	0	0	1.95387	1.72269	TAPBPL
Peptidyl-Lysine Methylation (GO:0018022)	2025-01-18	1	0.414087	0.572284	0	0	1.95387	1.72269	EHMT1
Phosphate Ion Transport (GO:0006817)	2025-01-18	1	0.414087	0.572284	0	0	1.95387	1.72269	SLC37A1
Positive Regulation of Amyloid-Beta Formation (GO:1902004)	2025-01-18	1	0.414087	0.572284	0	0	1.95387	1.72269	CLU
Positive Regulation of Calcium Ion Transmembrane Transporter Activity (GO:1901021)	2025-01-18	1	0.414087	0.572284	0	0	1.95387	1.72269	PRKD2
Positive Regulation of Chromosome Segregation (GO:0051984)	2025-01-18	1	0.414087	0.572284	0	0	1.95387	1.72269	NCAPD2
Positive Regulation of Focal Adhesion Assembly (GO:0051894)	2025-01-18	1	0.414087	0.572284	0	0	1.95387	1.72269	MAP4K4
Positive Regulation of Glucose Metabolic Process (GO:0010907)	2025-01-18	1	0.414087	0.572284	0	0	1.95387	1.72269	PRKAG2
Positive Regulation of Homotypic Cell-Cell Adhesion (GO:0034112)	2025-01-18	1	0.414087	0.572284	0	0	1.95387	1.72269	EMILIN2
Positive Regulation of Muscle Hypertrophy (GO:0014742)	2025-01-18	1	0.414087	0.572284	0	0	1.95387	1.72269	MEF2A
Positive Regulation of Potassium Ion Transmembrane Transport (GO:1901381)	2025-01-18	1	0.414087	0.572284	0	0	1.95387	1.72269	ATP1B3
Protein Deacylation (GO:0035601)	2025-01-18	1	0.414087	0.572284	0	0	1.95387	1.72269	HDAC1
rRNA Modification (GO:0000154)	2025-01-18	1	0.414087	0.572284	0	0	1.95387	1.72269	FBL
Regulation of Wnt Signaling Pathway (GO:0030111)	4/112	4	0.415407	0.573818	0	0	1.23076	1.08122	PRKN;MACF1;NLK;NKD1
Regulation of mRNA Stability (GO:0043488)	3/80	3	0.416029	0.574386	0	0	1.29455	1.13532	METTL14;ZFP36L2;QKI
Regulation of Signal Transduction (GO:0009966)	7/211	7	0.421783	0.580509	0	0	1.14049	0.984542	SOCS2;POFUT1;FFAR3;PPM1K;CLU;PPIA;CDC42SE2
Regulation of Insulin Receptor Signaling Pathway (GO:0046626)	2/49	2	0.421956	0.580509	0	0	1.41367	1.21979	PRKCB;FFAR3
Actin Polymerization or Depolymerization (GO:0008154)	2/49	2	0.421956	0.580509	0	0	1.41367	1.21979	ENAH;WASHC3
Carboxylic Acid Transport (GO:0046942)	2/49	2	0.421956	0.580509	0	0	1.41367	1.21979	SLC7A5;SLC16A1
Cellular Component Disassembly (GO:0022411)	2/49	2	0.421956	0.580509	0	0	1.41367	1.21979	FURIN;CTSS
Negative Regulation of Small GTPase Mediated Signal Transduction (GO:0051058)	2/49	2	0.421956	0.580509	0	0	1.41367	1.21979	SH3BP1;ARHGAP17
Proteoglycan Biosynthetic Process (GO:0030166)	2/49	2	0.421956	0.580509	0	0	1.41367	1.21979	CSGALNACT1;ST3GAL1
Regulation of Cytokinesis (GO:0032465)	3/81	3	0.423852	0.582824	0	0	1.27789	1.0969	ZFYVE19;BIRC6;ZNF367
Protein Stabilization (GO:0050821)	7/212	7	0.426563	0.583498	0	0	1.13486	0.966898	PRKN;HSP90AA1;SEC16A;TMC8;ATP1B3;NLK;CLU
Transforming Growth Factor Beta Receptor Superfamily Signaling Pathway (GO:0141091)	4/114	4	0.428551	0.583498	0	0	1.20826	1.02382	SMAD3;PDCD4;FURIN;NLK
Regulation of Vesicle-Mediated Transport (GO:0060627)	3/82	3	0.43164	0.583498	0	0	1.26165	1.05999	RALA;SCFD1;STON1
Regulation of Tumor Necrosis Factor-Mediated Signaling Pathway (GO:0010803)	2/50	2	0.432054	0.583498	0	0	1.38415	1.16158	PRKN;TMC8
tRNA Processing (GO:0008033)	2/50	2	0.432054	0.583498	0	0	1.38415	1.16158	ANKRD16;TSEN54
Positive Regulation of Fat Cell Differentiation (GO:0045600)	2/50	2	0.432054	0.583498	0	0	1.38415	1.16158	ID2;SOX13
Positive Regulation of Lymphocyte Activation (GO:0051251)	2/50	2	0.432054	0.583498	0	0	1.38415	1.16158	IL23A;PRKDC
Regulation of Nuclear Division (GO:0051783)	2025-01-19	1	0.43124	0.583498	0	0	1.84522	1.552	RCC1
cGMP-mediated Signaling (GO:0019934)	2025-01-19	1	0.43124	0.583498	0	0	1.84522	1.552	ATP2B4
Regulation of Receptor Signaling Pathway via STAT (GO:1904892)	2025-01-19	1	0.43124	0.583498	0	0	1.84522	1.552	NLK
Response to Acidic pH (GO:0010447)	2025-01-19	1	0.43124	0.583498	0	0	1.84522	1.552	CTSS
Signaling Receptor Ligand Precursor Processing (GO:0140448)	2025-01-19	1	0.43124	0.583498	0	0	1.84522	1.552	FURIN
Detection of Mechanical Stimulus (GO:0050982)	2025-01-19	1	0.43124	0.583498	0	0	1.84522	1.552	PRKD2
Dopamine Metabolic Process (GO:0042417)	2025-01-19	1	0.43124	0.583498	0	0	1.84522	1.552	PRKN
fatty-acyl-CoA Metabolic Process (GO:0035337)	2025-01-19	1	0.43124	0.583498	0	0	1.84522	1.552	NUDT19
Glycoprotein Catabolic Process (GO:0006516)	2025-01-19	1	0.43124	0.583498	0	0	1.84522	1.552	MANBA
Host-Mediated Suppression of Symbiont Invasion (GO:0046597)	2025-01-19	1	0.43124	0.583498	0	0	1.84522	1.552	PTX3
[truncated: 726 more rows]
