# Supplementary material for: Insulin enables acquisition of the IL7R+ memory phenotype in PD1+ T cells in RA tissues
Source: Cell Death Dis. 2026 May 25;17(1):506. doi: 10.1038/s41419-026-08916-6 (PMC13201554; doi:10.1038/s41419-026-08916-6)
Supplement: Supplementary file 12 — Supplementary Table ST7 [file 41419_2026_8916_MOESM12_ESM.xlsx]

## Sheet: Sheet1
Supplementary Table ST7.Percentage of cells in T cell clusters in single-cell RNAseq in synovial tissue, synovial fluid, peripheral blood, and T2D
cluster_name	cluster_name_short	Perc_synovial_tissue	Perc_CD4+_RA	Perc_synovial_fluid_RA	Perc_PBMC_T2D	CD4+_cluster
T-4: CD4+ naive	Naïve	5.26019	65.0272	50.8559	22.5958	yes
T-18: Proliferating	Proliferating	2.07558	2.28939	5.41618	21.2289	yes
T-0: CD4+ IL7R+ memory	IL7R+	10.5289	10.404	13.3384	18.5548	yes
T-15: CD8+ GZMB+/TEMRA	GZMB+/TEMRA	5.02201	4.1624	0.168632	13.7107	no
T-1: CD4+ CD161+ memory	CD161+	9.0594	1.36509	2.31198	3.72799	yes
T-14: CD8+ GZMK+ memory	GZMK+	7.30494	3.72161	3.09594	3.02382	no
T-23: Vdelta2	Vdelta2	1.2345	0.252945	0.345523	2.89035	yes
T-12: CD4+ GNLY+	GNLY+	1.70555	0.235991	0.156931	2.8029	yes
T-16: CD8+ CD45ROlow/naive	CD45ROlow	4.84231	0.391963	0.235396	2.38408	no
T-19: MT-high (low quality)	MT-high (low quality)	1.80975	7.5246	11.1428	2.26671	no
T-2: CD4+ IL7R+CCR5+ memory	IL7R+CCR5+	7.01253	1.33932	2.37461	1.32551	yes
T-9: CD4+ CD25-low Treg	CD25lo	2.81458	0.23667	0.194099	0.828443	yes
T-21: Innate-like	Innate-like	1.56625	0.737134	0.0468039	0.807732	no
T-22: Vdelta1	Vdelta1	3.58654	0.657114	0.532739	0.662755	yes
T-5: CD4+ GZMK+ memory	GZMK+	4.76894	0.401457	0.914741	0.632839	yes
T-13: CD8+ GZMK/B+ memory	GZMK/B	9.24335	0.50589	3.35267	0.593718	no
T-11: CD4+ CD146+ memory	CD146+	1.9852	0.074595	3.35612	0.549994	yes
T-10: CD4+ OX40+NR3C1+	OX40+NR3C1+	2.71463	0.0189878	0.116321	0.41192	yes
T-6: CD4+ memory	Memory	3.3675	0.0929047	0.161749	0.388908	yes
T-8: CD4+ CD25-high Treg	CD25hi	3.02086	0.326862	0.585737	0.333679	yes
T-20: CD38+	CD38+	0.795355	0.0135627	0.0468039	0.13117	no
T-3: CD4+ Tfh/Tph	Tfh/Tph	6.50533	0.184453	0.750239	0.115062	yes
T-17: CD8+ activated/NK-like	activated/NK-like	0.73581	0.010172	0.0942961	0.029916	no
T-7: CD4+ Tph	Tph	3.04	0.0257692	0.405404	0.00230123	yes
